# Supplementary material for: Non-cell-autonomous cancer progression from chromosomal instability
Source: Nature. 2023 Aug 23;620(7976):1080–8. doi: 10.1038/s41586-023-06464-z (PMC10468402; doi:10.1038/s41586-023-06464-z)
Supplement: Supplementary file 3 — Cell type marker file used for cellAssign. [file 41586_2023_6464_MOESM3_ESM.xlsx]

## Sheet: cellAssign_Markers_Supplement_T
	4T1	B cell	Dendritic cell	Endothelial cell	Fibroblast cell	Macrophage	Monocyte	Mast cell	NK cell	NK/T cell	Neutrophil	Gr-MDSC	T cell	pDC
0	Krt8	Cd79a	Plbd1	Fabp4	Dcn	Pf4	Prtn3	Cma1	Klrd1	Gzma	S100a9	S100a8	Ms4a4b	Siglech
1	Krt18	Ighm	H2-DMb1	Cldn5	Col1a1	C1qc	Ms4a3	Cpa3	Gzma	Ccl5	S100a8	S100a9	Trac	Ccr9
2	Krt19	Cd79b	Ccr7	Hspa1b	Pdgfra	C1qb	Nkg7	Tpsb2	Il2rb	Gzmb	Chil3	Retnlg	Trbc2	Bst2
3	Tm4sf1	Iglc2	Ccl22	Clec4g	Fstl1	C1qa	Cst7	Mcpt4	Klrb1c	Cd7	Wfdc21	Cxcr2	Cd3d	Ly6c1
4		Iglc3	H2-M2	Plvap	Col3a1	Cxcl2	Lyz2	Mcpt8	Klre1	Rgs1	BC100530	Csf3r	Trbc1	Ly6c2
5		Ms4a1	Apol7c	Emcn	Col5a2	Wfdc17	Ms4a6c	Tpsab1	Klra4	AW112010	Gm5483	Chil1	Dntt
6		Fcmr	Nudt17	Flt1	Col12a1	Vsig4	Ctss	Il13	Ncr1	Cd3g	Stfa2	G0s2	Cd8b1
7		Ighd	Epsti1	Kdr	Thy1	Fcna	Ccl6	Cd200r3	Klrk1	Nkg7	Stfa2l1	Cxcl2	Tcf7
8		Iglc1	Il4i1	Egfl7	Dpp4	Folr2	Ms4a4c		Ctsw	Cd8a	Stfa3		Lat
9		Ly6d	Zmynd15	Gpihbp1		Adgre1	Ifitm6		Xcl1	Tcrg-C2	2010005H15Rik		Satb1
10		Vpreb3	Bcl2a1d	Mgll		Slc40a1			Klra7	Gimap4	Stfa1		Cd3g
11		Mzb1	Serpinb6b	Igfbp3		Cfp			Cd7	Ctsw			Cd8a
12			Ccl17	Aqp1		Vcam1			Prf1	Tcrg-C1			Sh2d1a
13				Podxl		Ctsc			Gzmb
14				Plpp3					Sh2d2a
15				Eng
16
17
18
22
