# Supplementary material for: Non-cell-autonomous cancer progression from chromosomal instability
Source: Nature. 2023 Aug 23;620(7976):1080–8. doi: 10.1038/s41586-023-06464-z (PMC10468402; doi:10.1038/s41586-023-06464-z)
Supplement: Supplementary file 4 — Cell-type-specific GMT files for gene set enrichment. [file 41586_2023_6464_MOESM4_ESM.xlsx]

## Sheet: Table of Contents
Tab
Macrophages and Monocytes
Dendritic cells
T and NK cells
T cells
Neutrophils and Gr-MDSCs
B cells
Tumor cells

## Sheet: Macrophages and Monocytes
CMP_1	CMP	AZU1	MS4A3	CPA3	CRHBP	CRYGD	CTSG	ELANE	MS4A2	IGLL1	MPO	SERPINB10	PRG2	PRTN3	RNASE2	RNASE3	STAR	EPX	NAALADL1	CLC	FLT3	HDC	HPGDS	ALOX15	ANXA3	BYSL	C1QB	CACNA1E	CAMK2A	RUNX1	CCNC	CD1E	CD63	CDSN	CLIC1	CNGA3	CPB1	CPN1	CRYGA	CSF2RB	DAB1	DEFA6	EDN3	EYA3	FMO2	AFF2	G6PC	GALR1	GDF9
CMP_2	CMP	ATP8B4	CENPJ	HIST1H2BO	HIST1H3C	LYL1	MPO	MS4A3	STAR	TGM5	TPSAB1	TRIM27	ADAM11	ADSS	APAF1	ARHGAP33	ARNT	ATP8B3	BTBD7	CAPN3	CDKL5	CDT1	CSNK1G1	CTSG	DNAJC13	EHMT2	ERLIN1	EXD3	FAM111A	FANCG	FNDC3A	FOXK2	GCGR	GPR27	HDAC6	HDGF	HEXA	HIST1H2BL	HIST1H4C	HMGXB3	HRH4	ITIH1	JRK	KIAA1033	KLHL9	KRIT1	LAIR1	LARP1	LPAR4
Macrophages_1	Macrophages	APOE	ATG7	BCAT1	CCL7	CD163	CD68	CD84	CHI3L1	CHIT1	CLEC5A	COL8A2	COLEC12	CTSK	CXCL5	CYBB	DNASE2B	EMP1	FDX1	FN1	GM2A	GPC4	KAL1	MARCO	ME1	MS4A4A	MSR1	PCOLCE2	PTGDS	RAI14	SCARB2	SCG5	SGMS1	SULT1C2
Macrophages_2	Macrophage	AIF1	CCL1	CCL14	CCL23	CCL26	CD300LB	CNR1	CNR2	EIF1	EIF4A1	FPR1	FPR2	FRAT2	GPR27	GPR77	RNASE2	MS4A2	BASP1	IGSF6	HK3	VNN1	FES	NPL	FZD2	FAM198B	HNMT	SLC15A3	CD4	TXNDC3	FRMD4A	CRYBB1	HRH1	WNT5B
Macrophages_3	Macrophages	FUCA1	MMP9	LGMN	HS3ST2	TM4SF19	CLEC5A	GPNMB	C11orf45	CD68	CYBB
Macrophages_4	Macrophages	CD163	CD14	CSF1R	C1QC	VSIG4	C1QA	FCER1G	F13A1	TYROBP	MSR1	C1QB	MS4A4A	FPR1	S100A9	IGSF6	LILRB4	FPR3	SIGLEC1	LILRA1	LYZ	HK3	SLC11A1	CSF3R	CD300E	PILRA	FCGR3A	AIF1	SIGLEC9	FCGR1C	OLR1	TLR2	LILRB2	C5AR1	FCGR1A	MS4A6A	C3AR1	HCK	IL4I1	LST1	LILRA5	CSTA	IFI30	CD68	TBXAS1	FCGR1B	LILRA6	CXCL16	NCF2
Macrophages_5	macrophagesSuva	HLA-DQA1	CD163	HLA-DRB5	MS4A6A	PLAUR	IFI30	HLA-DQB1	HLA-DRB1	HLA-DPB1	IFITM3	NAMPT	HLA-DRA	GAPDH	SOCS3	FCGBP	LDHA	TMEM176B	HLA-DPA1	BHLHE40	IFITM2	RPLP0	PDE4B	PPA1	DPYD	TPT1	CD74	BCL2A1	FCER1G	C1orf162	TYMP	SMIM3	HLA-B	HLA-C	FTH1	RPL10	FOSL2	MS4A4A	PLTP	LITAF	F13A1	NPC2	RNASE2	SLC7A5	EEF1A1	RPL8	NME2	RPS18	RPL18A
Macrophages_6	Macrophages	ACP2	ATOX1	ATP6V0C	ATP6V1E1	C1QA	CD9	CD48	CLCN7	CCR1	CRYBB1	CYBB	FCER1G	FDX1	FOLR2	FPR3	FTL	HEXA	HEXB	KCNJ5	LAIR1	M6PR	MDH1	NUBP1	P2RX7	RAC1	CCL8	CCL22	STX4	TCEB1	TYROBP	VAMP8	MARCO	CD84	ATP6V0E1	ATP6V1F	CD163	CIAO1	LY86	ARHGEF11	HS3ST2	ARPC4	ATP6AP2	BAIAP2	PRDX3	ERP29	LILRB5	SDS	LILRB4
Macrophages_7	Macrophages	ADAMDEC1	ADCY3	ADRA2B	CCL24	CHIT1	DNASE2B	FDX1	HEXB	KCNJ5	LAMP1	MS4A4A	MSR1	SDS	SLAMF8	TREM2	VSIG4	CCL22	CCR1	CD300C	CYFIP1	HAMP	IGSF6	LILRB4	MFSD7	MMP19	PILRA	RIN2	SIGLEC9	ACP2	ALCAM	ATP6V1H	BCAP31	C1QA	C1QB	C3AR1	CCR5	CD163	CD209	CD22	CD52	CD63	CD84	CD9	CMKLR1	COX5B	CSF1R	CYBB	EMILIN1
Macrophages_8	MacrophagesTCRpos	CD68	ZAP70	LAT	FYN	LCK
Macrophages_9	MacrophagesCD169pos	ITGAX	ADGRE1	ITGAM
MacrophagesM1_1	MacrophagesM1	ACP2	ABCD1	C1QA	FDX1	CCL22	CD163	SCAMP2	ADAMDEC1	ARL8B	HAMP	CCL8	TREM2	ADRA2B	ALCAM	ATOX1	ATP6V0C	ATP6V1E1	BLVRA	CD48	CD63	CLCN7	TPP1	CLTC	CCR1	CMKLR1	SLC31A1	COX5B	FCER1G	FOLR2	FPR3	FTL	HEXB	HK3	IL10	IL12B	ITGAE	LAIR1	CXCL9	MMP19	NARS	NDUFS2	P2RX7	PDCL	MAPK13	PTGIR	PTPRA	RELA	CCL7
MacrophagesM1_2	MacrophagesM1	ACP2	ADAMDEC1	ALCAM	ATP6V1H	CCL1	CCL19	CCL24	CCL7	CCL8	CHIT1	DNASE2B	EMILIN1	FDX1	LILRB4	MFSD7	MSR1	SLAMF8	TREM2	ADCK2	ADCY3	ADRA2B	C1QA	C1QB	C3AR1	CCL18	CCL22	CD163	CD80	CLEC4E	CLPB	CMKLR1	CSF1	CYBB	CYC1	CYP19A1	DAGLA	FPR3	GLRX2	HAMP	HEXB	HSPB7	KCNJ1	KIFC3	LONP1	MARCO	MMP19	MRPL12	MS4A4A
MacrophagesM1_3	MacrophagesM1	CD68	CD80	CD86	IL1R1	TLR2	TLR4	NOS2	SOCS3	TNF	IL1B	IL12A	IL12B	IL23A	IL6	CCL11	CCL5	CCL8	CCL2	CCL13	CCL3	CCL4
MacrophagesM1_4	M1_Macrophage_Polarization	IL12	IL23	IL12	TNF	IL6	CD86	MHCII	IL1B	MARCO	iNOS	IL12	CD64	CD80	CXCR10	IL23	CXCL9	CXCL10	CXCL11	CD86	IL1A	IL1B	IL6	TNFa	MHCII	CCL5	IRF5	IRF1	CD40	IDO1	KYNU	CCR7	CD45	CD68	CD115	HLA-DR	CD205	CD14
MacrophagesM2_1	MacrophagesM2	ACP2	ADCY3	ABCD1	ALK	ARSB	ATP2A2	ATP6V1C1	ATP6V0A1	TSPO	CAMP	CANX	CD63	CD81	CLCN7	TPP1	SLC31A1	FDX1	FGR	FTL	GLB1	HADHB	NCKAP1L	HEXA	HEXB	HPS1	IFNAR1	ITGAX	KCNJ5	LAIR1	LAMP1	MSR1	MYO9B	P2RX7	SDCBP	SNX1	SNX2	STX4	MARCO	CDS2	PABPC4	ATP6V0D1	PICK1	ARHGEF11	HS3ST2	PDCD6IP	SCAMP2	COL4A3BP	HSPH1
MacrophagesM2_2	MacrophagesM2	ADRA2B	AKR7A2	ALG9	ANXA11	AP1B1	AQP8	AQP9	ATP6V1D	BRSK2	CCDC85C	CCDC88A	CCL22	CD52	CEPT1	CTRB2	DHX57	EFR3A	ELK1	FH	FKBP15	FLT1	GABRA4	GPD1	GSTO1	H6PD	HEXB	HS3ST2	HSPH1	IARS2	KCNJ1	KCNK13	KCTD5	KRT3	MS4A4A	MSR1	MYO15A	MYOZ1	NAGPA	NCAPH	NCKAP1L	NPR1	OSBPL11	PDE1B	PDZRN4	PEX19	POGK	POU3F1	PQLC2
MacrophagesM2_3	MacrophagesM2a	CD163	MRC1	CD200R1	TGM2	IL1R2	IL10	IL1RN	TGFB1	TGFB2	TGFB3	CCL17	CCL22	CCL24
MacrophagesM2_4	MacrophagesM2b	CD86	IL1A	IL1B	IL6	IL10	TNF	CCL1
MacrophagesM2_5	MacrophagesM2c	CD163	TLR1	TLR8	IL10	TGFB1	TGFB2	TGFB3	CCR2
MacrophagesM2_6	MacrophagesM2d	VEGFA	IL10	IL12A	IL12B	TNF	TGFB1	TGFB2	TGFB3	CCL5	CXCL10	CXCL16
MacrophagesM2_7	M2_Macrophage_Polarization	ARG1	ARG2	IL10	CD32	CD163	CD23	CD200R1	PD-L2	PDL1	MARCO	CSF1R	CD206	IL1RN	IL1R2	IL4R	CCL4	CCL13	CCL20	CCL17	CCL18	CCL22	CCL24	LYVE1	VEGFA	VEGFB	VEGFC	VEGFD	EGF	CTSA	CTSB	CSTC	CTSD	TGFB1	TGFB2	TGFB3	MMP14	MMP19	MMP9	CLEC7A	WNT7B	FASL	TNFSF12	TNFSF8	CD276	VTCN1	MSR1	FN1	IRF4
MEP_1	MEP	AHCY	CDK4	CPA3	CRHBP	ERG	GSTM5	HDC	EPCAM	PRG2	RYR3	MINPP1	PAICS	HPGDS	LAPTM4B	POLE2	TCEAL4	BUB1B	STIL	KIAA0101	SNX5	MRPL15	C11orf95	FAM124B	FXN	GATA1	HBD	KEL	MYL4	PCCB	PNMT	RHAG	SURF2	TPSAB1	UNG	AIMP2	CHAF1B	RUVBL1	NAT6	ERAL1	MRPS2	CTNNBL1	EXOSC5	ACD	DCTPP1	MTG1	FCER1A	FMO1	KRT1
MEP_2	MEP	ACD	CA1	CRHBP	CTNNBL1	FXN	GATA1	HPGDS	KEL	KRT1	MRPS2	MYL4	PNMT	PRG2	RHAG	TPSAB1	AIMP2	CCT7	CNPY2	DCTPP1	DDX41	DIABLO	DTYMK	ECHS1	ERAL1	EXOSC5	FBXO7	GMPPA	HMBS	IFRD2	ITPA	LYRM4	MECR	MTG1	NOL12	PCCB	RUVBL2	SLC25A38	SNRPB	STOML2	SURF2	TMED1	UBE2I	UNG	AAMP	AK2	ARL2	ASCC2	ATP5B
Monocytes_1	Mono_CD16+	FCGR3A	LST1	MS4A7	AIF1	FCER1G	SERPINA1	IFITM3	RP11-290F20.3	COTL1	SAT1	RHOC	CD68	IFITM2	SPI1	CEBPB	CFD	STXBP2	TIMP1	HMOX1	CTSS	PSAP	PILRA	LRRC25	HCK	LYN	CDKN1C	BID	TESC	ASAH1	HES4	S100A11	TYROBP	CST3	CTSL	SIGLEC10	CKB	TYMP	LILRB2	CSTB	CSF1R	IFI30	MAFB	NPC2	BRI3	S100A4	CTSC	WARS	LILRA5
Monocytes_2	Mono_CD16+_C1qa	C1QA	C1QB	LST1	IFITM3	AIF1	COTL1	CST3	SAT1	TYROBP	FCER1G	PSAP	CTSS	FCGR3A	HLA-DPA1	MS4A7	SERPINA1	NPC2	SPI1	HMOX1	CD68	TYMP	IFITM2	CSF1R	CFD	TIMP1	RHOC	OAZ1	LRRC25	CEBPB	HES4	LGALS1	STXBP2	HCK	FAM26F	S100A11	BRI3	GPBAR1	CFP	PILRA	HLA-DRA	YBX1	BID	LILRB1	RP11-290F20.3	FCN1	C19orf38	HLA-DRB1	NEAT1
Monocytes_3	Mono_Apobec3b	APOBEC3B	APOBEC3A	IFITM3	AIF1	LST1	CST3	TIMP1	FCER1G	FCN1	NPC2	COTL1	SAT1	CFD	CFP	TYMP	TYROBP	CD68	PSAP	SERPINA1	LGALS1	S100A11	CTSS	HLA-DPA1	S100A4	S100A6	LYZ	OAZ1	HLA-DRA	HLA-DPB1	CD74	CYBA	PRELID1	IFITM2	LGALS2	CEBPB	HLA-DRB1	SPI1	YBX1	NEAT1	RP11-290F20.3	LGALS3	LY6E	C1orf162	HLA-DRB5	PYCARD	LILRA5	IFI30	BRI3
Monocytes_4	Mono_Apobec3a	CST3	LYZ	TYROBP	HLA-DRA	AIF1	CD74	FCN1	LGALS2	LST1	HLA-DPB1	HLA-DRB1	S100A9	COTL1	HLA-DPA1	NPC2	IFITM3	FCER1G	LGALS1	PSAP	TYMP	HLA-DRB5	CFP	CFD	S100A4	SERPINA1	CD68	CPVL	AP1S2	MS4A6A	APOBEC3A	SAT1	CTSS	GRN	OAZ1	S100A6	LGALS3	SPI1	HLA-DMA	GSTP1	S100A11	CEBPD	TIMP1	CD14	FCGRT	CYBA	HLA-DQA1	NCF2	IGSF6
Monocytes_5	Mono_CD14+_Antiviral	LYZ	LGALS2	FCN1	CD14	S100A9	S100A8	CST3	TYROBP	CTSS	S100A6	AIF1	S100A4	LST1	LGALS1	MS4A6A	TYMP	GSTP1	GPX1	CFD	PSAP	FCER1G	OAZ1	AP1S2	GRN	HLA-DRA	LGALS3	CPVL	COTL1	CD68	FCGRT	SERPINA1	SAT1	CFP	NPC2	S100A11	IFI6	IFITM3	CD74	CYBA	CEBPD	NCF2	MNDA	TKT	ALDH2	TNFSF13B	HLA-DRB1	GAPDH	RAC1
Monocytes_6	Mono_CD14+	S100A8	S100A9	LYZ	S100A12	FCN1	CD14	GPX1	TYROBP	FOLR3	LGALS2	CEBPD	MS4A6A	IL8	RBP7	CDA	GRN	CST3	VCAN	BLVRB	LGALS1	GSTP1	CFD	TALDO1	TYMP	S100A6	TSPO	NUP214	AP1S2	PLBD1	TKT	NCF2	CTSS	CSF3R	MNDA	LGALS3	BST1	FCGRT	ASGR1	ALDH2	RNF130	CTSD	GAPDH	CD68	TNFSF13B	QPCT	FPR1	S100A11	AIF1
Monocytes_7	Mono_CD14+_Inflam	LGALS2	LYZ	S100A9	S100A8	CD14	FCN1	TYROBP	CST3	MS4A6A	GPX1	CEBPD	LGALS1	TYMP	LGALS3	GSTP1	AP1S2	CFD	CTSS	AIF1	NPC2	S100A6	SAT1	LST1	PSAP	S100A11	FCER1G	S100A4	OAZ1	HLA-DRA	IL1B	COTL1	NEAT1	NFKBIA	CFP	TKT	GRN	SERPINA1	IFITM3	GAPDH	RAC1	TSPO	FCGRT	S100A10	CYBA	CD68	LINC00936	G0S2	HLA-DRB1
Monocytes_8	MonoT_Doublet	CASP1	SYNGR2	SLC7A7	TNFSF13B	ANXA5	PILRA	RGS19	VASP	PPT1	CLEC7A	RP11-290F20.3	ARRB2	RNF130	CTSZ	AP1S2	TKT	C10orf54	TIMP1	GNAI2	TBXAS1	LILRB2	LGALS3	SPI1	CTSB	MAFB	LILRA5	FCGRT	CFP	NCF2	BLVRB	FAM26F	BRI3	H2AFY	TSPO	CPPED1	CSTB	LGALS9	MTPN	CD68	SERPINA1	PGLS	GRN	RHOB	PLAUR	ABI3	RGS2	IFI30	LRRC25
Monocytes_9	Monocyte	ASGR2	CFP	ASGR1	CD1D	UPK3A	ACTG1	ANXA5	ATP6V1B2	CFL1	DAZAP2	CTBS	EMR4P	HIVEP2	MARCKSL1	MBP	MMP15	PNPLA6	TMBIM6	PQBP1	TEX264	IKZF1
Monocytes_10	Monocytes	ASGR2	FCN1	CFP	RNASE2	CD300C	LILRA1	TLR7	MS4A6A	LILRA5	CCR2	AIF1	CYBB	FCAR	KCNMB1	MEFV	MNDA	S100A12	CD163	CD101	CLEC5A	FBXL5	TREM1	RETN	CSF3R	F13A1	LILRB2	CD93	PADI4	P2RY13	APAF1	RHOA	RHOG	ARNT	C3AR1	CASP5	TNFRSF8	CD33	CSF1R	FPR2	HCK	HK3	HRH2	HSPA6	MAP3K3	MYO1F	PHKG2	PTGIR	RARA
Monocytes_11	Monocytes	ASGR2	BNIP2	CBX6	CD207	CD300C	CD93	CFP	DENND1A	DES	F13A1	FBXL5	FCAR	FCN1	FCN2	FOLR2	HIF1A	LILRA5	LILRB2	MEFV	METTL9	MS4A6A	PGGT1B	PRKACA	RABGEF1	RPH3A	S100A10	S100A12	SFTPD	SLC11A1	SOCS3	TREM1	UPK3A	UTF1	VENTX	VNN3	XCR1	AGFG1	AKAP13	APBB3	CASP5	CD101	CD1E	CD4	CLEC4A	CLEC4E	CSF1R	CYSLTR2	DDX21
Monocytes_12	Inflammatory_monocytes	CD14	CCR1	CCR2	CCR4	CCR7	CXCR1	CXCR2	CXCR4	CX3CR1	CD4	ITGAM	ITGAX	PECAM1	FCGR2B	CD33	SELL	CD86	CSF1R	CSF2RA
Monocytes_13	resident_monocytes	FCGR3A	CD14	CCR5	CXCR4	CX3CR1	CD4	ITGAM	ITGAX	PECAM1	FCGR2B	CD33	CD86	CSF1R	CSF2RA
MPP_1	MPP	ADCY3	CRHBP	ERG	CAPRIN1	P2RX1	SERPINI2	TEC	TIE1	UMPS	MLF2	ZNF282	NSMAF	USP6	MED7	H2AFY	PPM1F	PARP2	MRPS31	CALCOCO2	TMEM147	SF3A3	CSTF2T	LSM5	ATXN10	HIBCH	ATP2C1	ZNF219	TAOK3	PTRH2	TBC1D13	TMEM70	ATP5SL	WDR60	DPPA4	AGK	MKL2	BAHCC1	ALG8	CENPO	SPAG16	UBA5	SFXN3	FAM136A	G6PC3	HNRNPA3	DPY19L4	ABO	AIF1
MPP_2	MPP	ABCD4	C6orf25	CA4	CRHBP	DYNLT1	EIF1B	FMO1	GABPB1	LECT1	MPL	NCL	PDE6G	PPP1CB	THUMPD2	TSPYL1	ZBTB16	ACAP1	AGAP2	AVP	CD37	CPA3	CSF2RB	CSF3R	CTSW	FCER1A	FLT3	FMNL1	GATA1	GFI1B	HBD	HDC	HLA-DOA	IGLL1	IKZF1	ITGA2B	JAK3	KIAA0125	KLF1	MLC1	MPO	OSM	P2RX1	PRTN3	PTPN6	PTPN7	PTPRCAP	S1PR4	SELPLG
MSC_1	MSC	HTR7	MMP17	PLA2G5	CDKL5	PKD2L1	ADAMTS12	ZNRF4	CTRB2	PRB3	CCL21	TNP2	ZNF408	COL10A1	DVL1	HAS1	NPAS1	WISP1	TRIM3	COPS8	TSSK1B	DCTD	DDOST	EEF1D	KIF22	LAMP1	NDUFA8	PARN	POLR2G	SLC35A2	HAND2	EIF4E2	CUL7	SCAMP3	STUB1	TMEM147	YIF1A	RER1	EMILIN1	SNF8	CABIN1	MKRN2	SPCS1	TRMT112	ZNF446	PRX	MRPS11	CUEDC2	SPAG16
MSC_2	MSC	ACAN	ARID5B	BAG2	CMKLR1	COMP	GDF5	ISLR	MAB21L2	MAP7D3	NFATC4	OMD	SCRG1	TBX4	CABIN1	CUL7	EEF1D	EMILIN1	HAND2	KIF22	MRPL24	PODNL1	RER1	SCAMP3	SLC35A2	SNF8	TMEM223	TRMT112	BAG3	C19orf53	COPZ1	GMPPA	GSTM5	HSPB6	KDELR1	MKRN2	NDUFA8	NDUFB4	OGG1	RNF41	RNF7	RPN1	SF3B5	SIX5	STOML2	TCTN3	THAP3	TMEM11	TMEM161A
Osteoblast_1	Osteoblast	BMPR1A	COMP	DCTD	DYNC1LI2	EPYC	GRSF1	IBSP	MFAP3	PRELP	SGCG	UBE2L3	COL14A1	ITGA8	EIF2S2	KIF3B	LAPTM4A	APPBP2	MAB21L2	ILVBL	XPOT	DOLK	ICMT	TMEM50A	CBY1	RPS6KC1	COPS7A	MYOZ2	NUDT9	RNF121	LIN7C	DHX32	IL26	STARD7	C5orf15	PAPPA2	EBF2	ATG9A	MUL1	TM2D3	UNC119B	LRRC15	ARCN1	HTR2A	PSMB5	EIF4E2	FRMPD4	YME1L1	NPLOC4
Osteoblast_2	Osteoblast	ADM2	CCKAR	CHMP2A	CUEDC2	GDF5	HIST1H1A	LONP1	MAB21L2	NDUFB7	SIX5	TMEM222	TXNL4A	ZNF16	EXTL1	GGCX	PRDM11	RHOA	ACAN	ASPN	C12orf10	CBY1	CCDC130	CPSF4	DDX49	EMD	EPHA3	FASTK	FIBP	FOXC2	FXR2	GLUD1	IARS	IBSP	IFT46	KIF22	MRPS11	NFATC4	PCDHGA11	PGK1	PGLS	RNF41	SF3B5	SHMT2	SIVA1	SLC9A5	SNX17	TBC1D17	TRPC4AP
TAM_1	TAM	CD68	CD163	IL10	NOS2	VEGFA	PCNA	S100A9	PECAM1	HIF1A	CD3G	CD3E	CD3D	VTCN1	CCL2	CCL13
TAM_2	TAM_BMDM	ITGAM	ITGA4
TAM_3	TAM_MG	ITGAM	TMEM119
HALLMARK_ADIPOGENESIS	> Genes up-regulated during adipocyte differentiation (adipogenesis).	ABCA1	ABCB8	ACAA2	ACADL	ACADM	ACADS	ACLY	ACO2	ACOX1	ADCY6	ADIG	ADIPOQ	ADIPOR2	AGPAT3	AIFM1	AK2	ALDH2	ALDOA	ANGPT1	ANGPTL4	APLP2	APOE	ARAF	ARL4A	ATL2	ATP1B3	ATP5PO	BAZ2A	BCKDHA	BCL2L13	BCL6	C3	CAT	CAVIN1	CAVIN2	CCNG2	CD151	CD302	CD36	CDKN2C	CHCHD10	CHUK	CIDEA	CMBL	CMPK1	COL15A1	COL4A1	COQ3
HALLMARK_ALLOGRAFT_REJECTION	> Genes up-regulated during transplant rejection.	AARS1	ABCE1	ABI1	ACHE	ACVR2A	AKT1	APBB1	B2M	BCAT1	BCL10	BCL3	BRCA1	C2	CAPG	CARTPT	CCL11	CCL13	CCL19	CCL2	CCL22	CCL4	CCL5	CCL7	CCND2	CCND3	CCR1	CCR2	CCR5	CD1D	CD2	CD247	CD28	CD3D	CD3E	CD3G	CD4	CD40	CD40LG	CD47	CD7	CD74	CD79A	CD80	CD86	CD8A	CD8B	CD96	CDKN2A
HALLMARK_ANDROGEN_RESPONSE	> Genes defining response to androgens.	ABCC4	ABHD2	ACSL3	ACTN1	ADAMTS1	ADRM1	AKAP12	AKT1	ALDH1A3	ANKH	APPBP2	ARID5B	AZGP1	B2M	B4GALT1	BMPR1B	CAMKK2	CCND1	CCND3	CDC14B	CDK6	CENPN	DBI	DHCR24	DNAJB9	ELK4	ELL2	ELOVL5	FADS1	FKBP5	GNAI3	GPD1L	GSR	GUCY1A1	H1-0	HERC3	HMGCR	HMGCS1	HOMER2	HPGD	HSD17B14	IDI1	INPP4B	INSIG1	IQGAP2	ITGAV	KLK2	KLK3
HALLMARK_ANGIOGENESIS	> Genes up-regulated during formation of blood vessels (angiogenesis).	APOH	APP	CCND2	COL3A1	COL5A2	CXCL6	FGFR1	FSTL1	ITGAV	JAG1	JAG2	KCNJ8	LPL	LRPAP1	LUM	MSX1	NRP1	OLR1	PDGFA	PF4	PGLYRP1	POSTN	PRG2	PTK2	S100A4	SERPINA5	SLCO2A1	SPP1	STC1	THBD	TIMP1	TNFRSF21	VAV2	VCAN	VEGFA	VTN
HALLMARK_APICAL_JUNCTION	> Genes encoding components of apical junction complex.	ACTA1	ACTB	ACTC1	ACTG1	ACTG2	ACTN1	ACTN2	ACTN3	ACTN4	ADAM15	ADAM23	ADAM9	ADAMTS5	ADRA1B	AKT2	AKT3	ALOX15B	AMH	AMIGO1	AMIGO2	ARHGEF6	ARPC2	ATP1A3	B4GALT1	BAIAP2	BMP1	CADM2	CADM3	CALB2	CAP1	CD209	CD274	CD276	CD34	CD86	CD99	CDH1	CDH11	CDH15	CDH3	CDH4	CDH6	CDH8	CDK8	CDSN	CERCAM	CLDN11	CLDN14
HALLMARK_APICAL_SURFACE	> Genes encoding proteins over-represented on the apical surface of epithelial cells, e.g., important for cell polarity (apical area).	ADAM10	ADIPOR2	AFAP1L2	AKAP7	APP	ATP6V0A4	ATP8B1	B4GALT1	BRCA1	CD160	CROCC	CRYBG1	CX3CL1	DCBLD2	EFNA5	EPHB4	FLOT2	GAS1	GATA3	GHRL	GSTM3	HSPB1	IL2RB	IL2RG	LYN	LYPD3	MAL	MDGA1	NCOA6	NTNG1	PCSK9	PKHD1	PLAUR	RHCG	RTN4RL1	SCUBE1	SHROOM2	SLC22A12	SLC2A4	SLC34A3	SRPX	SULF2	THY1	TMEM8B
HALLMARK_APOPTOSIS	> Genes mediating programmed cell death (apoptosis) by activation of caspases.	ADD1	AIFM3	ANKH	ANXA1	APP	ATF3	AVPR1A	BAX	BCAP31	BCL10	BCL2L1	BCL2L10	BCL2L11	BCL2L2	BGN	BID	BIK	BIRC3	BMF	BMP2	BNIP3L	BRCA1	BTG2	BTG3	CASP1	CASP2	CASP3	CASP4	CASP6	CASP7	CASP8	CASP9	CAV1	CCNA1	CCND1	CCND2	CD14	CD2	CD38	CD44	CD69	CDC25B	CDK2	CDKN1A	CDKN1B	CFLAR	CLU	CREBBP
HALLMARK_BILE_ACID_METABOLISM	> Genes involve in metabolism of bile acids and salts.	ABCA1	ABCA2	ABCA3	ABCA4	ABCA5	ABCA6	ABCA8	ABCA9	ABCD1	ABCD2	ABCD3	ABCG4	ABCG8	ACSL1	ACSL5	AGXT	AKR1D1	ALDH1A1	ALDH8A1	ALDH9A1	AMACR	APOA1	AQP9	AR	ATXN1	BBOX1	BCAR3	BMP6	CAT	CH25H	CROT	CYP27A1	CYP39A1	CYP46A1	CYP7A1	CYP7B1	CYP8B1	DHCR24	DIO1	DIO2	EFHC1	EPHX2	FADS1	FADS2	FDXR	GC	GCLM	GNMT
HALLMARK_CHOLESTEROL_HOMEOSTASIS	> Genes involved in cholesterol homeostasis.	ABCA2	ACAT2	ACSS2	ACTG1	ADH4	ALCAM	ALDOC	ANTXR2	ANXA13	ANXA5	ATF3	ATF5	ATXN2	AVPR1A	CBS	CD9	CHKA	CLU	CPEB2	CTNNB1	CXCL16	CYP51A1	DHCR7	EBP	ECH1	ERRFI1	ETHE1	FABP5	FADS2	FASN	FBXO6	FDFT1	FDPS	GLDC	GNAI1	GPX8	GSTM2	GUSB	HMGCR	HMGCS1	HSD17B7	IDI1	JAG1	LDLR	LGALS3	LGMN	LPL	LSS
HALLMARK_COAGULATION	> Genes encoding components of blood coagulation system; also up-regulated in platelets.	A2M	ACOX2	ADAM9	ANG	ANXA1	APOA1	APOC1	APOC2	APOC3	ARF4	BMP1	C1QA	C1R	C1S	C2	C3	C8A	C8B	C8G	C9	CAPN2	CAPN5	CASP9	CD9	CFB	CFD	CFH	CFI	CLU	COMP	CPB2	CPN1	CPQ	CRIP2	CSRP1	CTSB	CTSE	CTSH	CTSK	CTSO	CTSV	DCT	DPP4	DUSP14	DUSP6	F10	F11	F12
HALLMARK_COMPLEMENT	> Genes encoding components of the complement system, which is part of the innate immune system.	ACTN2	ADAM9	ADRA2B	AKAP10	ANG	ANXA5	APOA4	APOBEC3F	APOBEC3G	APOC1	ATOX1	BRPF3	C1QA	C1QC	C1R	C1S	C2	C3	C4BPB	C9	CA2	CALM1	CALM3	CASP1	CASP10	CASP3	CASP4	CASP5	CASP7	CASP9	CBLB	CCL5	CD36	CD40LG	CD46	CD55	CD59	CDA	CDH13	CDK5R1	CEBPB	CFB	CFH	CLU	COL4A2	CP	CPM	CPQ
HALLMARK_DNA_REPAIR	> Genes involved in DNA repair.	AAAS	ADA	ADCY6	ADRM1	AGO4	AK1	AK3	ALYREF	APRT	ARL6IP1	BCAM	BCAP31	BOLA2	BRF2	CANT1	CCNO	CDA	CETN2	CLP1	CMPK2	COX17	CSTF3	DAD1	DCTN4	DDB1	DDB2	DGCR8	DGUOK	DUT	EDF1	EIF1B	ELL	ELOA	ERCC1	ERCC2	ERCC3	ERCC4	ERCC5	ERCC8	FEN1	GMPR2	GPX4	GSDME	GTF2A2	GTF2B	GTF2F1	GTF2H1	GTF2H3
HALLMARK_E2F_TARGETS	> Genes encoding cell cycle related targets of E2F transcription factors.	AK2	ANP32E	ASF1A	ASF1B	ATAD2	AURKA	AURKB	BARD1	BIRC5	BRCA1	BRCA2	BRMS1L	BUB1B	CBX5	CCNB2	CCNE1	CCP110	CDC20	CDC25A	CDC25B	CDCA3	CDCA8	CDK1	CDK4	CDKN1A	CDKN1B	CDKN2A	CDKN2C	CDKN3	CENPE	CENPM	CHEK1	CHEK2	CIT	CKS1B	CKS2	CNOT9	CSE1L	CTCF	CTPS1	DCK	DCLRE1B	DCTPP1	DDX39A	DEK	DEPDC1	DIAPH3	DLGAP5
HALLMARK_EPITHELIAL_MESENCHYMAL_TRANSITION	> Genes defining epithelial-mesenchymal transition, as in wound healing, fibrosis and metastasis.	ABI3BP	ACTA2	ADAM12	ANPEP	APLP1	AREG	BASP1	BDNF	BGN	BMP1	CADM1	CALD1	CALU	CAP2	CAPG	CCN1	CCN2	CD44	CD59	CDH11	CDH2	CDH6	COL11A1	COL12A1	COL16A1	COL1A1	COL1A2	COL3A1	COL4A1	COL4A2	COL5A1	COL5A2	COL5A3	COL6A2	COL6A3	COL7A1	COL8A2	COLGALT1	COMP	COPA	CRLF1	CTHRC1	CXCL1	CXCL12	CXCL6	CXCL8	DAB2	DCN
HALLMARK_ESTROGEN_RESPONSE_EARLY	> Genes defining early response to estrogen.	ABAT	ABCA3	ABHD2	ABLIM1	ADCY1	ADCY9	ADD3	AFF1	AKAP1	ALDH3B1	AMFR	ANXA9	AQP3	AR	AREG	ARL3	ASB13	B4GALT1	BAG1	BCL11B	BCL2	BHLHE40	BLVRB	CA12	CALB2	CALCR	CANT1	CBFA2T3	CCN5	CCND1	CD44	CELSR1	CELSR2	CHPT1	CISH	CLDN7	CLIC3	CXCL12	CYP26B1	DEPTOR	DHCR7	DHRS2	DHRS3	DLC1	DYNLT3	EGR3	ELF1	ELF3
HALLMARK_ESTROGEN_RESPONSE_LATE	> Genes defining late response to estrogen.	ABCA3	ABHD2	ACOX2	ADD3	AFF1	AGR2	ALDH3A2	ALDH3B1	AMFR	ANXA9	AREG	ARL3	ASCL1	ASS1	ATP2B4	BAG1	BATF	BCL2	BLVRB	BTG3	CA12	CA2	CACNA2D2	CALCR	CAV1	CCN5	CCNA1	CCND1	CD44	CD9	CDC20	CDC6	CDH1	CELSR2	CHPT1	CHST8	CISH	CKB	CLIC3	COX6C	CPE	CXCL12	CXCL14	CYP26B1	CYP4F11	DCXR	DHCR7	DHRS2
HALLMARK_FATTY_ACID_METABOLISM	> Genes encoding proteins involved in metabolism of fatty acids.	AADAT	ACAA1	ACAA2	ACADL	ACADM	ACADS	ACADVL	ACAT2	ACO2	ACOT2	ACOT8	ACOX1	ACSL1	ACSL4	ACSL5	ACSM3	ACSS1	ADH1C	ADH7	ADIPOR2	ADSL	ALAD	ALDH1A1	ALDH3A1	ALDH3A2	ALDH9A1	ALDOA	AOC3	APEX1	AQP7	AUH	BCKDHB	BLVRA	BMPR1B	BPHL	CA2	CA4	CA6	CBR1	CBR3	CCDC58	CD1D	CD36	CEL	CIDEA	CPOX	CPT1A	CPT2
HALLMARK_G2M_CHECKPOINT	> Genes involved in the G2/M checkpoint, as in progression through the cell division cycle.	ABL1	AMD1	ARID4A	ATF5	ATRX	AURKA	AURKB	BARD1	BCL3	BIRC5	BRCA2	BUB1	BUB3	CASP8AP2	CBX1	CCNA2	CCNB2	CCND1	CCNF	CCNT1	CDC20	CDC25A	CDC25B	CDC27	CDC45	CDC6	CDC7	CDK1	CDK4	CDKN1B	CDKN2C	CDKN3	CENPA	CENPE	CENPF	CHAF1A	CHEK1	CHMP1A	CKS1B	CKS2	CTCF	CUL1	CUL3	CUL4A	CUL5	DBF4	DDX39A	DKC1
HALLMARK_GLYCOLYSIS	> Genes encoding proteins involved in glycolysis and gluconeogenesis.	ABCB6	ADORA2B	AGL	AGRN	AK3	AK4	AKR1A1	ALDH7A1	ALDH9A1	ALDOA	ALDOB	ALG1	ANG	ANGPTL4	ANKZF1	ARPP19	ARTN	AURKA	B3GALT6	B3GAT1	B3GAT3	B3GNT3	B4GALT1	B4GALT2	B4GALT4	B4GALT7	BIK	BPNT1	CACNA1H	CAPN5	CASP6	CD44	CDK1	CENPA	CHPF	CHPF2	CHST1	CHST12	CHST2	CHST4	CHST6	CITED2	CLDN3	CLDN9	CLN6	COG2	COL5A1	COPB2
HALLMARK_HEDGEHOG_SIGNALING	> Genes up-regulated by activation of hedgehog signaling.	ACHE	ADGRG1	AMOT	CDK5R1	CDK6	CELSR1	CNTFR	CRMP1	DPYSL2	ETS2	GLI1	HEY1	HEY2	L1CAM	LDB1	MYH9	NF1	NKX6-1	NRCAM	NRP1	NRP2	OPHN1	PLG	PML	PTCH1	RASA1	RTN1	SCG2	SHH	SLIT1	THY1	TLE1	TLE3	UNC5C	VEGFA	VLDLR
HALLMARK_HEME_METABOLISM	> Genes involved in metabolism of heme (a cofactor consisting of iron and porphyrin) and erythroblast differentiation.	ABCB6	ABCG2	ACKR1	ACP5	ACSL6	ADD1	ADD2	ADIPOR1	AGPAT4	AHSP	ALAD	ALAS2	ALDH1L1	ALDH6A1	ANK1	AQP3	ARHGEF12	ARL2BP	ASNS	ATG4A	ATP6V0A1	BACH1	BCAM	BLVRA	BLVRB	BMP2K	BNIP3L	BPGM	BSG	BTG2	BTRC	C3	CA1	CA2	CAST	CAT	CCDC28A	CCND3	CDC27	CDR2	CIR1	CLCN3	CLIC2	CPOX	CROCCP2	CTNS	CTSB	CTSE
HALLMARK_HYPOXIA	> Genes up-regulated in response to low oxygen levels (hypoxia).	ACKR3	ADM	ADORA2B	AK4	AKAP12	ALDOA	ALDOB	ALDOC	AMPD3	ANGPTL4	ANKZF1	ANXA2	ATF3	ATP7A	B3GALT6	B4GALNT2	BCAN	BCL2	BGN	BHLHE40	BNIP3L	BRS3	BTG1	CA12	CASP6	CAV1	CAVIN1	CAVIN3	CCN1	CCN2	CCN5	CCNG2	CDKN1A	CDKN1B	CDKN1C	CHST2	CHST3	CITED2	COL5A1	CP	CSRP2	CXCR4	DCN	DDIT3	DDIT4	DPYSL4	DTNA	DUSP1
HALLMARK_IL2_STAT5_SIGNALING	> Genes up-regulated by STAT5 in response to IL2 stimulation.	ABCB1	ADAM19	AGER	AHCY	AHNAK	AHR	ALCAM	AMACR	ANXA4	APLP1	ARL4A	BATF	BATF3	BCL2	BCL2L1	BHLHE40	BMP2	BMPR2	CA2	CAPG	CAPN3	CASP3	CCND2	CCND3	CCNE1	CCR4	CD44	CD48	CD79B	CD81	CD83	CD86	CDC42SE2	CDC6	CDCP1	CDKN1C	CISH	CKAP4	COCH	COL6A1	CSF1	CSF2	CST7	CTLA4	CTSZ	CXCL10	CYFIP1	DCPS
HALLMARK_IL6_JAK_STAT3_SIGNALING	> Genes up-regulated by IL6 [GeneID=3569] via STAT3 [GeneID=6774], e.g., during acute phase response.	A2M	ACVR1B	ACVRL1	BAK1	CBL	CCL7	CCR1	CD14	CD36	CD38	CD44	CD9	CNTFR	CRLF2	CSF1	CSF2	CSF2RA	CSF2RB	CSF3R	CXCL1	CXCL10	CXCL11	CXCL13	CXCL3	CXCL9	DNTT	EBI3	FAS	GRB2	HAX1	HMOX1	IFNAR1	IFNGR1	IFNGR2	IL10RB	IL12RB1	IL13RA1	IL15RA	IL17RA	IL17RB	IL18R1	IL1B	IL1R1	IL1R2	IL2RA	IL2RG	IL3RA	IL4R
HALLMARK_INFLAMMATORY_RESPONSE	>	Genes	defining	inflammatory	response.	ABCA1	ABI1	ACVR1B	ACVR2A	ADGRE1	ADM	ADORA2B	ADRM1	AHR	APLNR	AQP9	ATP2A2	ATP2B1	ATP2C1	AXL	BDKRB1	BEST1	BST2	BTG2	C3AR1	C5AR1	CALCRL	CCL17	CCL2	CCL13	CCL20	CCL22	CCL24	CCL5	CCL7	CCR7	CCRL2	CD14	CD40	CD48	CD55	CD69	CD70	CD82	CDKN1A	CHST2	CLEC5A	CMKLR1	CSF1
HALLMARK_INTERFERON_ALPHA_RESPONSE	> Genes up-regulated in response to alpha interferon proteins.	ADAR	B2M	BATF2	BST2	C1S	CASP1	CASP8	CCRL2	CD47	CD74	CMPK2	CMTR1	CNP	CSF1	CXCL10	CXCL11	DDX60	DHX58	EIF2AK2	ELF1	EPSTI1	GBP2	GBP4	GMPR	HELZ2	HERC6	HLA-C	IFI27	IFI30	IFI35	IFI44	IFI44L	IFIH1	IFIT2	IFIT3	IFITM1	IFITM2	IFITM3	IL15	IL4R	IL7	IRF1	IRF2	IRF7	IRF9	ISG15	ISG20	LAMP3
HALLMARK_INTERFERON_GAMMA_RESPONSE	>	Genes	up-regulated	in	response	to	IFNG	[GeneID=3458].	ADAR	APOL6	ARID5B	ARL4A	AUTS2	B2M	BANK1	BATF2	BPGM	BST2	BTG1	C1R	C1S	CASP1	CASP3	CASP4	CASP7	CASP8	CCL2	CCL13	CCL5	CCL7	CD274	CD38	CD40	CD69	CD74	CD86	CDKN1A	CFB	CFH	CIITA	CMKLR1	CMPK2	CMTR1	CSF2RB	CXCL10	CXCL11	CXCL9	DDX58	DDX60
HALLMARK_KRAS_SIGNALING_DN	> Genes down-regulated by KRAS activation.	ABCB11	ABCG4	ACTC1	ADRA2C	AKR1B10	ALOX12B	AMBN	ARHGDIG	ARPP21	ASB7	ATP4A	ATP6V1B1	BARD1	BMPR1B	BRDT	BTG2	C5	CACNA1F	CACNG1	CALCB	CALML5	CAMK1D	CAPN9	CCDC106	CCNA1	CCR8	CD207	CD40LG	CD80	CDH16	CDKAL1	CELSR2	CHRNG	CHST2	CKM	CLDN16	CLDN8	CLPS	CLSTN3	CNTFR	COL2A1	COPZ2	COQ8A	CPA2	CPB1	CPEB3	CYP11B2	CYP39A1
HALLMARK_KRAS_SIGNALING_UP	> Genes up-regulated by KRAS activation.	ABCB1	ACE	ADAM17	ADAM8	ADAMDEC1	ADGRA2	ADGRL4	AKAP12	AKT2	ALDH1A2	ALDH1A3	AMMECR1	ANGPTL4	ANKH	ANO1	ANXA10	APOD	ARG1	ATG10	AVL9	BIRC3	BMP2	BPGM	BTBD3	BTC	C3AR1	CA2	CAB39L	CBL	CBR4	CBX8	CCL20	CCND2	CCSER2	CD37	CDADC1	CFB	CFH	CFHR2	CIDEA	CLEC4A	CMKLR1	CPE	CROT	CSF2	CSF2RA	CTSS	CXCL10
HALLMARK_MITOTIC_SPINDLE	> Genes important for mitotic spindle assembly.	ABI1	ABL1	ABR	ACTN4	AKAP13	ALMS1	ALS2	ANLN	APC	ARAP3	ARF6	ARFGEF1	ARFIP2	ARHGAP10	ARHGAP27	ARHGAP29	ARHGAP4	ARHGAP5	ARHGDIA	ARHGEF11	ARHGEF12	ARHGEF2	ARHGEF3	ARHGEF7	ARL8A	ATG4B	AURKA	BCAR1	BCL2L11	BCR	BIN1	BIRC5	BRCA2	BUB1	CAPZB	CCDC88A	CCNB2	CD2AP	CDC27	CDC42	CDC42BPA	CDC42EP1	CDC42EP2	CDC42EP4	CDK1	CDK5RAP2	CENPE	CENPF
HALLMARK_MTORC1_SIGNALING	> Genes up-regulated through activation of mTORC1 complex.	ABCF2	ACACA	ACLY	ACSL3	ACTR2	ACTR3	ADD3	ADIPOR2	AK4	ALDOA	ARPC5L	ASNS	ATP2A2	ATP5MC1	ATP6V1D	AURKA	BCAT1	BHLHE40	BTG2	BUB1	CACYBP	CALR	CANX	CCNF	CCNG1	CCT6A	CD9	CDC25A	CDKN1A	CFP	COPS5	CORO1A	CTH	CTSC	CXCR4	CYB5B	CYP51A1	DAPP1	DDIT3	DDIT4	DDX39A	DHCR24	DHCR7	DHFR	EBP	EDEM1	EEF1E1	EGLN3
HALLMARK_MYC_TARGETS_V1	> A subgroup of genes regulated by MYC - version 1 (v1).	ABCE1	ACP1	AIMP2	AP3S1	APEX1	BUB3	C1QBP	CAD	CANX	CBX3	CCNA2	CCT2	CCT3	CCT4	CCT5	CCT7	CDC20	CDC45	CDK2	CDK4	CLNS1A	CNBP	COPS5	COX5A	CSTF2	CTPS1	CUL1	CYC1	DDX18	DDX21	DEK	DHX15	DUT	EEF1B2	EIF1AX	EIF2S1	EIF2S2	EIF3B	EIF3D	EIF3J	EIF4A1	EIF4E	EIF4G2	EIF4H	EPRS1	ERH	ETF1	EXOSC7
HALLMARK_MYC_TARGETS_V2	> A subgroup of genes regulated by MYC - version 2 (v2).	AIMP2	BYSL	CBX3	CDK4	DCTPP1	DDX18	DUSP2	EXOSC5	FARSA	GNL3	GRWD1	HK2	HSPD1	HSPE1	IMP4	IPO4	LAS1L	MAP3K6	MCM4	MCM5	MPHOSPH10	MRTO4	MYBBP1A	MYC	NDUFAF4	NIP7	NOC4L	NOLC1	NOP16	NOP2	NOP56	NPM1	PA2G4	PES1	PHB	PLK1	PLK4	PPAN	PPRC1	PRMT3	PUS1	RABEPK	RCL1	RRP12	RRP9	SLC19A1	SLC29A2	SORD
HALLMARK_MYOGENESIS	> Genes involved in development of skeletal muscle (myogenesis).	ABLIM1	ACHE	ACSL1	ACTA1	ACTC1	ACTN2	ACTN3	ADAM12	ADCY9	AEBP1	AGL	AGRN	AK1	AKT2	ANKRD2	APLNR	APOD	APP	ATP2A1	ATP6AP1	BAG1	BDKRB2	BHLHE40	BIN1	CACNA1H	CACNG1	CAMK2B	CASQ1	CASQ2	CAV3	CD36	CDH13	CDKN1A	CFD	CHRNA1	CHRNB1	CHRNG	CKB	CKM	CKMT2	CLU	CNN3	COL15A1	COL1A1	COL3A1	COL4A2	COL6A2	COL6A3
HALLMARK_NOTCH_SIGNALING	> Genes up-regulated by activation of Notch signaling.	APH1A	ARRB1	CCND1	CUL1	DLL1	DTX1	DTX2	DTX4	FBXW11	FZD1	FZD5	FZD7	HES1	HEYL	JAG1	KAT2A	LFNG	MAML2	NOTCH1	NOTCH2	NOTCH3	PPARD	PRKCA	PSEN2	PSENEN	RBX1	SAP30	SKP1	ST3GAL6	TCF7L2	WNT2	WNT5A
HALLMARK_OXIDATIVE_PHOSPHORYLATION	> Genes encoding proteins involved in oxidative phosphorylation.	ABCB7	ACAA1	ACAA2	ACADM	ACADSB	ACADVL	ACAT1	ACO2	AFG3L2	AIFM1	ALAS1	ALDH6A1	ATP1B1	ATP5F1A	ATP5F1B	ATP5F1C	ATP5F1D	ATP5F1E	ATP5MC1	ATP5MC2	ATP5MC3	ATP5ME	ATP5MF	ATP5MG	ATP5PB	ATP5PD	ATP5PF	ATP5PO	ATP6AP1	ATP6V0B	ATP6V0C	ATP6V0E1	ATP6V1C1	ATP6V1D	ATP6V1E1	ATP6V1F	ATP6V1G1	ATP6V1H	BAX	BCKDHA	BDH2	CASP7	COX10	COX11	COX15	COX17	COX4I1	COX5A
HALLMARK_P53_PATHWAY	> Genes involved in p53 pathways and networks.	ABAT	ABCC5	ABHD4	ACVR1B	ADA	AEN	AK1	ALOX15B	ANKRA2	APAF1	APP	ATF3	BAIAP2	BAK1	BAX	BLCAP	BMP2	BTG1	BTG2	CASP1	CCND2	CCND3	CCNG1	CCNK	CCP110	CD81	CD82	CDH13	CDK5R1	CDKN1A	CDKN2A	CDKN2AIP	CDKN2B	CEBPA	CGRRF1	CLCA2	COQ8A	CSRNP2	CTSD	CTSF	CYFIP2	DCXR	DDB2	DDIT3	DDIT4	DEF6	DGKA	DNTTIP2
HALLMARK_PANCREAS_BETA_CELLS	> Genes specifically up-regulated in pancreatic beta cells.	ABCC8	AKT3	CHGA	DCX	DPP4	ELP4	FOXA2	FOXO1	G6PC2	GCG	GCK	HNF1A	IAPP	INS	INSM1	ISL1	LMO2	MAFB	NEUROD1	NEUROG3	NKX2-2	NKX6-1	PAK3	PAX4	PAX6	PCSK1	PCSK2	PDX1	PKLR	SCGN	SEC11A	SLC2A2	SPCS1	SRP14	SRP9	SRPRB	SST	STXBP1	SYT13	VDR
HALLMARK_PEROXISOME	> Genes encoding components of peroxisome.	ABCB1	ABCB4	ABCB9	ABCC5	ABCC8	ABCD1	ABCD2	ABCD3	ACAA1	ACOT8	ACOX1	ACSL1	ACSL4	ACSL5	ALB	ALDH1A1	ALDH9A1	ATXN1	BCL10	CACNA1B	CADM1	CAT	CDK7	CEL	CLN6	CLN8	CNBP	CRABP1	CRABP2	CRAT	CTBP1	CTPS1	DHCR24	DHRS3	DIO1	DLG4	ECH1	ECI2	EHHADH	ELOVL5	EPHX2	ERCC1	ERCC3	ESR2	FABP6	FADS1	FDPS	FIS1
HALLMARK_PI3K_AKT_MTOR_SIGNALING	> Genes up-regulated by activation of the PI3K/AKT/mTOR pathway.	ACACA	ACTR2	ACTR3	ADCY2	AKT1	AKT1S1	AP2M1	ARF1	ARHGDIA	ARPC3	ATF1	CAB39	CAB39L	CALR	CAMK4	CDK1	CDK2	CDK4	CDKN1A	CDKN1B	CFL1	CLTC	CSNK2B	CXCR4	DAPP1	DDIT3	DUSP3	E2F1	ECSIT	EGFR	EIF4E	FASLG	FGF17	FGF22	FGF6	GNA14	GNGT1	GRB2	GRK2	GSK3B	HRAS	HSP90B1	IL2RG	IL4	IRAK4	ITPR2	LCK	MAP2K3
HALLMARK_PROTEIN_SECRETION	> Genes involved in protein secretion pathway.	ABCA1	ADAM10	ANP32E	AP1G1	AP2B1	AP2M1	AP2S1	AP3B1	AP3S1	ARCN1	ARF1	ARFGAP3	ARFGEF1	ARFGEF2	ARFIP1	ATP1A1	ATP6V1B1	ATP6V1H	ATP7A	BET1	BNIP3	CAV2	CD63	CLCN3	CLN5	CLTA	CLTC	COG2	COPB1	COPB2	COPE	CTSC	DNM1L	DOP1A	DST	EGFR	ERGIC3	GALC	GBF1	GLA	GNAS	GOLGA4	GOSR2	ICA1	IGF2R	KIF1B	KRT18	LAMP2
HALLMARK_REACTIVE_OXYGEN_SPECIES_PATHWAY	> Genes up-regulated by reactive oxigen species (ROS).	ABCC1	ATOX1	CAT	CDKN2D	EGLN2	ERCC2	FES	FTL	G6PD	GCLC	GCLM	GLRX	GLRX2	GPX3	GPX4	GSR	HHEX	HMOX2	IPCEF1	JUNB	LAMTOR5	LSP1	MBP	MGST1	MPO	MSRA	NDUFA6	NDUFB4	NDUFS2	NQO1	OXSR1	PDLIM1	PFKP	PRDX1	PRDX2	PRDX4	PRDX6	PRNP	PTPA	SBNO2	SCAF4	SELENOS	SOD1	SOD2	SRXN1	STK25	TXN	TXNRD1
HALLMARK_SPERMATOGENESIS	> Genes up-regulated during production of male gametes (sperm), as in spermatogenesis.	ACE	ACRBP	ACRV1	ACTL7B	ADAD1	ADAM2	ADCYAP1	AGFG1	AKAP4	ALOX15	ARL4A	ART3	AURKA	BRAF	BUB1	CAMK4	CCNA1	CCNB2	CCT6B	CDK1	CDKN3	CFTR	CHFR	CHRM4	CLGN	CLPB	CLVS1	CNIH2	COIL	CRISP2	CSNK2A2	CST8	DBF4	DCC	DDX25	DDX4	DMC1	DMRT1	DNAJB8	DPEP3	ELOVL3	EZH2	GAD1	GAPDHS	GFI1	GMCL1	GPR182	GRM8
HALLMARK_TGF_BETA_SIGNALING	> Genes up-regulated in response to TGFB1 [GeneID=7040].	ACVR1	APC	ARID4B	BCAR3	BMP2	BMPR1A	BMPR2	CDH1	CDK9	CDKN1C	CTNNB1	ENG	FKBP1A	FNTA	FURIN	HDAC1	HIPK2	ID1	ID2	ID3	IFNGR2	JUNB	KLF10	LEFTY2	LTBP2	MAP3K7	NCOR2	NOG	PMEPA1	PPM1A	PPP1CA	PPP1R15A	RAB31	RHOA	SERPINE1	SKI	SKIL	SLC20A1	SMAD1	SMAD3	SMAD6	SMAD7	SMURF1	SMURF2	SPTBN1	TGFB1	TGFBR1	TGIF1
HALLMARK_TNFA_SIGNALING_VIA_NFKB	>	Genes	regulated	by	NF-kB	in	response	to	TNF	[GeneID=7124].	ABCA1	ACKR3	AREG	ATF3	ATP2B1	B4GALT1	B4GALT5	BCL2A1	BCL3	BCL6	BHLHE40	BIRC2	BIRC3	BMP2	BTG1	BTG2	BTG3	CCL2	CCL13	CCL20	CCL4	CCL5	CCN1	CCND1	CCNL1	CCRL2	CD44	CD69	CD80	CD83	CDKN1A	CEBPB	CEBPD	CFLAR	CLCF1	CSF1	CSF2	CXCL1	CXCL10
HALLMARK_UNFOLDED_PROTEIN_RESPONSE	>	Genes	up-regulated	during	unfolded	protein	response,	a	cellular	stress	response	related	to	the	endoplasmic	reticulum.	ALDH18A1	ARFGAP1	ASNS	ATF3	ATF4	ATF6	ATP6V0D1	BAG3	BANF1	CALR	CCL2	CCL13	CEBPB	CEBPG	CHAC1	CKS1B	CNOT2	CNOT4	CNOT6	CXXC1	DCP1A	DCP2	DCTN1	DDIT4	DDX10	DKC1	DNAJA4	DNAJB9	DNAJC3	EDC4	EDEM1	EEF2	EIF2AK3
HALLMARK_UV_RESPONSE_DN	> Genes down-regulated in response to ultraviolet (UV) radiation.	ABCC1	ACVR2A	ADD3	ADGRL2	ADORA2B	AGGF1	AKT3	AMPH	ANXA2	ANXA4	APBB2	ARHGEF9	ATP2B1	ATP2B4	ATP2C1	ATRN	ATRX	ATXN1	BCKDHB	BDNF	BHLHE40	BMPR1A	CACNA1A	CAP2	CAV1	CCN1	CDC42BPA	CDK13	CDKN1B	CDON	CELF2	CITED2	COL11A1	COL1A1	COL1A2	COL3A1	COL5A2	DAB2	DBP	DDAH1	DLC1	DLG1	DMAC2L	DUSP1	DYRK1A	EFEMP1	ERBB2	F3
HALLMARK_UV_RESPONSE_UP	> Genes up-regulated in response to ultraviolet (UV) radiation.	ABCB1	ACAA1	AGO2	ALAS1	ALDOA	AMD1	AP2S1	APOM	AQP3	ARRB2	ASNS	ATF3	ATP6V1C1	ATP6V1F	BAK1	BCL2L11	BID	BMP2	BSG	BTG1	BTG2	BTG3	C4BPB	CA2	CASP3	CCK	CCND3	CCNE1	CDC34	CDC5L	CDK2	CDKN1C	CDKN2B	CDO1	CEBPG	CHKA	CHRNA5	CLCN2	CLTB	CNP	COL2A1	CREG1	CTSV	CXCL2	CYB5B	CYB5R1	CYP1A1	DDX21
HALLMARK_WNT_BETA_CATENIN_SIGNALING	> Genes up-regulated by activation of WNT signaling through accumulation of beta catenin CTNNB1 [GeneID=1499].	ADAM17	AXIN1	AXIN2	CCND2	CSNK1E	CTNNB1	CUL1	DKK1	DKK4	DLL1	DVL2	FRAT1	FZD1	FZD8	GNAI1	HDAC11	HDAC2	HDAC5	HEY1	HEY2	JAG1	JAG2	KAT2A	LEF1	MAML1	MYC	NCOR2	NCSTN	NKD1	NOTCH1	NOTCH4	NUMB	PPARD	PSEN2	PTCH1	RBPJ	SKP2	TCF7	TP53	WNT1	WNT5B	WNT6
HALLMARK_XENOBIOTIC_METABOLISM	> Genes encoding proteins involved in processing of drugs and other xenobiotics.	ABCC2	ABCC3	ABCD2	ABHD6	ACO2	ACOX1	ACOX2	ACOX3	ACP1	ACP2	ACSM1	ADH1C	ADH5	ADH7	AHCY	AKR1C2	AKR1C3	ALAS1	ALDH2	ALDH3A1	ALDH9A1	ANGPTL3	AOX1	AP4B1	APOE	AQP9	ARG1	ARG2	ARPP19	ASL	ATOH8	ATP2A2	BCAR1	BCAT1	BLVRB	BPHL	CA2	CASP6	CAT	CBR1	CCL25	CD36	CDA	CDO1	CES1	CFB	CNDP2	COMT
M1 (=LPS+) Signature	M1 (=LPS+) Signature	2610001J05Rik	2610002M06Rik	A630072M18Rik	AARS	ABCA1	ABCB1	ABCF1	ABHD16A	ABHD2	ABI1	ABRACL	ACBD3	Acot5	ACOT7	Acp5	ACSL1	ACSL5	ACTA1	ACTL7B	ACTN1	ACTR3	ACVR1	ADAM17	Adam1b	ADAMTS4	ADAR	ADGRB1	ADHFE1	ADM	ADORA2A	ADORA2B	ADPRH	AEBP2	AEN	AFF1	AFTPH	AGFG1	AGRN	AGTRAP	AIDA	AIM1	AK4	AKAP4	AKNA	AKT3	ALDH3A1	ALG9	ALPK2
M2 (=LPS-) Signature	M2 (=LPS-) Signature	0610009B22Rik	1810058I24Rik	2010204K13Rik	2310039H08Rik	2510002D24Rik	2610524H06Rik	2700097O09Rik	2900097C17Rik	9130221H12Rik	AAAS	AACS	AAGAB	AAK1	AAMP	AARSD1	ABCA7	ABCB6	ABCB8	ABCD3	ABCD4	ABCF3	ABHD12	ABHD17A	ABHD4	ABHD5	ABHD8	ABL1	ABTB1	ACAA2	ACAD10	ACAD11	ACAD8	ACADM	ACADS	ACADVL	ACAT2	ACBD6	ACD	ACLY	ACO1	ACO2	ACOT13	ACOX1	ACP6	ACRBP	ACSS1	ACTR1A	ACTR6
Only in vivo M1(=LPS+) UP	Only in vivo M1(=LPS+) UP	Irg1	CCL13	CSF2	MARCKSL1	IL23A	CMPK2	RTP4	SLC7A11	MAFF	GPR85	PDE4B	Trex1	IER3	Ifi47	NFKBIE	Oasl2	GDF15	CDKN1A	SLC7A2	GEM	F10	OAS2	IL15	RND3	GBP2	LIF	IRF1	FABP3	SRC	SLC39A14	Ccl9	RIPK2	PLAGL1	Iigp1	REL	TAP1	SPHK1	STAT5A	SH3BP5	LAD1	ADM	LCP2	ZC3H12A	CALCRL	Irgm1	ARID5A	ARRDC4	CEBPD
Only in vitro Classically activated M UP	Only in vitro Classically activated M UP	NTPCR	LILRB3	NINJ1	MORC3	Fnbp1l	GDPD1	NAB1	SAMHD1	Zfas1	NOL4L	PIK3CG	SLC8B1	TRIM6-TRIM34	TDRD7	GDI1	VAV1	PTTG1	RAC2	FAAP20	TIFA	SLC16A6	PARP11	MAP3K14	Slfn10-ps	P2RY13	SERP1	SNTB2	BCO2	ELK3	ZNF821	SLC2A3	KIF13B	CX3CR1	PPFIBP2	Trim12a	CYFIP2	Gdap10	Tmem178	CCND3	DNAJC18	ARL6	CAMP	JADE2	NCOA7	BST2	RAF1	H2-K1	SLC11A1
Shared in vivo M1(=LPS+) and in vitro Classically activated M UP	Shared in vivo M1(=LPS+) and in vitro Classically activated M UP	CD40	PTGS2	IL12A	IL12B	ICAM1	IFIT2	VCAM1	RSAD2	GPR84	NFKBIZ	EHD1	TRAF1	CCND2	SOCS3	ADORA2A	SERPINE1	SERPINB2	Slfn1	CD38	INHBA	LCN2	MEFV	NFKB2	AW112010	IL15RA	IRF7	ZBP1	PILRA	OAS3	IFIH1	SLCO3A1	NFKBIA	MET	ISG20	STAT2	BATF2	TLR2	CFLAR	HDC	NUPR1	Igtp	GAS7	MMP14	DHX58	AGRN	VCAN	IFI35	JAK2
Only in vivo M2(+LPS-) UP	Only in vivo M2(+LPS-) UP	FBXO32	CEBPA	GADD45G	N4BP2L1	TNS1	LPIN1	MNT	RGS2	GPRC5B	RASSF3	RASA3	YPEL3	MKNK2	PPARG	TPCN1	PDCD4	ARHGAP18	DNMT1	GMNN	RAPGEF6	IDH1	KLC4	MXI1	DENND4C	H2afv	ST6GAL1	LDLRAP1	MEF2D	SGSH	PCMTD2	INPP5D	IFT74	NFIC	FBXL20	NBR1	TSC22D3	ZDHHC14	Zrsr1	APPL2	DIO2	CBR3	ULK1	PCYOX1	RAB11FIP5	AU020206	CDADC1	Hmha1	DAG1
Only in vitro Alternatively activated M UP	Only in vitro Alternatively activated M UP	AU022434	GATAD2A	Ccl6	DOCK2	QDPR	PDLIM4	PTPRS	TEP1	IGF1	TLN1	SRSF6	ARIH1	MTMR10	GALNT10	ATP1A3	SNX9	MBTD1	SLC38A9	PA2G4	NAA50	TM9SF3	ST6GALNAC4	ARMC6	PLEC	REEP3	STK11IP	EPHX1	ASB4	EFR3B	EIF4E3	RHOH	SLC37A3	SMYD2	TTC30A	ZNF703	MYO1D	CD9	MAN1A1	RTTN	AP1S3	LMNB1	PGP	WDR77	VAT1	GALM	ACO1	WTIP	HSF2BP
Shared in vivo M2(=LPS-) and in vitro Alternatively activated M UP	Shared in vivo M2(=LPS-) and in vitro Alternatively activated M UP	P2RY1	DNMT3A	JUN	MICAL1	GAB1	DHRS3	LPXN
Shared in vivo M2(=LPS-) and in vitro Classicallly activated M UP	Shared in vivo M2(=LPS-) and in vitro Classicallly activated M UP	RHOV	FOS	TNFRSF21	Ggta1	PSEN2	SDC1	TUBA4A
Shared in vivo M1(=LPS+) and in vitro Alternative activated M UP	Shared in vivo M1(=LPS+) and in vitro Alternative activated M UP	CISH	CCL7	CCL22	EDN1	CSF1	AQP9	HBEGF	SDC4	CHAC1	SPRED1	CCL17	CH25H	CD83	CCL24	A630072M18Rik	DDHD1	SHMT2	SOCS2	RCN1	RRS1	IARS1	CLCN5	ZYX	CLIC4	PLK2	CD44	RARS1	ACTN1
Only in vivo M1(=LPS+).1 DOWN	Only in vivo M1(=LPS+).1 DOWN	Irg1	CD40	PTGS2	CCL13	CSF2	MARCKSL1	IL12A	IL12B	ICAM1	IFIT2	IL23A	VCAM1	RSAD2	CMPK2	GPR84	NFKBIZ	RTP4	EHD1	TRAF1	CCND2	SOCS3	ADORA2A	SLC7A11	MAFF	CISH	CCL7	CCL22	SERPINE1	SERPINB2	Slfn1	CD38	INHBA	EDN1	CSF1	LCN2	MEFV	AQP9	GPR85	NFKB2	PDE4B	HBEGF	Trex1	AW112010	IL15RA	IER3	Ifi47	NFKBIE	Oasl2
Only in vitro Classically activated M.1 DOWN	Only in vitro Classically activated M.1 DOWN	AIF1	ADRB2	Ifitm6	Ifi27l2a	Fcgr4	XYLT2	SORL1	NFXL1	Sirpb1a	Ms4a4b	CORO1A	APOC2	6330407A03Rik	RRAD	LY6E
Shared in vivo M1(=LPS+) and in vitro Classically activated M.1 DOWN	Shared in vivo M1(=LPS+) and in vitro Classically activated M.1 DOWN	OAS2
Only in vivo M2(+LPS-).1 DOWN	Only in vivo M2(+LPS-).1 DOWN	FBXO32	CEBPA	GADD45G	N4BP2L1	TNS1	LPIN1	MNT	RGS2	GPRC5B	RASSF3	RASA3	YPEL3	MKNK2	PPARG	RHOV	TPCN1	PDCD4	ARHGAP18	FOS	DNMT1	GMNN	RAPGEF6	IDH1	KLC4	MXI1	DENND4C	H2afv	ST6GAL1	LDLRAP1	MEF2D	SGSH	PCMTD2	INPP5D	IFT74	NFIC	FBXL20	NBR1	TSC22D3	ZDHHC14	Zrsr1	APPL2	P2RY1	DIO2	DNMT3A	CBR3	ULK1	PCYOX1	RAB11FIP5
Only in vitro Alternatively activated M.1 DOWN	Only in vitro Alternatively activated M.1 DOWN	LIFR	SESN1	SLC9A9	NCAPG2	RNF150	GAS6	SLC46A3	RGS18	CTSB	CYP27A1	GPR155	SMAGP	Sult1a1	Abcb1b	RCBTB2	CD28	FGD4	TMEM176B	PRUNE2	MCM6	MGST3	D17H6S56E-5	SERPINB6	CDKN3	CCND1	Cbr2	Serpinb6b	C6orf62	CHEK1	MOCOS	CDC25B	SLC39A8	CRACR2B	S100A1	GALNT12	SCAMP5
Shared in vivo M2(=LPS-) and in vitro Alternatively activated M.1 DOWN	Shared in vivo M2(=LPS-) and in vitro Alternatively activated M.1 DOWN	MFSD6	GLUL	LIPA
Shared in vivo M2(=LPS-) and in vitro Classicallly activated M .1 DOWN	Shared in vivo M2(=LPS-) and in vitro Classicallly activated M .1 DOWN	None
Shared in vivo M1(=LPS+) and in vitro Alternative activated M.1 DOWN	Shared in vivo M1(=LPS+) and in vitro Alternative activated M.1 DOWN	DAB2
IFNg	Response	UP	IFNg	Response	UP	From	Niro	CXCL9	CXCL10	IFI27	ISG20	IDO1	CD38	IFITM1	IFI44L	IFIT1	IFITM3	RSAD2	GBP5	CFB	IL6	IFIT2	ISG15	TNFSF10	IFIT3	EBI3	IFITM2	MT1M	HELZ2	OASL	CCR7	TNFAIP6	CCL5	C1QTNF1	MX1	GBP4	MX2	APOBEC3A	ANKRD22	MT1H	MT1G	PTGS2	IL2RA	CCL8	HERC5	MT1F	GBP1	STAT4	EPSTI1
IFNg Response DOWN	IFNg Response DOWN From Niro	ACP1	CTSB	YARS	PPP2R5A	IL16	CCNY	RDH13	RPL4	DEF8	GPNMB	ATXN1	TUBB6	ACAA2	AP2A2	ASPHD1	SNRPN	UGGT1	A2M	NES	APOA1BP	ATP6V1D	SF3B5	RPL14	TWF2	C16orf58	PI4KA	DUS2	SDHC	TUFM	TPST2	RPS11	MTIF2	C11orf1	BCL2L1	ANAPC15	TMEM126A	KLHL22	RNFT2	DHCR24	C14orf142	PTPN22	PCYOX1	MAGED1	TMEM45B	PABPC1	SCD	FXYD5	HSD3B7
[truncated: 2,579 more columns]

## Sheet: Dendritic cells
DendriticCells_1	DC_CD141+	IDO1	CLEC9A	DNASE1L3	ISG15	CPVL	HLA-DPA1	CST3	SNX3	HLA-DPB1	LYZ	HLA-DRB1	LGALS2	SOD2	APOBEC3A	HLA-DRA	TNFSF10	GRN	APOBEC3B	SRP72	HLA-DRB5	HLA-DMA	CD74	TYMP	WARS	AIF1	IFIT1	LGALS1	LAP3	NPC2	SPI1	FGL2	CTSZ	MNDA	MT2A	PSME2	EPSTI1	PLEKHO1	HLA-DQA1	MS4A6A	FCER1G	HLA-DQB1	LY86	TSG101	PRKAR1A	HLA-DMB	GSTP1	SAT1	IFI35
DendriticCells_2	DC_CD1C+	FCER1A	CLEC10A	HLA-DPB1	HLA-DPA1	HLA-DRB1	CST3	CD74	HLA-DRA	LYZ	HLA-DRB5	CD1C	HLA-DQA1	ENHO	HLA-DQB1	CPVL	HLA-DQA2	LGALS2	LST1	GSN	HLA-DMB	ALDH2	HLA-DMA	CACNA2D3	AP1S2	GRN	TYROBP	AIF1	SPI1	FCER1G	CFP	MNDA	LY86	CTSH	GSTP1	LGALS1	AMICA1	COTL1	RNASE6	NDRG2	IGFBP7	CD1D	RNF130	CAPG	CD33	PLD4	FCGRT	KLF4	GAPDH
DendriticCells_3	pDC	LILRA4	IRF7	SERPINF1	ITM2C	LRRC26	IRF8	PLD4	IL3RA	CLEC4C	SCT	PTCRA	SMPD3	CCDC50	MZB1	IGJ	SEC61B	ALOX5AP	GZMB	CD74	C12orf75	FCER1A	UGCG	RNASE6	TSPAN13	PLAC8	MYBL2	TPM2	NPC2	APP	DERL3	PTGDS	PPP1R14B	TCF4	GAS6	TNFRSF21	CLIC3	RP11-117D22.2	LAMP5	HERPUD1	SMIM5	CYB561A3	SPCS1	LGMN	PROC	LILRB4	SPIB	TRAF4	PLP2
DendriticCells_4	DC	CCL13	CCL17	CCL22	CD209	HSD11B1	NPR1	PPFIBP2
DendriticCells_5	aDC	CCL1	EBI3	INDO	LAMP3	OAS3
DendriticCells_6	iDC	ABCG2	BLVRB	CARD9	CD1A	CD1B	CD1C	CD1E	CH25H	CLEC10A	CSF1R	CTNS	F13A1	FABP4	FZD2	GSTT1	GUCA1A	HS3ST2	LMAN2L	MMP12	MS4A6A	NUDT9	PDXK	PPARG	PREP	RAP1GAP	SLC26A6	SLC7A8	SYT17	TACSTD2	TM7SF4	VASH1
DendriticCells_7	pDC	IL3RA
DendriticCells_8	Activated_dendriticcell	ABCD1	C1QC	CAPG	CCL3L3	CD207	CD302	ATP5B	ATP5L	ATP6V1A	BCL2L1	C1QB	SNURF	SPCS3	CCNA1	CEACAM8	NOS2	SRA1	TNFRSF6B	TREM1	TREML1	RHOA	SLC25A37	TNFSF14	TREML4	VNN2	XPO6	CLEC4C	TNFAIP2	UBD	ACTR3	RAB1A	SLA	HLA-DQA2	SIGLEC5	SLAMF9
DendriticCells_9	Immature_dendriticcell	ACADM	AHCYL1	ALDH1A2	ALDH3A2	ALDH9A1	ALOX15	AMT	ARL1	ATIC	ATP5A1	CAPZA1	LILRA5	RDX	RRAGD	TACSTD2	INPP5F	RAB38	PLAU	CSF3R	SLC18A2	AMPD2	CLTB	C1orf162
DendriticCells_10	Plasmacytoid_dendriticcell	CBX6	DAB2	DDX17	HIGD1A	IDH3A	IL3RA	MAGED1	NUCB2	OFD1	OGT	PDIA4	SERTAD2	SIRPA	TMED2	ENG	FCAR	IGF1	ITGA2B	GABARAP	GPX1	KRT23	PROK2	RALB	RETNLB	RNF141	SEC14L1	SEPX1	EMP3	CD300LF	ABTB1	KLHL21	PHRF1
DendriticCells_11	DC	LILRA4	CLEC4C	PLD4	PHEX	IL3RA	PTCRA	IRF8	IRF7	GZMB	CXCR3
DendriticCells_12	aDC	C1QA	C1QB	CD80	IL12B	CCL13	CCL17	CCL19	CCL22	FPR3	HLA-DQA1	IL3RA	CXCL9	PTGIR	CCL8	CCL23	SLAMF1	SIGLEC1	TRAF1	TNFRSF4	TXN	SOCS3	HS3ST3B1	CD209	LILRA5	ACHE	ADPRH	ALOX15B	ANXA5	XIAP	ARF3	RHOG	ATP1B3	BLVRA	C3AR1	CASP5	CD86	CCR5	CMKLR1	EIF5	ENO1	ETV3	FCER1G	FCER2	GMFB	GNG5	GRB2	RAPGEF1	HCK
DendriticCells_13	cDC	ALCAM	ANXA1	CD1C	CD1E	DBI	FCER1A	ITGAX	PITPNA	SSR1	RAB7A	CLEC10A	TCTN3	CCDC88A	SLAMF8	ACTR3	CD86	FLT3	S100A10	CD163	FGL2	CD93	WDFY3	CLEC4A	CD1A	CD1B	CD80	DNASE1L3	GFRA2	CCL17	CCL24	RRP1B	CD209	KCNK13	ALOX15	CRH	CCL13	CCL23	ALDH1A2
DendriticCells_14	DC	ALOX15	CD1A	CD1B	CD1E	CCL13	CCL17	ALDH1A2	CD209	HLA-DQA1	FPR3	C1QA	C1QB	CD9	CCL22	CLEC10A	TFEC	TREM2	SLAMF8	ACHE	ALOX15B	CD80	CD86	CCR7	DPYS	ETV3	GRIN1	GRSF1	HCRTR2	IL12B	IRF4	KCNC3	KCNN1	LOR	MCF2	RAB8A	NFKB1	PLD2	PRRG2	PTGIR	RNF2	CCL18	CCL23	SLAMF1	SIGLEC1	TRAF1	TNFRSF4	TXN	VAV2
DendriticCells_15	iDC	ALOX15	F13A1	FCER2	IL3RA	CCL13	CCL17	CCL18	CCL23	CCL24	ALDH1A2	CD209	CD86	CLEC10A	SPINT2
DendriticCells_16	pDC	APOC3	CSHL1	DNASE1L3	GZMB	HIST1H2BB	HPD	KCNA5	SCT	P2RY14	LILRB4	CUX2	LRRC36	RPL3L	CACNB1	FKBP2	IL3RA	MYBPC1	SLC12A3	SPIB	ZNF221	MAPKAPK2	CXCL13	SLITRK3	TSPAN13	SPCS1	TLR7	KCNK10	KCTD5	CELA2A	CCR2	FLT3	FUT7	IDH3A	CD2AP	PTCRA	RUNX2	CXCR3	TACR1
DendriticCells_17	DC	CCL13	CCL17	CD1B	CD1E	CD80	GRSF1	IL21R	SLCO5A1	SNX11	TRAF1	BCL2L11	ETV3	ALOX15B	CCL18	FBXL4	IL12B	KCNN1	NFKB1	PTGES2	PTGIR	SAMSN1	SLAMF1	TBC1D13	TDRD7	TNFRSF4	TXN	CCL19	CCL22	DNASE1L3	H6PD	IRF4	ABCA6	ABTB2	ACE	ACHE	ADI1	ADO	ALCAM	ALDH1A2	ALOX15	ARL8B	ASAP2	BCL2L13	C1QA	C1QB	CAMK1G	CASZ1	CCDC85C
DendriticCells_18	aDC	ACHE	ALOX15B	CAMK1G	CCL19	CCL8	CD80	CXCL9	ETV3	GPR132	HS3ST3B1	IL10	IL12B	IL2RA	IL3RA	P2RX7	PTGIR	SIGLEC1	SLAMF1	SLCO5A1	SOCS3	TDRD7	TRAF1	ACOT9	ARL8B	BLVRA	C5orf15	CUL1	DENND1A	GNG5	IL10RA	MTF1	NUP62	SNX11	TOR1B	TRPC4AP	TXN	UBE2Z	WTAP	ZNF654	ASAP2	CCL13	CCL17	CCL22	CD1E	CD86	DYNLT1	HTR2B	STK4
DendriticCells_19	cDC	ABI1	AGFG1	ARL8B	ASNA1	ATP1B3	ATP6V0E1	ATP6V1A	ATP6V1D	ATP6V1E1	C1QA	CCDC47	CCL13	CCL23	CCL24	CD1A	CD1B	CD1C	CD1E	CD207	CD209	CD226	CD80	CLEC10A	CLEC4A	CRH	CSF1	CSNK2B	DAGLA	DCLRE1B	DNASE1L3	DSCR3	FBXW11	FCER1A	FGL2	GFRA2	GMFB	GNA13	GPR68	GTF2E1	HLA-DPB1	HLA-DQA1	HLA-DQB2	HOMER1	HPS1	IRF5	KCNK13	KCTD5	KIFC3
DendriticCells_20	iDC	ADORA3	ALOX15	CCL13	CCL23	CCL24	CCL8	CD1B	CD1E	CRH	DNASE1L3	IL3RA	ABCA6	ACE	ADPGK	AHNAK	ALDH1A2	ALDOA	AP1B1	AP2A2	ATP6AP2	ATP6V1H	BCKDK	CAMK1G	CBX6	CCL17	CCL22	CD86	CFP	CLCN7	CLEC10A	CLEC4A	CMKLR1	CSF1R	CSH2	CST5	CYFIP1	DCLRE1B	FCER2	FGL2	FOLR2	FPR3	GFRA2	GLB1	GLUD1	GPR107	GPX4	HEXA	HEXB
DendriticCells_21	pDC	AVP	BLK	CAPNS1	CD2AP	CXCR3	DENND4B	ELF2	ERCC3	ESR2	ETV3	FLT3	FNBP4	FOXN2	FUT7	GGA2	GGNBP2	GZMB	HTR3A	IDH3A	INPP4A	INTS12	KCNA5	KCNK10	LILRB4	MDN1	MIIP	P2RX2	PLP2	POLG	PTCRA	RNF4	RUNX2	SCT	SMC6	SPIB	STX18	TACR1	THUMPD2	TLR7	TNFRSF17	UBR2	USP24	VIPR2
DendriticCells_22	DC_CD1cposMyeloid	ITGAM	ITGAX	ANPEP	CD33	SIRPA	PTPRC	CD1C	CLEC7A	CLEC6A
DendriticCells_23	DC_CD141posMyeloid	ITGAM	ITGAX	ANPEP	CD33	THBD	CLEC9A	XCR1	CADM1	LY75
DendriticCells_24	DC_Plasmacytoid	IL3RA	CLEC4C	NPR1	PTPRC	LILRA4
DendriticCells_25	DC_CD14pos	CD14	CD209	CD1C	ITGAX
DendriticCells_26	DC_CD1apos	ITGAX	CD1A	CD1C	SIRPA	ITGAM
DendriticCells_27	DCs_LangerhansCells	PTPRC	CD1A	CD207	CDH1	EPCAM	ITGAX	CD1C	SIRPA
DendriticCells_28	DC_immature	CD1A	CD1E
DendriticCells_29	DC_activated	CD83	CCL1	LAMP3
HALLMARK_ADIPOGENESIS	> Genes up-regulated during adipocyte differentiation (adipogenesis).	ABCA1	ABCB8	ACAA2	ACADL	ACADM	ACADS	ACLY	ACO2	ACOX1	ADCY6	ADIG	ADIPOQ	ADIPOR2	AGPAT3	AIFM1	AK2	ALDH2	ALDOA	ANGPT1	ANGPTL4	APLP2	APOE	ARAF	ARL4A	ATL2	ATP1B3	ATP5PO	BAZ2A	BCKDHA	BCL2L13	BCL6	C3	CAT	CAVIN1	CAVIN2	CCNG2	CD151	CD302	CD36	CDKN2C	CHCHD10	CHUK	CIDEA	CMBL	CMPK1	COL15A1	COL4A1	COQ3
HALLMARK_ALLOGRAFT_REJECTION	> Genes up-regulated during transplant rejection.	AARS1	ABCE1	ABI1	ACHE	ACVR2A	AKT1	APBB1	B2M	BCAT1	BCL10	BCL3	BRCA1	C2	CAPG	CARTPT	CCL11	CCL13	CCL19	CCL2	CCL22	CCL4	CCL5	CCL7	CCND2	CCND3	CCR1	CCR2	CCR5	CD1D	CD2	CD247	CD28	CD3D	CD3E	CD3G	CD4	CD40	CD40LG	CD47	CD7	CD74	CD79A	CD80	CD86	CD8A	CD8B	CD96	CDKN2A
HALLMARK_ANDROGEN_RESPONSE	> Genes defining response to androgens.	ABCC4	ABHD2	ACSL3	ACTN1	ADAMTS1	ADRM1	AKAP12	AKT1	ALDH1A3	ANKH	APPBP2	ARID5B	AZGP1	B2M	B4GALT1	BMPR1B	CAMKK2	CCND1	CCND3	CDC14B	CDK6	CENPN	DBI	DHCR24	DNAJB9	ELK4	ELL2	ELOVL5	FADS1	FKBP5	GNAI3	GPD1L	GSR	GUCY1A1	H1-0	HERC3	HMGCR	HMGCS1	HOMER2	HPGD	HSD17B14	IDI1	INPP4B	INSIG1	IQGAP2	ITGAV	KLK2	KLK3
HALLMARK_ANGIOGENESIS	> Genes up-regulated during formation of blood vessels (angiogenesis).	APOH	APP	CCND2	COL3A1	COL5A2	CXCL6	FGFR1	FSTL1	ITGAV	JAG1	JAG2	KCNJ8	LPL	LRPAP1	LUM	MSX1	NRP1	OLR1	PDGFA	PF4	PGLYRP1	POSTN	PRG2	PTK2	S100A4	SERPINA5	SLCO2A1	SPP1	STC1	THBD	TIMP1	TNFRSF21	VAV2	VCAN	VEGFA	VTN
HALLMARK_APICAL_JUNCTION	> Genes encoding components of apical junction complex.	ACTA1	ACTB	ACTC1	ACTG1	ACTG2	ACTN1	ACTN2	ACTN3	ACTN4	ADAM15	ADAM23	ADAM9	ADAMTS5	ADRA1B	AKT2	AKT3	ALOX15B	AMH	AMIGO1	AMIGO2	ARHGEF6	ARPC2	ATP1A3	B4GALT1	BAIAP2	BMP1	CADM2	CADM3	CALB2	CAP1	CD209	CD274	CD276	CD34	CD86	CD99	CDH1	CDH11	CDH15	CDH3	CDH4	CDH6	CDH8	CDK8	CDSN	CERCAM	CLDN11	CLDN14
HALLMARK_APICAL_SURFACE	> Genes encoding proteins over-represented on the apical surface of epithelial cells, e.g., important for cell polarity (apical area).	ADAM10	ADIPOR2	AFAP1L2	AKAP7	APP	ATP6V0A4	ATP8B1	B4GALT1	BRCA1	CD160	CROCC	CRYBG1	CX3CL1	DCBLD2	EFNA5	EPHB4	FLOT2	GAS1	GATA3	GHRL	GSTM3	HSPB1	IL2RB	IL2RG	LYN	LYPD3	MAL	MDGA1	NCOA6	NTNG1	PCSK9	PKHD1	PLAUR	RHCG	RTN4RL1	SCUBE1	SHROOM2	SLC22A12	SLC2A4	SLC34A3	SRPX	SULF2	THY1	TMEM8B
HALLMARK_APOPTOSIS	> Genes mediating programmed cell death (apoptosis) by activation of caspases.	ADD1	AIFM3	ANKH	ANXA1	APP	ATF3	AVPR1A	BAX	BCAP31	BCL10	BCL2L1	BCL2L10	BCL2L11	BCL2L2	BGN	BID	BIK	BIRC3	BMF	BMP2	BNIP3L	BRCA1	BTG2	BTG3	CASP1	CASP2	CASP3	CASP4	CASP6	CASP7	CASP8	CASP9	CAV1	CCNA1	CCND1	CCND2	CD14	CD2	CD38	CD44	CD69	CDC25B	CDK2	CDKN1A	CDKN1B	CFLAR	CLU	CREBBP
HALLMARK_BILE_ACID_METABOLISM	> Genes involve in metabolism of bile acids and salts.	ABCA1	ABCA2	ABCA3	ABCA4	ABCA5	ABCA6	ABCA8	ABCA9	ABCD1	ABCD2	ABCD3	ABCG4	ABCG8	ACSL1	ACSL5	AGXT	AKR1D1	ALDH1A1	ALDH8A1	ALDH9A1	AMACR	APOA1	AQP9	AR	ATXN1	BBOX1	BCAR3	BMP6	CAT	CH25H	CROT	CYP27A1	CYP39A1	CYP46A1	CYP7A1	CYP7B1	CYP8B1	DHCR24	DIO1	DIO2	EFHC1	EPHX2	FADS1	FADS2	FDXR	GC	GCLM	GNMT
HALLMARK_CHOLESTEROL_HOMEOSTASIS	> Genes involved in cholesterol homeostasis.	ABCA2	ACAT2	ACSS2	ACTG1	ADH4	ALCAM	ALDOC	ANTXR2	ANXA13	ANXA5	ATF3	ATF5	ATXN2	AVPR1A	CBS	CD9	CHKA	CLU	CPEB2	CTNNB1	CXCL16	CYP51A1	DHCR7	EBP	ECH1	ERRFI1	ETHE1	FABP5	FADS2	FASN	FBXO6	FDFT1	FDPS	GLDC	GNAI1	GPX8	GSTM2	GUSB	HMGCR	HMGCS1	HSD17B7	IDI1	JAG1	LDLR	LGALS3	LGMN	LPL	LSS
HALLMARK_COAGULATION	> Genes encoding components of blood coagulation system; also up-regulated in platelets.	A2M	ACOX2	ADAM9	ANG	ANXA1	APOA1	APOC1	APOC2	APOC3	ARF4	BMP1	C1QA	C1R	C1S	C2	C3	C8A	C8B	C8G	C9	CAPN2	CAPN5	CASP9	CD9	CFB	CFD	CFH	CFI	CLU	COMP	CPB2	CPN1	CPQ	CRIP2	CSRP1	CTSB	CTSE	CTSH	CTSK	CTSO	CTSV	DCT	DPP4	DUSP14	DUSP6	F10	F11	F12
HALLMARK_COMPLEMENT	> Genes encoding components of the complement system, which is part of the innate immune system.	ACTN2	ADAM9	ADRA2B	AKAP10	ANG	ANXA5	APOA4	APOBEC3F	APOBEC3G	APOC1	ATOX1	BRPF3	C1QA	C1QC	C1R	C1S	C2	C3	C4BPB	C9	CA2	CALM1	CALM3	CASP1	CASP10	CASP3	CASP4	CASP5	CASP7	CASP9	CBLB	CCL5	CD36	CD40LG	CD46	CD55	CD59	CDA	CDH13	CDK5R1	CEBPB	CFB	CFH	CLU	COL4A2	CP	CPM	CPQ
HALLMARK_DNA_REPAIR	> Genes involved in DNA repair.	AAAS	ADA	ADCY6	ADRM1	AGO4	AK1	AK3	ALYREF	APRT	ARL6IP1	BCAM	BCAP31	BOLA2	BRF2	CANT1	CCNO	CDA	CETN2	CLP1	CMPK2	COX17	CSTF3	DAD1	DCTN4	DDB1	DDB2	DGCR8	DGUOK	DUT	EDF1	EIF1B	ELL	ELOA	ERCC1	ERCC2	ERCC3	ERCC4	ERCC5	ERCC8	FEN1	GMPR2	GPX4	GSDME	GTF2A2	GTF2B	GTF2F1	GTF2H1	GTF2H3
HALLMARK_E2F_TARGETS	> Genes encoding cell cycle related targets of E2F transcription factors.	AK2	ANP32E	ASF1A	ASF1B	ATAD2	AURKA	AURKB	BARD1	BIRC5	BRCA1	BRCA2	BRMS1L	BUB1B	CBX5	CCNB2	CCNE1	CCP110	CDC20	CDC25A	CDC25B	CDCA3	CDCA8	CDK1	CDK4	CDKN1A	CDKN1B	CDKN2A	CDKN2C	CDKN3	CENPE	CENPM	CHEK1	CHEK2	CIT	CKS1B	CKS2	CNOT9	CSE1L	CTCF	CTPS1	DCK	DCLRE1B	DCTPP1	DDX39A	DEK	DEPDC1	DIAPH3	DLGAP5
HALLMARK_EPITHELIAL_MESENCHYMAL_TRANSITION	> Genes defining epithelial-mesenchymal transition, as in wound healing, fibrosis and metastasis.	ABI3BP	ACTA2	ADAM12	ANPEP	APLP1	AREG	BASP1	BDNF	BGN	BMP1	CADM1	CALD1	CALU	CAP2	CAPG	CCN1	CCN2	CD44	CD59	CDH11	CDH2	CDH6	COL11A1	COL12A1	COL16A1	COL1A1	COL1A2	COL3A1	COL4A1	COL4A2	COL5A1	COL5A2	COL5A3	COL6A2	COL6A3	COL7A1	COL8A2	COLGALT1	COMP	COPA	CRLF1	CTHRC1	CXCL1	CXCL12	CXCL6	CXCL8	DAB2	DCN
HALLMARK_ESTROGEN_RESPONSE_EARLY	> Genes defining early response to estrogen.	ABAT	ABCA3	ABHD2	ABLIM1	ADCY1	ADCY9	ADD3	AFF1	AKAP1	ALDH3B1	AMFR	ANXA9	AQP3	AR	AREG	ARL3	ASB13	B4GALT1	BAG1	BCL11B	BCL2	BHLHE40	BLVRB	CA12	CALB2	CALCR	CANT1	CBFA2T3	CCN5	CCND1	CD44	CELSR1	CELSR2	CHPT1	CISH	CLDN7	CLIC3	CXCL12	CYP26B1	DEPTOR	DHCR7	DHRS2	DHRS3	DLC1	DYNLT3	EGR3	ELF1	ELF3
HALLMARK_ESTROGEN_RESPONSE_LATE	> Genes defining late response to estrogen.	ABCA3	ABHD2	ACOX2	ADD3	AFF1	AGR2	ALDH3A2	ALDH3B1	AMFR	ANXA9	AREG	ARL3	ASCL1	ASS1	ATP2B4	BAG1	BATF	BCL2	BLVRB	BTG3	CA12	CA2	CACNA2D2	CALCR	CAV1	CCN5	CCNA1	CCND1	CD44	CD9	CDC20	CDC6	CDH1	CELSR2	CHPT1	CHST8	CISH	CKB	CLIC3	COX6C	CPE	CXCL12	CXCL14	CYP26B1	CYP4F11	DCXR	DHCR7	DHRS2
HALLMARK_FATTY_ACID_METABOLISM	> Genes encoding proteins involved in metabolism of fatty acids.	AADAT	ACAA1	ACAA2	ACADL	ACADM	ACADS	ACADVL	ACAT2	ACO2	ACOT2	ACOT8	ACOX1	ACSL1	ACSL4	ACSL5	ACSM3	ACSS1	ADH1C	ADH7	ADIPOR2	ADSL	ALAD	ALDH1A1	ALDH3A1	ALDH3A2	ALDH9A1	ALDOA	AOC3	APEX1	AQP7	AUH	BCKDHB	BLVRA	BMPR1B	BPHL	CA2	CA4	CA6	CBR1	CBR3	CCDC58	CD1D	CD36	CEL	CIDEA	CPOX	CPT1A	CPT2
HALLMARK_G2M_CHECKPOINT	> Genes involved in the G2/M checkpoint, as in progression through the cell division cycle.	ABL1	AMD1	ARID4A	ATF5	ATRX	AURKA	AURKB	BARD1	BCL3	BIRC5	BRCA2	BUB1	BUB3	CASP8AP2	CBX1	CCNA2	CCNB2	CCND1	CCNF	CCNT1	CDC20	CDC25A	CDC25B	CDC27	CDC45	CDC6	CDC7	CDK1	CDK4	CDKN1B	CDKN2C	CDKN3	CENPA	CENPE	CENPF	CHAF1A	CHEK1	CHMP1A	CKS1B	CKS2	CTCF	CUL1	CUL3	CUL4A	CUL5	DBF4	DDX39A	DKC1
HALLMARK_GLYCOLYSIS	> Genes encoding proteins involved in glycolysis and gluconeogenesis.	ABCB6	ADORA2B	AGL	AGRN	AK3	AK4	AKR1A1	ALDH7A1	ALDH9A1	ALDOA	ALDOB	ALG1	ANG	ANGPTL4	ANKZF1	ARPP19	ARTN	AURKA	B3GALT6	B3GAT1	B3GAT3	B3GNT3	B4GALT1	B4GALT2	B4GALT4	B4GALT7	BIK	BPNT1	CACNA1H	CAPN5	CASP6	CD44	CDK1	CENPA	CHPF	CHPF2	CHST1	CHST12	CHST2	CHST4	CHST6	CITED2	CLDN3	CLDN9	CLN6	COG2	COL5A1	COPB2
HALLMARK_HEDGEHOG_SIGNALING	> Genes up-regulated by activation of hedgehog signaling.	ACHE	ADGRG1	AMOT	CDK5R1	CDK6	CELSR1	CNTFR	CRMP1	DPYSL2	ETS2	GLI1	HEY1	HEY2	L1CAM	LDB1	MYH9	NF1	NKX6-1	NRCAM	NRP1	NRP2	OPHN1	PLG	PML	PTCH1	RASA1	RTN1	SCG2	SHH	SLIT1	THY1	TLE1	TLE3	UNC5C	VEGFA	VLDLR
HALLMARK_HEME_METABOLISM	> Genes involved in metabolism of heme (a cofactor consisting of iron and porphyrin) and erythroblast differentiation.	ABCB6	ABCG2	ACKR1	ACP5	ACSL6	ADD1	ADD2	ADIPOR1	AGPAT4	AHSP	ALAD	ALAS2	ALDH1L1	ALDH6A1	ANK1	AQP3	ARHGEF12	ARL2BP	ASNS	ATG4A	ATP6V0A1	BACH1	BCAM	BLVRA	BLVRB	BMP2K	BNIP3L	BPGM	BSG	BTG2	BTRC	C3	CA1	CA2	CAST	CAT	CCDC28A	CCND3	CDC27	CDR2	CIR1	CLCN3	CLIC2	CPOX	CROCCP2	CTNS	CTSB	CTSE
HALLMARK_HYPOXIA	> Genes up-regulated in response to low oxygen levels (hypoxia).	ACKR3	ADM	ADORA2B	AK4	AKAP12	ALDOA	ALDOB	ALDOC	AMPD3	ANGPTL4	ANKZF1	ANXA2	ATF3	ATP7A	B3GALT6	B4GALNT2	BCAN	BCL2	BGN	BHLHE40	BNIP3L	BRS3	BTG1	CA12	CASP6	CAV1	CAVIN1	CAVIN3	CCN1	CCN2	CCN5	CCNG2	CDKN1A	CDKN1B	CDKN1C	CHST2	CHST3	CITED2	COL5A1	CP	CSRP2	CXCR4	DCN	DDIT3	DDIT4	DPYSL4	DTNA	DUSP1
HALLMARK_IL2_STAT5_SIGNALING	> Genes up-regulated by STAT5 in response to IL2 stimulation.	ABCB1	ADAM19	AGER	AHCY	AHNAK	AHR	ALCAM	AMACR	ANXA4	APLP1	ARL4A	BATF	BATF3	BCL2	BCL2L1	BHLHE40	BMP2	BMPR2	CA2	CAPG	CAPN3	CASP3	CCND2	CCND3	CCNE1	CCR4	CD44	CD48	CD79B	CD81	CD83	CD86	CDC42SE2	CDC6	CDCP1	CDKN1C	CISH	CKAP4	COCH	COL6A1	CSF1	CSF2	CST7	CTLA4	CTSZ	CXCL10	CYFIP1	DCPS
HALLMARK_IL6_JAK_STAT3_SIGNALING	> Genes up-regulated by IL6 [GeneID=3569] via STAT3 [GeneID=6774], e.g., during acute phase response.	A2M	ACVR1B	ACVRL1	BAK1	CBL	CCL7	CCR1	CD14	CD36	CD38	CD44	CD9	CNTFR	CRLF2	CSF1	CSF2	CSF2RA	CSF2RB	CSF3R	CXCL1	CXCL10	CXCL11	CXCL13	CXCL3	CXCL9	DNTT	EBI3	FAS	GRB2	HAX1	HMOX1	IFNAR1	IFNGR1	IFNGR2	IL10RB	IL12RB1	IL13RA1	IL15RA	IL17RA	IL17RB	IL18R1	IL1B	IL1R1	IL1R2	IL2RA	IL2RG	IL3RA	IL4R
HALLMARK_INFLAMMATORY_RESPONSE	>	Genes	defining	inflammatory	response.	ABCA1	ABI1	ACVR1B	ACVR2A	ADGRE1	ADM	ADORA2B	ADRM1	AHR	APLNR	AQP9	ATP2A2	ATP2B1	ATP2C1	AXL	BDKRB1	BEST1	BST2	BTG2	C3AR1	C5AR1	CALCRL	CCL17	CCL2	CCL13	CCL20	CCL22	CCL24	CCL5	CCL7	CCR7	CCRL2	CD14	CD40	CD48	CD55	CD69	CD70	CD82	CDKN1A	CHST2	CLEC5A	CMKLR1	CSF1
HALLMARK_INTERFERON_ALPHA_RESPONSE	> Genes up-regulated in response to alpha interferon proteins.	ADAR	B2M	BATF2	BST2	C1S	CASP1	CASP8	CCRL2	CD47	CD74	CMPK2	CMTR1	CNP	CSF1	CXCL10	CXCL11	DDX60	DHX58	EIF2AK2	ELF1	EPSTI1	GBP2	GBP4	GMPR	HELZ2	HERC6	HLA-C	IFI27	IFI30	IFI35	IFI44	IFI44L	IFIH1	IFIT2	IFIT3	IFITM1	IFITM2	IFITM3	IL15	IL4R	IL7	IRF1	IRF2	IRF7	IRF9	ISG15	ISG20	LAMP3
HALLMARK_INTERFERON_GAMMA_RESPONSE	>	Genes	up-regulated	in	response	to	IFNG	[GeneID=3458].	ADAR	APOL6	ARID5B	ARL4A	AUTS2	B2M	BANK1	BATF2	BPGM	BST2	BTG1	C1R	C1S	CASP1	CASP3	CASP4	CASP7	CASP8	CCL2	CCL13	CCL5	CCL7	CD274	CD38	CD40	CD69	CD74	CD86	CDKN1A	CFB	CFH	CIITA	CMKLR1	CMPK2	CMTR1	CSF2RB	CXCL10	CXCL11	CXCL9	DDX58	DDX60
HALLMARK_KRAS_SIGNALING_DN	> Genes down-regulated by KRAS activation.	ABCB11	ABCG4	ACTC1	ADRA2C	AKR1B10	ALOX12B	AMBN	ARHGDIG	ARPP21	ASB7	ATP4A	ATP6V1B1	BARD1	BMPR1B	BRDT	BTG2	C5	CACNA1F	CACNG1	CALCB	CALML5	CAMK1D	CAPN9	CCDC106	CCNA1	CCR8	CD207	CD40LG	CD80	CDH16	CDKAL1	CELSR2	CHRNG	CHST2	CKM	CLDN16	CLDN8	CLPS	CLSTN3	CNTFR	COL2A1	COPZ2	COQ8A	CPA2	CPB1	CPEB3	CYP11B2	CYP39A1
HALLMARK_KRAS_SIGNALING_UP	> Genes up-regulated by KRAS activation.	ABCB1	ACE	ADAM17	ADAM8	ADAMDEC1	ADGRA2	ADGRL4	AKAP12	AKT2	ALDH1A2	ALDH1A3	AMMECR1	ANGPTL4	ANKH	ANO1	ANXA10	APOD	ARG1	ATG10	AVL9	BIRC3	BMP2	BPGM	BTBD3	BTC	C3AR1	CA2	CAB39L	CBL	CBR4	CBX8	CCL20	CCND2	CCSER2	CD37	CDADC1	CFB	CFH	CFHR2	CIDEA	CLEC4A	CMKLR1	CPE	CROT	CSF2	CSF2RA	CTSS	CXCL10
HALLMARK_MITOTIC_SPINDLE	> Genes important for mitotic spindle assembly.	ABI1	ABL1	ABR	ACTN4	AKAP13	ALMS1	ALS2	ANLN	APC	ARAP3	ARF6	ARFGEF1	ARFIP2	ARHGAP10	ARHGAP27	ARHGAP29	ARHGAP4	ARHGAP5	ARHGDIA	ARHGEF11	ARHGEF12	ARHGEF2	ARHGEF3	ARHGEF7	ARL8A	ATG4B	AURKA	BCAR1	BCL2L11	BCR	BIN1	BIRC5	BRCA2	BUB1	CAPZB	CCDC88A	CCNB2	CD2AP	CDC27	CDC42	CDC42BPA	CDC42EP1	CDC42EP2	CDC42EP4	CDK1	CDK5RAP2	CENPE	CENPF
HALLMARK_MTORC1_SIGNALING	> Genes up-regulated through activation of mTORC1 complex.	ABCF2	ACACA	ACLY	ACSL3	ACTR2	ACTR3	ADD3	ADIPOR2	AK4	ALDOA	ARPC5L	ASNS	ATP2A2	ATP5MC1	ATP6V1D	AURKA	BCAT1	BHLHE40	BTG2	BUB1	CACYBP	CALR	CANX	CCNF	CCNG1	CCT6A	CD9	CDC25A	CDKN1A	CFP	COPS5	CORO1A	CTH	CTSC	CXCR4	CYB5B	CYP51A1	DAPP1	DDIT3	DDIT4	DDX39A	DHCR24	DHCR7	DHFR	EBP	EDEM1	EEF1E1	EGLN3
HALLMARK_MYC_TARGETS_V1	> A subgroup of genes regulated by MYC - version 1 (v1).	ABCE1	ACP1	AIMP2	AP3S1	APEX1	BUB3	C1QBP	CAD	CANX	CBX3	CCNA2	CCT2	CCT3	CCT4	CCT5	CCT7	CDC20	CDC45	CDK2	CDK4	CLNS1A	CNBP	COPS5	COX5A	CSTF2	CTPS1	CUL1	CYC1	DDX18	DDX21	DEK	DHX15	DUT	EEF1B2	EIF1AX	EIF2S1	EIF2S2	EIF3B	EIF3D	EIF3J	EIF4A1	EIF4E	EIF4G2	EIF4H	EPRS1	ERH	ETF1	EXOSC7
HALLMARK_MYC_TARGETS_V2	> A subgroup of genes regulated by MYC - version 2 (v2).	AIMP2	BYSL	CBX3	CDK4	DCTPP1	DDX18	DUSP2	EXOSC5	FARSA	GNL3	GRWD1	HK2	HSPD1	HSPE1	IMP4	IPO4	LAS1L	MAP3K6	MCM4	MCM5	MPHOSPH10	MRTO4	MYBBP1A	MYC	NDUFAF4	NIP7	NOC4L	NOLC1	NOP16	NOP2	NOP56	NPM1	PA2G4	PES1	PHB	PLK1	PLK4	PPAN	PPRC1	PRMT3	PUS1	RABEPK	RCL1	RRP12	RRP9	SLC19A1	SLC29A2	SORD
HALLMARK_MYOGENESIS	> Genes involved in development of skeletal muscle (myogenesis).	ABLIM1	ACHE	ACSL1	ACTA1	ACTC1	ACTN2	ACTN3	ADAM12	ADCY9	AEBP1	AGL	AGRN	AK1	AKT2	ANKRD2	APLNR	APOD	APP	ATP2A1	ATP6AP1	BAG1	BDKRB2	BHLHE40	BIN1	CACNA1H	CACNG1	CAMK2B	CASQ1	CASQ2	CAV3	CD36	CDH13	CDKN1A	CFD	CHRNA1	CHRNB1	CHRNG	CKB	CKM	CKMT2	CLU	CNN3	COL15A1	COL1A1	COL3A1	COL4A2	COL6A2	COL6A3
HALLMARK_NOTCH_SIGNALING	> Genes up-regulated by activation of Notch signaling.	APH1A	ARRB1	CCND1	CUL1	DLL1	DTX1	DTX2	DTX4	FBXW11	FZD1	FZD5	FZD7	HES1	HEYL	JAG1	KAT2A	LFNG	MAML2	NOTCH1	NOTCH2	NOTCH3	PPARD	PRKCA	PSEN2	PSENEN	RBX1	SAP30	SKP1	ST3GAL6	TCF7L2	WNT2	WNT5A
HALLMARK_OXIDATIVE_PHOSPHORYLATION	> Genes encoding proteins involved in oxidative phosphorylation.	ABCB7	ACAA1	ACAA2	ACADM	ACADSB	ACADVL	ACAT1	ACO2	AFG3L2	AIFM1	ALAS1	ALDH6A1	ATP1B1	ATP5F1A	ATP5F1B	ATP5F1C	ATP5F1D	ATP5F1E	ATP5MC1	ATP5MC2	ATP5MC3	ATP5ME	ATP5MF	ATP5MG	ATP5PB	ATP5PD	ATP5PF	ATP5PO	ATP6AP1	ATP6V0B	ATP6V0C	ATP6V0E1	ATP6V1C1	ATP6V1D	ATP6V1E1	ATP6V1F	ATP6V1G1	ATP6V1H	BAX	BCKDHA	BDH2	CASP7	COX10	COX11	COX15	COX17	COX4I1	COX5A
HALLMARK_P53_PATHWAY	> Genes involved in p53 pathways and networks.	ABAT	ABCC5	ABHD4	ACVR1B	ADA	AEN	AK1	ALOX15B	ANKRA2	APAF1	APP	ATF3	BAIAP2	BAK1	BAX	BLCAP	BMP2	BTG1	BTG2	CASP1	CCND2	CCND3	CCNG1	CCNK	CCP110	CD81	CD82	CDH13	CDK5R1	CDKN1A	CDKN2A	CDKN2AIP	CDKN2B	CEBPA	CGRRF1	CLCA2	COQ8A	CSRNP2	CTSD	CTSF	CYFIP2	DCXR	DDB2	DDIT3	DDIT4	DEF6	DGKA	DNTTIP2
HALLMARK_PANCREAS_BETA_CELLS	> Genes specifically up-regulated in pancreatic beta cells.	ABCC8	AKT3	CHGA	DCX	DPP4	ELP4	FOXA2	FOXO1	G6PC2	GCG	GCK	HNF1A	IAPP	INS	INSM1	ISL1	LMO2	MAFB	NEUROD1	NEUROG3	NKX2-2	NKX6-1	PAK3	PAX4	PAX6	PCSK1	PCSK2	PDX1	PKLR	SCGN	SEC11A	SLC2A2	SPCS1	SRP14	SRP9	SRPRB	SST	STXBP1	SYT13	VDR
HALLMARK_PEROXISOME	> Genes encoding components of peroxisome.	ABCB1	ABCB4	ABCB9	ABCC5	ABCC8	ABCD1	ABCD2	ABCD3	ACAA1	ACOT8	ACOX1	ACSL1	ACSL4	ACSL5	ALB	ALDH1A1	ALDH9A1	ATXN1	BCL10	CACNA1B	CADM1	CAT	CDK7	CEL	CLN6	CLN8	CNBP	CRABP1	CRABP2	CRAT	CTBP1	CTPS1	DHCR24	DHRS3	DIO1	DLG4	ECH1	ECI2	EHHADH	ELOVL5	EPHX2	ERCC1	ERCC3	ESR2	FABP6	FADS1	FDPS	FIS1
HALLMARK_PI3K_AKT_MTOR_SIGNALING	> Genes up-regulated by activation of the PI3K/AKT/mTOR pathway.	ACACA	ACTR2	ACTR3	ADCY2	AKT1	AKT1S1	AP2M1	ARF1	ARHGDIA	ARPC3	ATF1	CAB39	CAB39L	CALR	CAMK4	CDK1	CDK2	CDK4	CDKN1A	CDKN1B	CFL1	CLTC	CSNK2B	CXCR4	DAPP1	DDIT3	DUSP3	E2F1	ECSIT	EGFR	EIF4E	FASLG	FGF17	FGF22	FGF6	GNA14	GNGT1	GRB2	GRK2	GSK3B	HRAS	HSP90B1	IL2RG	IL4	IRAK4	ITPR2	LCK	MAP2K3
HALLMARK_PROTEIN_SECRETION	> Genes involved in protein secretion pathway.	ABCA1	ADAM10	ANP32E	AP1G1	AP2B1	AP2M1	AP2S1	AP3B1	AP3S1	ARCN1	ARF1	ARFGAP3	ARFGEF1	ARFGEF2	ARFIP1	ATP1A1	ATP6V1B1	ATP6V1H	ATP7A	BET1	BNIP3	CAV2	CD63	CLCN3	CLN5	CLTA	CLTC	COG2	COPB1	COPB2	COPE	CTSC	DNM1L	DOP1A	DST	EGFR	ERGIC3	GALC	GBF1	GLA	GNAS	GOLGA4	GOSR2	ICA1	IGF2R	KIF1B	KRT18	LAMP2
HALLMARK_REACTIVE_OXYGEN_SPECIES_PATHWAY	> Genes up-regulated by reactive oxigen species (ROS).	ABCC1	ATOX1	CAT	CDKN2D	EGLN2	ERCC2	FES	FTL	G6PD	GCLC	GCLM	GLRX	GLRX2	GPX3	GPX4	GSR	HHEX	HMOX2	IPCEF1	JUNB	LAMTOR5	LSP1	MBP	MGST1	MPO	MSRA	NDUFA6	NDUFB4	NDUFS2	NQO1	OXSR1	PDLIM1	PFKP	PRDX1	PRDX2	PRDX4	PRDX6	PRNP	PTPA	SBNO2	SCAF4	SELENOS	SOD1	SOD2	SRXN1	STK25	TXN	TXNRD1
HALLMARK_SPERMATOGENESIS	> Genes up-regulated during production of male gametes (sperm), as in spermatogenesis.	ACE	ACRBP	ACRV1	ACTL7B	ADAD1	ADAM2	ADCYAP1	AGFG1	AKAP4	ALOX15	ARL4A	ART3	AURKA	BRAF	BUB1	CAMK4	CCNA1	CCNB2	CCT6B	CDK1	CDKN3	CFTR	CHFR	CHRM4	CLGN	CLPB	CLVS1	CNIH2	COIL	CRISP2	CSNK2A2	CST8	DBF4	DCC	DDX25	DDX4	DMC1	DMRT1	DNAJB8	DPEP3	ELOVL3	EZH2	GAD1	GAPDHS	GFI1	GMCL1	GPR182	GRM8
HALLMARK_TGF_BETA_SIGNALING	> Genes up-regulated in response to TGFB1 [GeneID=7040].	ACVR1	APC	ARID4B	BCAR3	BMP2	BMPR1A	BMPR2	CDH1	CDK9	CDKN1C	CTNNB1	ENG	FKBP1A	FNTA	FURIN	HDAC1	HIPK2	ID1	ID2	ID3	IFNGR2	JUNB	KLF10	LEFTY2	LTBP2	MAP3K7	NCOR2	NOG	PMEPA1	PPM1A	PPP1CA	PPP1R15A	RAB31	RHOA	SERPINE1	SKI	SKIL	SLC20A1	SMAD1	SMAD3	SMAD6	SMAD7	SMURF1	SMURF2	SPTBN1	TGFB1	TGFBR1	TGIF1
HALLMARK_TNFA_SIGNALING_VIA_NFKB	>	Genes	regulated	by	NF-kB	in	response	to	TNF	[GeneID=7124].	ABCA1	ACKR3	AREG	ATF3	ATP2B1	B4GALT1	B4GALT5	BCL2A1	BCL3	BCL6	BHLHE40	BIRC2	BIRC3	BMP2	BTG1	BTG2	BTG3	CCL2	CCL13	CCL20	CCL4	CCL5	CCN1	CCND1	CCNL1	CCRL2	CD44	CD69	CD80	CD83	CDKN1A	CEBPB	CEBPD	CFLAR	CLCF1	CSF1	CSF2	CXCL1	CXCL10
HALLMARK_UNFOLDED_PROTEIN_RESPONSE	>	Genes	up-regulated	during	unfolded	protein	response,	a	cellular	stress	response	related	to	the	endoplasmic	reticulum.	ALDH18A1	ARFGAP1	ASNS	ATF3	ATF4	ATF6	ATP6V0D1	BAG3	BANF1	CALR	CCL2	CCL13	CEBPB	CEBPG	CHAC1	CKS1B	CNOT2	CNOT4	CNOT6	CXXC1	DCP1A	DCP2	DCTN1	DDIT4	DDX10	DKC1	DNAJA4	DNAJB9	DNAJC3	EDC4	EDEM1	EEF2	EIF2AK3
HALLMARK_UV_RESPONSE_DN	> Genes down-regulated in response to ultraviolet (UV) radiation.	ABCC1	ACVR2A	ADD3	ADGRL2	ADORA2B	AGGF1	AKT3	AMPH	ANXA2	ANXA4	APBB2	ARHGEF9	ATP2B1	ATP2B4	ATP2C1	ATRN	ATRX	ATXN1	BCKDHB	BDNF	BHLHE40	BMPR1A	CACNA1A	CAP2	CAV1	CCN1	CDC42BPA	CDK13	CDKN1B	CDON	CELF2	CITED2	COL11A1	COL1A1	COL1A2	COL3A1	COL5A2	DAB2	DBP	DDAH1	DLC1	DLG1	DMAC2L	DUSP1	DYRK1A	EFEMP1	ERBB2	F3
HALLMARK_UV_RESPONSE_UP	> Genes up-regulated in response to ultraviolet (UV) radiation.	ABCB1	ACAA1	AGO2	ALAS1	ALDOA	AMD1	AP2S1	APOM	AQP3	ARRB2	ASNS	ATF3	ATP6V1C1	ATP6V1F	BAK1	BCL2L11	BID	BMP2	BSG	BTG1	BTG2	BTG3	C4BPB	CA2	CASP3	CCK	CCND3	CCNE1	CDC34	CDC5L	CDK2	CDKN1C	CDKN2B	CDO1	CEBPG	CHKA	CHRNA5	CLCN2	CLTB	CNP	COL2A1	CREG1	CTSV	CXCL2	CYB5B	CYB5R1	CYP1A1	DDX21
HALLMARK_WNT_BETA_CATENIN_SIGNALING	> Genes up-regulated by activation of WNT signaling through accumulation of beta catenin CTNNB1 [GeneID=1499].	ADAM17	AXIN1	AXIN2	CCND2	CSNK1E	CTNNB1	CUL1	DKK1	DKK4	DLL1	DVL2	FRAT1	FZD1	FZD8	GNAI1	HDAC11	HDAC2	HDAC5	HEY1	HEY2	JAG1	JAG2	KAT2A	LEF1	MAML1	MYC	NCOR2	NCSTN	NKD1	NOTCH1	NOTCH4	NUMB	PPARD	PSEN2	PTCH1	RBPJ	SKP2	TCF7	TP53	WNT1	WNT5B	WNT6
HALLMARK_XENOBIOTIC_METABOLISM	> Genes encoding proteins involved in processing of drugs and other xenobiotics.	ABCC2	ABCC3	ABCD2	ABHD6	ACO2	ACOX1	ACOX2	ACOX3	ACP1	ACP2	ACSM1	ADH1C	ADH5	ADH7	AHCY	AKR1C2	AKR1C3	ALAS1	ALDH2	ALDH3A1	ALDH9A1	ANGPTL3	AOX1	AP4B1	APOE	AQP9	ARG1	ARG2	ARPP19	ASL	ATOH8	ATP2A2	BCAR1	BCAT1	BLVRB	BPHL	CA2	CASP6	CAT	CBR1	CCL25	CD36	CDA	CDO1	CES1	CFB	CNDP2	COMT
[truncated: 453 more columns]

## Sheet: T and NK cells
AnergicTcell	AnergicTcell	BTLA	RNF128	CBLB	ITCH	NEDD4	CDKN1B
Anergy_Tcell_Azizi	Anergy_Tcell_Azizi	EGR3	NR4A3	EGR1	NR4A2	EGR2	TNFSF11	IRF4	GCH1	GADD45B	NFATC1	JARID2	SLC29A3	HLF	ZFP36L1	RNF19A	ADORA2B	CCRN41	DUSP6	NDRG1	ADORA2A	HSPA1A	PFKP	FYN	CTSE	ZFP629	F2R	RNF128	LAG3	RGS16	E2F1	E2F2
AntiInflammatory_Tcell_Azizi	AntiInflammatory_Tcell_Azizi	TIGIT	IDO1	LGALS3	PDCD1	FOXP3	ENTPD1	CD274	CSF2	CTLA4	CXCL12	CXCL5	IL8	MIF	PTGS2	VEGFA
CD4_1	CD4_Naive	CCR7	LEF1	LDHB	PIK3IP1	NOSIP	CD3E	JUNB	IL7R	TMEM66	CD3D	NPM1	RPS29	BTG1	LTB	MAL	EEF1B2	CD7	RPS26	TCF7	RPL38	GLTSCR2	CD27	RPL22	C6orf48	PRKCQ-AS1	TOMM7	LDLRAP1	SOCS3	SELL	TRAT1	RPS21	RPS4Y1	AES	LEPROTL1	LCK	RGS10	RGCC	RPL36A	GIMAP7	GIMAP5	NDFIP1	TMEM123	CD3G	DNAJB1	SRSF5	ZFP36L2	EIF4A2	RHOH
CD4_10	CD4+T-cells	FOXP3	C15orf53	IL5	CTLA4	IL32	GPR15	IL4
CD4_11	CD4+memoryT-cells	AAMP	ACTL6A	ADSL	AKT2	ANXA7	ARL2	ATF1	BTF3	CCNC	CD2	CD5	CD6	CD28	CDK9	CETN3	CCR4	COX7C	CSNK1A1	CSNK2A2	CTBP1	CTLA4	DAD1	DDX3X	DR1	GPR183	EIF4G2	ERH	ESD	FNTA	GABPA	GLUD1	HDAC1	HINT1	HMOX2	HNRNPH3	HNRNPU	DNAJB1	EIF3E	ITK	JAK3	KIF22	KTN1	LDHB	SH2D1A	SMAD2	MAGOH	NCL	NDUFS5
CD4_12	CD4+naiveT-cells	CD3E	CD6	CD7	CCR7	DSC1	JAK3	PLCL1	PLCG1	ZAP70	CABIN1	PLXDC1	GPSM3	ANKRD55	LIMD2	CHMP7	APBB1	CD27	TNFSF8	GRK6	GZMM	PRMT2	IDUA	INSL3	ITK	NUMA1	PHF1	RXRB	SELPLG	ZNF76	CUBN	PIP4K2B	NCK2	CDK10	TNK1	ACAP1	TSPAN32	ARFRP1	2022-09-09	MSL3	WDR6	MLXIP	LEPROTL1	SH2B1	IPCEF1	KLHL3	SIT1	TRAT1	CRLF3
CD4_13	CD4+T-cells	BAD	CD2	CD3G	CD5	CD28	CD40LG	CCR4	CCR7	CTLA4	GOLGA4	HMOX2	MGAT2	NFE2L2	PLCL1	PPP2CA	SON	SUPV3L1	TRAF1	TSPYL1	FBXO21	FNBP4	NUDCD3	LEPROTL1	ICOS	TRAT1	FOXP3	SIRPG	POLR3E	USP36	DDX31	RIC3	SLTM	HIPK1	ATXN7L1	CD3E	CD6	DNAH6	HNRNPU	DNAJB1	MBNL1	SFPQ	TPP2	UBP1	ZAP70	OFD1	HERC1	RBM19	DLEC1
CD4_14	CD4+Tcm	ADSL	AK1	CD247	CD40LG	CSNK1D	CTLA4	DNMT1	GOLGB1	ITIH4	MAN2C1	NFRKB	PLCG1	POLR2A	PSMD2	RAD9A	SPTAN1	SUPT6H	NR2C1	TSC1	USP4	DGCR14	DHX16	RAE1	BAG3	SGSM2	HUWE1	RBM5	NXF1	SORCS3	MYO16	EDC4	MTO1	ZNF638	CNIH4	ICOS	FAM193B	FBXL8	EXOC1	KDM3A	USP36	CORO7	ANKRD55	CBLL1	CD2	CCR7	TPR	TRADD	MSL3
CD4_15	CD4+Tem	RPN2	SLAMF1	SPTAN1	TRADD	MYO16	MCF2L2	ESYT1	TRAPPC2L	ARHGAP15	RIC8A	TNFSF8	GPR25	SELPLG	SMARCC2	LZTR1	CCR9	SIT1	FBXL8	RNPEPL1	CD2	CTLA4	DNAJB1	RGS1	CLIP1	DYNLT1	COLQ	CDC14A	RANBP9	ICOS	TRAT1	SMAP1	SAMSN1	HAUS3	2022-09-10	ARAF	CAPZB	CCNT1	CD3E	CD4	CD5	CD40LG	CD52	COPB1	DYNC1H1	E4F1	EMD	GOLGB1	GPI
CD4_16	CD4+T-cells	ABCD2	ANGEL2	ANKRD55	APBB1	CCR7	CD28	CD3D	CD3E	CD3G	CD40LG	CD5	CD6	CHMP7	CTLA4	DNAJB1	DSC1	FBXO3	FNBP4	ICOS	ITK	KLHL3	NAA16	NKTR	NOL9	OBSCN	PHF3	PLCG1	PLCL1	PLXDC1	POLR3E	POU6F1	PPWD1	RAPGEF6	RIC3	RNF216	RPL38	RPLP2	RPS21	SF1	SIRPG	SNPH	SSTR3	TOMM7	TPP2	TRAF3IP3	TRAT1	TTN	UBASH3A
CD4_17	CD4+Tcm	DAB1	DLEC1	EDN3	ERN1	FBXL8	FXYD7	GLTSCR2	GPR15	HTR6	KRT1	MORC2	RRS1	TMEM30B	TNFRSF4	TPO	TRADD	AHSG	ALX4	BMPR1A	CALY	CCL27	CCR4	CD40LG	CD48	CD6	CDC14A	CDR1	CNTN2	CWH43	CYP2A6	DNAI2	DNAJB1	DVL1	FOXP3	GRIA3	HAND2	ITK	LGALS14	NCK2	PYY	RAMP3	SLC2A2	SORCS3	STMN4	THAP11	TRAT1	XPC	ANKRD55
CD4_18	CD4+Tem	AIRE	CASR	CCR2	CCR6	CCR8	CCR9	CETN1	DNAI2	DNAJB1	DSCR4	ERN1	FOXN1	FXYD7	GALNT8	GDF2	GLTSCR2	HIST1H3A	HPSE2	HSD17B3	KCNQ3	KLRB1	LOR	LZTS1	MCF2L2	PRMT8	RRS1	SCRT1	SFTPC	SLC22A2	STMN4	TPO	TRADD	CCR4	CD40LG	CD48	FBXL8	GPR15	ITGB7	KRT1	LTK	OSM	PDCD1	RAMP3	TRAT1	IL5RA
CD4_19	CD4+memoryT-cells	ARHGAP15	CCR4	CD28	CD40LG	GPR15	GZMK	LIMS1	RBL2	TRADD	TRAT1	UBASH3A	ADSL	CD96	CXCR6	GIMAP4	AURKAIP1	C6orf106	CCR2	CD226	CD3E	ELP3	FBXL8	G3BP1	GLMN	GPBP1L1	GPR171	GPR68	GZMA	IL12RB1	ITGAL	ITGB7	KIAA0586	KLRB1	MCF2L2	MEN1	MTO1	PDCD1	PPP1CA	PPP1R7	PRKRA	PRMT1	PTPN4	PYHIN1	RHOT2	SEC23IP	SFXN1	SLAMF1	UBA3
CD4_2	CD4_Memory_Antiviral	ISG15	IFIT3	IFIT1	IFI6	MX1	RSAD2	ISG20	IFI44L	MT2A	LY6E	STAT1	TNFSF10	OAS1	LDHB	IFITM1	CD3D	EPSTI1	LTB	MX2	IFI35	C19orf66	CD3E	UBE2L6	TMEM123	IFI44	IRF7	TRAT1	IL7R	XAF1	GIMAP7	GIMAP4	CCR7	CD2	SP110	IFI16	MAL	RNF213	TAP1	BST2	GIMAP5	PIK3IP1	TRADD	TRIM22	SP100	SOCS3	SELL	NMI	NOSIP
CD4_20	CD4+naiveT-cells	AAK1	ACAP1	CD247	CD27	CD40LG	CD7	GIMAP6	INPP4A	MKL1	RBL2	SIRPG	SLC5A5	TRAF1	TRAT1	APBB1	CHMP7	CIRBP	CLK3	DDX5	DIDO1	FAM120C	LMBR1L	MLXIP	NDFIP1	NEK9	OBSCN	PIGG	PLXDC1	PRMT2	RNF216	SGSM2	SNPH	SPG7	SPPL2B	TATDN2	TNRC6B	UBP1	ZNF609	ANKRD55	GMEB2	IPCEF1	LEPROTL1	PLCL1	SETD1B	TAF1C	UBQLN2	WDR82	ACBD4
CD4_21	CD4pos_T_cell	CD4	ZBTB7B	PTPRC
CD4_3	CD4_Memory_TIGIT	CD3D	IL32	LDHB	LTB	ITM2A	CD3E	RGS1	CD2	TIGIT	AQP3	CORO1B	JUNB	LCK	GSTK1	ARID5B	CD3G	OCIAD2	TRAT1	CD27	AES	GPR183	RGCC	GIMAP7	TRAF3IP3	LAT	JUN	TMEM66	OPTN	HSPA8	GIMAP5	EVL	PBXIP1	ZFP36L2	CD52	MAL	FXYD5	HINT1	SOD1	SIT1	CD69	KLF6	LEF1	IL7R	TRADD	TSC22D3	NOSIP	PPP2R5C	FYB
CD4_4	CD4_Memory	LTB	AQP3	IL7R	TNFRSF4	IL32	LDHB	CD3D	CD3E	CD2	ANXA1	ARHGAP15	VIM	TRAT1	RPS29	PLP2	NOSIP	RPL17	GSTK1	TRADD	RPL36A	LCK	NPM1	MAL	MYL12A	SPOCK2	AES	FLT3LG	ALOX5AP	FXYD5	JUN	HINT1	RPS21	CD3G	PBXIP1	CALM1	RPSAP58	LAT	GIMAP7	PRDX2	HSPA8	SIT1	PTGER2	RGCC	IL2RG	ZFP36L2	PEBP1	TMEM123	ACAP1
CD4_5	CD4+Tcm	AQP3	ATF7IP	ATM	CASP8	CDC14A	CEP68	CLUAP1	CREBZF	CYLD	DOCK9	FAM153B	FOXP1	FYB	HNRPH1	INPP4B	KLF12	LOC441155	MAP3K1	MLL	N4BP2L2-IT2	NEFL	NFATC3	PCM1	PCNX	PDXDC2	PHC3	POLR2J2	PSPC1	REPS1	RPP38	SLC7A6	SNRPN	ST3GAL1	STX16	TIMM8A	TRAF3IP3	TXK	TXLNGY	USP9Y
CD4_6	CD4+Tem	AKT3	C7orf54	CCR2	DDX17	EWSR1	FLI1	GDPD5	LTK	MEFV	NFATC4	PRKY	TBC1D5	TBCD	TRA	VIL2
CD4_7	ActivatedCD4Tcell	AIM2	BIRC3	BRIP1	CCL20	CCL4	CCL5	CCNB1	CCR7	DUSP2	ESCO2	ETS1	EXO1	EXOC6	IARS	ITK	KIF11	KNTC1	NUF2	PRC1	PSAT1	RGS1	RTKN2	SAMSN1	SELL	TRAT1
CD4_8	CentralmemoryCD4Tcell	ABHD3	AHNAK	ANXA2P2	AQP3	ATHL1	BMI1	BZW2	CD63	COL4A1	CYLD	ELMO2	FYN	GLIPR1	GSS	IFITM2	ITGB1	ITGB2	KLF5	LSP1	NDUFB9	PKM2	SFXN3	SIRPG	SMAD4	STX4	TRADD	VIM	XRCC6
CD4_9	EffectormemeoryCD4Tcell	ATM	CASP3	CASQ1	CD300E	DARS	DOCK9	EXOSC9	EZH2	GDE1	IL34	NCOA4	NEFL	PDGFRL	PTGS1	REPS1	SCG2	SDPR	SIGLEC14	SIGLEC6	TAL1	TFEC	TIPIN	TPK1	UQCRB	USP9Y	WIPF1	ZCRB1
CD8_1	CD8Effector_GZMH	GZMH	CCL5	NKG7	CST7	CD8A	FGFBP2	CD8B	GZMA	CTSW	GZMB	PRF1	CD3D	CCL4	FCRL6	IL32	GZMM	CD99	KLRG1	HCST	C12orf75	TIGIT	PTPRCAP	APOBEC3G	GNLY	S1PR5	FCGR3A	APMAP	RARRES3	CD3G	LITAF	SAMD3	TPST2	HLA-E	SH3BGRL3	CALM1	PLEK	YWHAQ	KLRD1	CD3E	ITGB2	CD2	UBC	MYL12B	LCK	RAP1B	CTSC	LYAR	SLC9A3R1
CD8_10	CD8+naiveT-cells	AMBN	CD8A	CD8B	CCR8	COX4I1	EEF1D	GPR15	HTR1B	SMCP	MYL1	NDUFA1	NDUFA4	NDUFS5	NKTR	OMG	PSG11	SKI	SON	TPP2	SHFM1	HIST1H3A	HIST1H4F	RNMT	BUD31	GPR52	ZNHIT3	RNF7	JOSD1	SLC17A4	BCAS2	RPP38	CGRRF1	RRH	SMR3B	JMJD6	RRP8	CA14	NGDN	C19orf53	SETD2	IL21R	MED31	SS18L2	LUZP4	CDK5RAP1	FXYD7	GDAP2	CCDC87
CD8_11	CD8+T-cells	CD8A	CD8B	CD27	CCR7	DSC1	PRMT2	IL16	MMP19	NFKB1	NPAT	PCNT	PFN2	PURA	RING1	MTRF1	TSPAN32	CD96	CEPT1	MSL3	DIDO1	AAK1	RBM34	CLUAP1	CBY1	POP5	RAPGEF6	YLPM1	CRTAM	CIAPIN1	TRAF3IP3	CA6	CD7	CTSW	FKTN	NDUFS2	S100B	ZNF200	MYOM1	SDCCAG3	BTN2A1	COG2	UTP20	UBQLN2	DPP8	CCDC25	POLR3E	NKRF	PLXDC1
CD8_12	CD8+Tcm	CASP8	CD27	TNFSF8	GZMK	NCK1	GPR171	CRTAM	PARP11	TMEM30B	ADCYAP1R1	ABCD2	ALK	CD8A	CD8B	CD28	CD48	ESR2	CXCR3	LAG3	SH2D1A	MMP11	SLC6A7	SYN2	TPP2	DUSP11	HELZ	CD96	ZMYND11	SEC24A	ZC3H13	LEPROTL1	ADAT1	CHST5	SIT1	HAO2	GIMAP4	PCDHA10	SMAP1	VPS33A	GIMAP6	DNAJB1	RASA2	RGS1	DYNLT1	CDC14A	CGRRF1	DCTN6	PPWD1
CD8_13	CD8+Tem	DHX8	GZMH	GZMK	LAG3	ZAP70	COLQ	RGS9	CXCR6	PVRIG	PYHIN1	ABCF1	ACADVL	RHOG	SLC25A20	CAPZB	CD2	CD3D	CD3G	CD7	CD8A	CD8B	CCR5	COPB1	CTSW	CX3CR1	DAXX	DIAPH1	DMWD	DYNC1H1	EMD	GOLGA1	GTF3C1	GYG1	GZMA	GZMM	HMOX2	DNAJB1	IDH3B	IFNG	IL10RA	ITGAL	KLRB1	KLRD1	LAIR2	MARK3	MT2A	MYO1F	NDUFB1
CD8_14	CD8+T-cells	CD8A	APBB1	CA6	CD8B	CD96	CRTAM	DEFA4	DHX15	DSC1	FNBP4	GGNBP2	HNRNPA0	IMPG2	KLHL11	KRT2	LTA	LY9	MSL3	NDFIP1	PCNT	PHF20L1	PLCG1	PLXDC1	PRL	PSD	RASA2	RBL2	RPL37A	S100B	SDCCAG3	SFPQ	SHANK1	SPEG	SSTR3	TTN	USP47	ZBTB1	ZC3HAV1	ZNF154	ADARB2	ARG1	ATXN7	BPI	CAMP	CAND1	CD7	CEACAM8	CUBN
CD8_15	CD8+Tcm	CD8A	CD160	CD8B	CXCR3	CXCR6	GNLY	GZMA	GZMB	GZMH	GZMK	KLRD1	NKG7	PRF1	TBX21	ABCD2	ACTL7A	ADAT1	AKAP3	ANGPTL7	CA6	CACNG1	CCL27	CCR5	CD3E	CD7	CHRNG	CTRB2	CX3CR1	CYP2A6	FASLG	FBXW4	FKBP6	FLT4	FXYD7	GAPDHS	GPR171	GPR182	GTF3C1	GZMM	HLA-A	HSD3B2	IFNG	IKZF3	IL2RB	INTS5	KLRG1	LAG3	LHB
CD8_16	CD8+Tem	CD8A	ABCD2	ADAT1	ANAPC2	BMPR1A	C8G	CAPN10	CAPN2	CASP8	CCR5	CD160	CD2	CD3G	CD8B	COL5A3	COLQ	CROCC	CX3CR1	CXCR3	CXCR6	DNASE1L2	E4F1	FASLG	FBXW4	FLT4	FYCO1	GIMAP4	GNLY	GPR171	GPR65	GSDMD	GTF3C1	GZMA	GZMB	GZMH	GZMK	GZMM	IFNG	IKZF3	IL12RB1	IL18RAP	ITGAL	KLRB1	KLRD1	KLRG1	LAG3	LTK	MAN2C1
CD8_17	CD8+naiveT-cells	CD8A	DDX24	GPR15	HIST1H3A	HTR1B	LIN28A	MED31	MS4A5	MYL1	PSG11	SKI	ADAM20	AMBN	ART3	BTNL8	CA14	CCL25	CCR8	CDK5RAP1	CHRM5	CHRNB3	FMO6P	FXYD7	GABRQ	GJB4	GPR52	HAUS3	HTN1	IL21R	KIF5A	KRT1	NDUFA4	NGDN	NKTR	PCIF1	RFX2	RNMT	RRH	SLC17A4	SMR3B	TNKS2	WNT2	ZIC3	ZNHIT3
CD8_18	CD8pos_T_cell	CD8A	CCR7	SELL	IL7R	RUNX3	PTPRC
CD8_19	CytotoxicTcell	CD8A	EOMES	TBX21	PRDM1	PRF1	GZMA	GZMB	GZMH	GZMK	GZMM	IFNG	PTPRC
CD8_2	CD8Effector_GZMK	GZMK	CCL5	GZMA	CST7	NKG7	LYAR	DUSP2	CTSW	IL32	KLRG1	GZMM	SH2D1A	CD3D	CD8A	CD8B	HCST	TIGIT	CCL4	PTPRCAP	GZMH	CD3E	CD2	RARRES3	LCK	APOBEC3G	CD99	FYN	C12orf75	CD27	GUK1	CD3G	STK17A	APMAP	CALM1	SRSF7	ARPC5L	HLA-F	DDX5	C9orf142	GIMAP7	YWHAQ	GIMAP4	IL10RA	LITAF	PPP2R5C	SUN2	IL2RG	ANXA6
CD8_20	CD8_T_cell	PTPRC	IL10	TGFB1	TGFB2	TGFB3
CD8_21	CD8_T_Cell_Activation	CD69	CCR7	CD27	BTLA	CD40LG	IL2RA	CD3E	CD47	EOMES	GNLY	GZMA	GZMB	PRF1	IFNG	CD8A	CD8B	CD95L	LAMP1	LAG3	CTLA4	HLA-DRA	TNFRSF4	ICOS	TNFRSF9	TNFRSF18
CD8_3	CD8_Memory	CCL5	CD8B	CD8A	LYAR	CTSW	IL32	IL7R	CD3D	HOPX	CD3E	CD7	GZMM	JUN	GZMK	PTPRCAP	LDHB	LCK	ARHGAP15	PTGER2	CD2	DUSP2	CD3G	ZFP36L2	IER2	HCST	ACAP1	EVL	FYN	C9orf142	CD27	FLT3LG	LAT	GIMAP7	STK17A	ID2	TCF7	GYPC	KLF6	PIM1	PEBP1	DNAJB1	TRADD	PPP2R5C	ANKRD12	CITED2
CD8_4	CD8_Naive	CD8B	RP11-291B21.2	CD8A	CCR7	EEF1B2	LDHB	NPM1	CD3D	CD27	CD3E	CARS	NELL2	CD7	RPS4Y1	LEF1	NUCB2	LDLRAP1	RPS29	NOSIP	PIK3IP1	RGS10	BTG1	TMEM66	C6orf48	PRKCQ-AS1	TRABD2A	RPL22	NDFIP1	OXNAD1	RPL38	RPS21	RPL36A	GLTSCR2	TCF7	LCK	STK17A	GYPC	LEPROTL1	MAL	EIF4A2	SNHG8	RHOH	CD3G	RGCC	RPSAP58	SELL	C12orf57	MYC
CD8_5	CD8+T-cells	ABT1	AES	APBA2	ARHGAP8	C12orf47	C19orf6	C4orf15	CAMLG	CD8A	CD8B	CDKN2AIP	DNAJB1	FLT3LG	GADD45A	GZMM	KLF9	LEPROTL1	LIME1	MYST3	PF4	PPP1R2	PRF1	PRR5	RBM3	SF1	SFRS7	SLC16A7	TBCC	THUMPD1	TMC6	TSC22D3	VAMP2	ZEB1	ZFP36L2	ZNF22	ZNF609	ZNF91
CD8_6	ActivatedCD8Tcell	ADRM1	AHSA1	C1GALT1C1	CCT6B	CD37	CD3D	CD3E	CD3G	CD69	CD8A	CETN3	CSE1L	GEMIN6	GNLY	GPT2	GZMA	GZMH	GZMK	IL2RB	LCK	MPZL1	NKG7	PIK3IP1	PTRH2	TIMM13	ZAP70
CD8_7	CentralmemoryCD8Tcell	ACTN4	ADAM12	ADCY9	F13A1	FCER1G	FCGR3B	FGF7	FKBP4	GLUD1	GM2A	GUSB	IL1RN	NOL11	NTRK1	RARA	RNF128	SIGLEC1	TNFRSF11A	TOX4	UBA52	ULBP1
CD8_8	EffectormemeoryCD8Tcell	ACAP1	APOL3	ARHGAP10	ATP10D	C3AR1	CCR5	CD160	CD55	CFLAR	CMKLR1	DAPP1	FCRL6	FLT3LG	GZMM	HAPLN3	HLA-DMB	HLA-DPA1	HLA-DPB1	IFI16	LIME1	LTK	NFKBIA	SETD7	SIK1	TRIB2
CD8_9	CD8+T-cells	CD8A
CLP_1	CLP	COX6C	DNTT	IGLL1	PLP2	PSMA6	VPREB1	AIMP1	TOMM20	GPN3	HIVEP3	MYL12B	H3F3B	IDH3A	OXA1L	SNRPD1	ADNP	C19orf53	C11orf57	FAM76A	CALM1	GAPDH	IGBP1	PSMB3	RFC4	RPL8	ATP6V1G1	METAP2	DSTN	ASCC1	WDR33	NGLY1
CLP_2	CLP	ADH5	ATP6V1G1	C11orf57	CALM1	DNTT	FAM76A	GPN3	HIVEP3	POLR2K	PSMB7	RBM34	VPREB1	B2M	CDK7	DSTN	EIF1B	IGLL1	LST1	METAP2	NDUFA9	PLP2	PPP1CB	PSMA6	RSRC2	SAP30BP	SRP14	TRA2A	USP39	COMMD9	INTS12	LDHB	SMAD5
CytolyticEffector_Tcell_Azizi	CytolyticEffector_Tcell_Azizi	EOMES	TBX21	GZMB	PRF1	FASL	GZMH	GZMA
Exhausted_Tcell	ExhaustedTcell	CD8A	PDCD1	HAVCR2	LAG3	PRDM1
GlucoseDeprivation_Tcell_Azizi	GlucoseDeprivation_Tcell_Azizi	NRN1	FAM129A	1L23A	SPRY1	GADD45B	HSPA1A	HSPA1B	GPNMB	HAVCR2	SOAT2	ADAMTS6
GlycogeneMetabolism_Tcell_Azizi	GlycogeneMetabolism_Tcell_Azizi	GBE1	GYS1	GYS2	UGP2	AGL	PGM1	PGM2	PGM3	PYGL	PYGM	GSK3A	GSK3B	PHKA1	PHKB	PHKG1	PHKG2
Glyoclysis_Tcell_Azizi	Glyoclysis_Tcell_Azizi	ALDOA	ALDOB	ALDOC	BPGM	ENO1	ENO2	GALM	GCK	GPI	HK2	HK3	PFKL	PGAM2	PGK1	PGK2	PGM1	PGM2	PGM3	PKLR	TPI1
HALLMARK_ADIPOGENESIS	> Genes up-regulated during adipocyte differentiation (adipogenesis).	ABCA1	ABCB8	ACAA2	ACADL	ACADM	ACADS	ACLY	ACO2	ACOX1	ADCY6	ADIG	ADIPOQ	ADIPOR2	AGPAT3	AIFM1	AK2	ALDH2	ALDOA	ANGPT1	ANGPTL4	APLP2	APOE	ARAF	ARL4A	ATL2	ATP1B3	ATP5PO	BAZ2A	BCKDHA	BCL2L13	BCL6	C3	CAT	CAVIN1	CAVIN2	CCNG2	CD151	CD302	CD36	CDKN2C	CHCHD10	CHUK	CIDEA	CMBL	CMPK1	COL15A1	COL4A1	COQ3
HALLMARK_ALLOGRAFT_REJECTION	> Genes up-regulated during transplant rejection.	AARS1	ABCE1	ABI1	ACHE	ACVR2A	AKT1	APBB1	B2M	BCAT1	BCL10	BCL3	BRCA1	C2	CAPG	CARTPT	CCL11	CCL13	CCL19	CCL2	CCL22	CCL4	CCL5	CCL7	CCND2	CCND3	CCR1	CCR2	CCR5	CD1D	CD2	CD247	CD28	CD3D	CD3E	CD3G	CD4	CD40	CD40LG	CD47	CD7	CD74	CD79A	CD80	CD86	CD8A	CD8B	CD96	CDKN2A
HALLMARK_ANDROGEN_RESPONSE	> Genes defining response to androgens.	ABCC4	ABHD2	ACSL3	ACTN1	ADAMTS1	ADRM1	AKAP12	AKT1	ALDH1A3	ANKH	APPBP2	ARID5B	AZGP1	B2M	B4GALT1	BMPR1B	CAMKK2	CCND1	CCND3	CDC14B	CDK6	CENPN	DBI	DHCR24	DNAJB9	ELK4	ELL2	ELOVL5	FADS1	FKBP5	GNAI3	GPD1L	GSR	GUCY1A1	H1-0	HERC3	HMGCR	HMGCS1	HOMER2	HPGD	HSD17B14	IDI1	INPP4B	INSIG1	IQGAP2	ITGAV	KLK2	KLK3
HALLMARK_ANGIOGENESIS	> Genes up-regulated during formation of blood vessels (angiogenesis).	APOH	APP	CCND2	COL3A1	COL5A2	CXCL6	FGFR1	FSTL1	ITGAV	JAG1	JAG2	KCNJ8	LPL	LRPAP1	LUM	MSX1	NRP1	OLR1	PDGFA	PF4	PGLYRP1	POSTN	PRG2	PTK2	S100A4	SERPINA5	SLCO2A1	SPP1	STC1	THBD	TIMP1	TNFRSF21	VAV2	VCAN	VEGFA	VTN
HALLMARK_APICAL_JUNCTION	> Genes encoding components of apical junction complex.	ACTA1	ACTB	ACTC1	ACTG1	ACTG2	ACTN1	ACTN2	ACTN3	ACTN4	ADAM15	ADAM23	ADAM9	ADAMTS5	ADRA1B	AKT2	AKT3	ALOX15B	AMH	AMIGO1	AMIGO2	ARHGEF6	ARPC2	ATP1A3	B4GALT1	BAIAP2	BMP1	CADM2	CADM3	CALB2	CAP1	CD209	CD274	CD276	CD34	CD86	CD99	CDH1	CDH11	CDH15	CDH3	CDH4	CDH6	CDH8	CDK8	CDSN	CERCAM	CLDN11	CLDN14
HALLMARK_APICAL_SURFACE	> Genes encoding proteins over-represented on the apical surface of epithelial cells, e.g., important for cell polarity (apical area).	ADAM10	ADIPOR2	AFAP1L2	AKAP7	APP	ATP6V0A4	ATP8B1	B4GALT1	BRCA1	CD160	CROCC	CRYBG1	CX3CL1	DCBLD2	EFNA5	EPHB4	FLOT2	GAS1	GATA3	GHRL	GSTM3	HSPB1	IL2RB	IL2RG	LYN	LYPD3	MAL	MDGA1	NCOA6	NTNG1	PCSK9	PKHD1	PLAUR	RHCG	RTN4RL1	SCUBE1	SHROOM2	SLC22A12	SLC2A4	SLC34A3	SRPX	SULF2	THY1	TMEM8B
HALLMARK_APOPTOSIS	> Genes mediating programmed cell death (apoptosis) by activation of caspases.	ADD1	AIFM3	ANKH	ANXA1	APP	ATF3	AVPR1A	BAX	BCAP31	BCL10	BCL2L1	BCL2L10	BCL2L11	BCL2L2	BGN	BID	BIK	BIRC3	BMF	BMP2	BNIP3L	BRCA1	BTG2	BTG3	CASP1	CASP2	CASP3	CASP4	CASP6	CASP7	CASP8	CASP9	CAV1	CCNA1	CCND1	CCND2	CD14	CD2	CD38	CD44	CD69	CDC25B	CDK2	CDKN1A	CDKN1B	CFLAR	CLU	CREBBP
HALLMARK_BILE_ACID_METABOLISM	> Genes involve in metabolism of bile acids and salts.	ABCA1	ABCA2	ABCA3	ABCA4	ABCA5	ABCA6	ABCA8	ABCA9	ABCD1	ABCD2	ABCD3	ABCG4	ABCG8	ACSL1	ACSL5	AGXT	AKR1D1	ALDH1A1	ALDH8A1	ALDH9A1	AMACR	APOA1	AQP9	AR	ATXN1	BBOX1	BCAR3	BMP6	CAT	CH25H	CROT	CYP27A1	CYP39A1	CYP46A1	CYP7A1	CYP7B1	CYP8B1	DHCR24	DIO1	DIO2	EFHC1	EPHX2	FADS1	FADS2	FDXR	GC	GCLM	GNMT
HALLMARK_CHOLESTEROL_HOMEOSTASIS	> Genes involved in cholesterol homeostasis.	ABCA2	ACAT2	ACSS2	ACTG1	ADH4	ALCAM	ALDOC	ANTXR2	ANXA13	ANXA5	ATF3	ATF5	ATXN2	AVPR1A	CBS	CD9	CHKA	CLU	CPEB2	CTNNB1	CXCL16	CYP51A1	DHCR7	EBP	ECH1	ERRFI1	ETHE1	FABP5	FADS2	FASN	FBXO6	FDFT1	FDPS	GLDC	GNAI1	GPX8	GSTM2	GUSB	HMGCR	HMGCS1	HSD17B7	IDI1	JAG1	LDLR	LGALS3	LGMN	LPL	LSS
HALLMARK_COAGULATION	> Genes encoding components of blood coagulation system; also up-regulated in platelets.	A2M	ACOX2	ADAM9	ANG	ANXA1	APOA1	APOC1	APOC2	APOC3	ARF4	BMP1	C1QA	C1R	C1S	C2	C3	C8A	C8B	C8G	C9	CAPN2	CAPN5	CASP9	CD9	CFB	CFD	CFH	CFI	CLU	COMP	CPB2	CPN1	CPQ	CRIP2	CSRP1	CTSB	CTSE	CTSH	CTSK	CTSO	CTSV	DCT	DPP4	DUSP14	DUSP6	F10	F11	F12
HALLMARK_COMPLEMENT	> Genes encoding components of the complement system, which is part of the innate immune system.	ACTN2	ADAM9	ADRA2B	AKAP10	ANG	ANXA5	APOA4	APOBEC3F	APOBEC3G	APOC1	ATOX1	BRPF3	C1QA	C1QC	C1R	C1S	C2	C3	C4BPB	C9	CA2	CALM1	CALM3	CASP1	CASP10	CASP3	CASP4	CASP5	CASP7	CASP9	CBLB	CCL5	CD36	CD40LG	CD46	CD55	CD59	CDA	CDH13	CDK5R1	CEBPB	CFB	CFH	CLU	COL4A2	CP	CPM	CPQ
HALLMARK_DNA_REPAIR	> Genes involved in DNA repair.	AAAS	ADA	ADCY6	ADRM1	AGO4	AK1	AK3	ALYREF	APRT	ARL6IP1	BCAM	BCAP31	BOLA2	BRF2	CANT1	CCNO	CDA	CETN2	CLP1	CMPK2	COX17	CSTF3	DAD1	DCTN4	DDB1	DDB2	DGCR8	DGUOK	DUT	EDF1	EIF1B	ELL	ELOA	ERCC1	ERCC2	ERCC3	ERCC4	ERCC5	ERCC8	FEN1	GMPR2	GPX4	GSDME	GTF2A2	GTF2B	GTF2F1	GTF2H1	GTF2H3
HALLMARK_E2F_TARGETS	> Genes encoding cell cycle related targets of E2F transcription factors.	AK2	ANP32E	ASF1A	ASF1B	ATAD2	AURKA	AURKB	BARD1	BIRC5	BRCA1	BRCA2	BRMS1L	BUB1B	CBX5	CCNB2	CCNE1	CCP110	CDC20	CDC25A	CDC25B	CDCA3	CDCA8	CDK1	CDK4	CDKN1A	CDKN1B	CDKN2A	CDKN2C	CDKN3	CENPE	CENPM	CHEK1	CHEK2	CIT	CKS1B	CKS2	CNOT9	CSE1L	CTCF	CTPS1	DCK	DCLRE1B	DCTPP1	DDX39A	DEK	DEPDC1	DIAPH3	DLGAP5
HALLMARK_EPITHELIAL_MESENCHYMAL_TRANSITION	> Genes defining epithelial-mesenchymal transition, as in wound healing, fibrosis and metastasis.	ABI3BP	ACTA2	ADAM12	ANPEP	APLP1	AREG	BASP1	BDNF	BGN	BMP1	CADM1	CALD1	CALU	CAP2	CAPG	CCN1	CCN2	CD44	CD59	CDH11	CDH2	CDH6	COL11A1	COL12A1	COL16A1	COL1A1	COL1A2	COL3A1	COL4A1	COL4A2	COL5A1	COL5A2	COL5A3	COL6A2	COL6A3	COL7A1	COL8A2	COLGALT1	COMP	COPA	CRLF1	CTHRC1	CXCL1	CXCL12	CXCL6	CXCL8	DAB2	DCN
HALLMARK_ESTROGEN_RESPONSE_EARLY	> Genes defining early response to estrogen.	ABAT	ABCA3	ABHD2	ABLIM1	ADCY1	ADCY9	ADD3	AFF1	AKAP1	ALDH3B1	AMFR	ANXA9	AQP3	AR	AREG	ARL3	ASB13	B4GALT1	BAG1	BCL11B	BCL2	BHLHE40	BLVRB	CA12	CALB2	CALCR	CANT1	CBFA2T3	CCN5	CCND1	CD44	CELSR1	CELSR2	CHPT1	CISH	CLDN7	CLIC3	CXCL12	CYP26B1	DEPTOR	DHCR7	DHRS2	DHRS3	DLC1	DYNLT3	EGR3	ELF1	ELF3
HALLMARK_ESTROGEN_RESPONSE_LATE	> Genes defining late response to estrogen.	ABCA3	ABHD2	ACOX2	ADD3	AFF1	AGR2	ALDH3A2	ALDH3B1	AMFR	ANXA9	AREG	ARL3	ASCL1	ASS1	ATP2B4	BAG1	BATF	BCL2	BLVRB	BTG3	CA12	CA2	CACNA2D2	CALCR	CAV1	CCN5	CCNA1	CCND1	CD44	CD9	CDC20	CDC6	CDH1	CELSR2	CHPT1	CHST8	CISH	CKB	CLIC3	COX6C	CPE	CXCL12	CXCL14	CYP26B1	CYP4F11	DCXR	DHCR7	DHRS2
HALLMARK_FATTY_ACID_METABOLISM	> Genes encoding proteins involved in metabolism of fatty acids.	AADAT	ACAA1	ACAA2	ACADL	ACADM	ACADS	ACADVL	ACAT2	ACO2	ACOT2	ACOT8	ACOX1	ACSL1	ACSL4	ACSL5	ACSM3	ACSS1	ADH1C	ADH7	ADIPOR2	ADSL	ALAD	ALDH1A1	ALDH3A1	ALDH3A2	ALDH9A1	ALDOA	AOC3	APEX1	AQP7	AUH	BCKDHB	BLVRA	BMPR1B	BPHL	CA2	CA4	CA6	CBR1	CBR3	CCDC58	CD1D	CD36	CEL	CIDEA	CPOX	CPT1A	CPT2
HALLMARK_G2M_CHECKPOINT	> Genes involved in the G2/M checkpoint, as in progression through the cell division cycle.	ABL1	AMD1	ARID4A	ATF5	ATRX	AURKA	AURKB	BARD1	BCL3	BIRC5	BRCA2	BUB1	BUB3	CASP8AP2	CBX1	CCNA2	CCNB2	CCND1	CCNF	CCNT1	CDC20	CDC25A	CDC25B	CDC27	CDC45	CDC6	CDC7	CDK1	CDK4	CDKN1B	CDKN2C	CDKN3	CENPA	CENPE	CENPF	CHAF1A	CHEK1	CHMP1A	CKS1B	CKS2	CTCF	CUL1	CUL3	CUL4A	CUL5	DBF4	DDX39A	DKC1
HALLMARK_GLYCOLYSIS	> Genes encoding proteins involved in glycolysis and gluconeogenesis.	ABCB6	ADORA2B	AGL	AGRN	AK3	AK4	AKR1A1	ALDH7A1	ALDH9A1	ALDOA	ALDOB	ALG1	ANG	ANGPTL4	ANKZF1	ARPP19	ARTN	AURKA	B3GALT6	B3GAT1	B3GAT3	B3GNT3	B4GALT1	B4GALT2	B4GALT4	B4GALT7	BIK	BPNT1	CACNA1H	CAPN5	CASP6	CD44	CDK1	CENPA	CHPF	CHPF2	CHST1	CHST12	CHST2	CHST4	CHST6	CITED2	CLDN3	CLDN9	CLN6	COG2	COL5A1	COPB2
HALLMARK_HEDGEHOG_SIGNALING	> Genes up-regulated by activation of hedgehog signaling.	ACHE	ADGRG1	AMOT	CDK5R1	CDK6	CELSR1	CNTFR	CRMP1	DPYSL2	ETS2	GLI1	HEY1	HEY2	L1CAM	LDB1	MYH9	NF1	NKX6-1	NRCAM	NRP1	NRP2	OPHN1	PLG	PML	PTCH1	RASA1	RTN1	SCG2	SHH	SLIT1	THY1	TLE1	TLE3	UNC5C	VEGFA	VLDLR
HALLMARK_HEME_METABOLISM	> Genes involved in metabolism of heme (a cofactor consisting of iron and porphyrin) and erythroblast differentiation.	ABCB6	ABCG2	ACKR1	ACP5	ACSL6	ADD1	ADD2	ADIPOR1	AGPAT4	AHSP	ALAD	ALAS2	ALDH1L1	ALDH6A1	ANK1	AQP3	ARHGEF12	ARL2BP	ASNS	ATG4A	ATP6V0A1	BACH1	BCAM	BLVRA	BLVRB	BMP2K	BNIP3L	BPGM	BSG	BTG2	BTRC	C3	CA1	CA2	CAST	CAT	CCDC28A	CCND3	CDC27	CDR2	CIR1	CLCN3	CLIC2	CPOX	CROCCP2	CTNS	CTSB	CTSE
HALLMARK_HYPOXIA	> Genes up-regulated in response to low oxygen levels (hypoxia).	ACKR3	ADM	ADORA2B	AK4	AKAP12	ALDOA	ALDOB	ALDOC	AMPD3	ANGPTL4	ANKZF1	ANXA2	ATF3	ATP7A	B3GALT6	B4GALNT2	BCAN	BCL2	BGN	BHLHE40	BNIP3L	BRS3	BTG1	CA12	CASP6	CAV1	CAVIN1	CAVIN3	CCN1	CCN2	CCN5	CCNG2	CDKN1A	CDKN1B	CDKN1C	CHST2	CHST3	CITED2	COL5A1	CP	CSRP2	CXCR4	DCN	DDIT3	DDIT4	DPYSL4	DTNA	DUSP1
HALLMARK_IL2_STAT5_SIGNALING	> Genes up-regulated by STAT5 in response to IL2 stimulation.	ABCB1	ADAM19	AGER	AHCY	AHNAK	AHR	ALCAM	AMACR	ANXA4	APLP1	ARL4A	BATF	BATF3	BCL2	BCL2L1	BHLHE40	BMP2	BMPR2	CA2	CAPG	CAPN3	CASP3	CCND2	CCND3	CCNE1	CCR4	CD44	CD48	CD79B	CD81	CD83	CD86	CDC42SE2	CDC6	CDCP1	CDKN1C	CISH	CKAP4	COCH	COL6A1	CSF1	CSF2	CST7	CTLA4	CTSZ	CXCL10	CYFIP1	DCPS
HALLMARK_IL6_JAK_STAT3_SIGNALING	> Genes up-regulated by IL6 [GeneID=3569] via STAT3 [GeneID=6774], e.g., during acute phase response.	A2M	ACVR1B	ACVRL1	BAK1	CBL	CCL7	CCR1	CD14	CD36	CD38	CD44	CD9	CNTFR	CRLF2	CSF1	CSF2	CSF2RA	CSF2RB	CSF3R	CXCL1	CXCL10	CXCL11	CXCL13	CXCL3	CXCL9	DNTT	EBI3	FAS	GRB2	HAX1	HMOX1	IFNAR1	IFNGR1	IFNGR2	IL10RB	IL12RB1	IL13RA1	IL15RA	IL17RA	IL17RB	IL18R1	IL1B	IL1R1	IL1R2	IL2RA	IL2RG	IL3RA	IL4R
HALLMARK_INFLAMMATORY_RESPONSE	>	Genes	defining	inflammatory	response.	ABCA1	ABI1	ACVR1B	ACVR2A	ADGRE1	ADM	ADORA2B	ADRM1	AHR	APLNR	AQP9	ATP2A2	ATP2B1	ATP2C1	AXL	BDKRB1	BEST1	BST2	BTG2	C3AR1	C5AR1	CALCRL	CCL17	CCL2	CCL13	CCL20	CCL22	CCL24	CCL5	CCL7	CCR7	CCRL2	CD14	CD40	CD48	CD55	CD69	CD70	CD82	CDKN1A	CHST2	CLEC5A	CMKLR1	CSF1
HALLMARK_INTERFERON_ALPHA_RESPONSE	> Genes up-regulated in response to alpha interferon proteins.	ADAR	B2M	BATF2	BST2	C1S	CASP1	CASP8	CCRL2	CD47	CD74	CMPK2	CMTR1	CNP	CSF1	CXCL10	CXCL11	DDX60	DHX58	EIF2AK2	ELF1	EPSTI1	GBP2	GBP4	GMPR	HELZ2	HERC6	HLA-C	IFI27	IFI30	IFI35	IFI44	IFI44L	IFIH1	IFIT2	IFIT3	IFITM1	IFITM2	IFITM3	IL15	IL4R	IL7	IRF1	IRF2	IRF7	IRF9	ISG15	ISG20	LAMP3
HALLMARK_INTERFERON_GAMMA_RESPONSE	>	Genes	up-regulated	in	response	to	IFNG	[GeneID=3458].	ADAR	APOL6	ARID5B	ARL4A	AUTS2	B2M	BANK1	BATF2	BPGM	BST2	BTG1	C1R	C1S	CASP1	CASP3	CASP4	CASP7	CASP8	CCL2	CCL13	CCL5	CCL7	CD274	CD38	CD40	CD69	CD74	CD86	CDKN1A	CFB	CFH	CIITA	CMKLR1	CMPK2	CMTR1	CSF2RB	CXCL10	CXCL11	CXCL9	DDX58	DDX60
HALLMARK_KRAS_SIGNALING_DN	> Genes down-regulated by KRAS activation.	ABCB11	ABCG4	ACTC1	ADRA2C	AKR1B10	ALOX12B	AMBN	ARHGDIG	ARPP21	ASB7	ATP4A	ATP6V1B1	BARD1	BMPR1B	BRDT	BTG2	C5	CACNA1F	CACNG1	CALCB	CALML5	CAMK1D	CAPN9	CCDC106	CCNA1	CCR8	CD207	CD40LG	CD80	CDH16	CDKAL1	CELSR2	CHRNG	CHST2	CKM	CLDN16	CLDN8	CLPS	CLSTN3	CNTFR	COL2A1	COPZ2	COQ8A	CPA2	CPB1	CPEB3	CYP11B2	CYP39A1
HALLMARK_KRAS_SIGNALING_UP	> Genes up-regulated by KRAS activation.	ABCB1	ACE	ADAM17	ADAM8	ADAMDEC1	ADGRA2	ADGRL4	AKAP12	AKT2	ALDH1A2	ALDH1A3	AMMECR1	ANGPTL4	ANKH	ANO1	ANXA10	APOD	ARG1	ATG10	AVL9	BIRC3	BMP2	BPGM	BTBD3	BTC	C3AR1	CA2	CAB39L	CBL	CBR4	CBX8	CCL20	CCND2	CCSER2	CD37	CDADC1	CFB	CFH	CFHR2	CIDEA	CLEC4A	CMKLR1	CPE	CROT	CSF2	CSF2RA	CTSS	CXCL10
HALLMARK_MITOTIC_SPINDLE	> Genes important for mitotic spindle assembly.	ABI1	ABL1	ABR	ACTN4	AKAP13	ALMS1	ALS2	ANLN	APC	ARAP3	ARF6	ARFGEF1	ARFIP2	ARHGAP10	ARHGAP27	ARHGAP29	ARHGAP4	ARHGAP5	ARHGDIA	ARHGEF11	ARHGEF12	ARHGEF2	ARHGEF3	ARHGEF7	ARL8A	ATG4B	AURKA	BCAR1	BCL2L11	BCR	BIN1	BIRC5	BRCA2	BUB1	CAPZB	CCDC88A	CCNB2	CD2AP	CDC27	CDC42	CDC42BPA	CDC42EP1	CDC42EP2	CDC42EP4	CDK1	CDK5RAP2	CENPE	CENPF
HALLMARK_MTORC1_SIGNALING	> Genes up-regulated through activation of mTORC1 complex.	ABCF2	ACACA	ACLY	ACSL3	ACTR2	ACTR3	ADD3	ADIPOR2	AK4	ALDOA	ARPC5L	ASNS	ATP2A2	ATP5MC1	ATP6V1D	AURKA	BCAT1	BHLHE40	BTG2	BUB1	CACYBP	CALR	CANX	CCNF	CCNG1	CCT6A	CD9	CDC25A	CDKN1A	CFP	COPS5	CORO1A	CTH	CTSC	CXCR4	CYB5B	CYP51A1	DAPP1	DDIT3	DDIT4	DDX39A	DHCR24	DHCR7	DHFR	EBP	EDEM1	EEF1E1	EGLN3
HALLMARK_MYC_TARGETS_V1	> A subgroup of genes regulated by MYC - version 1 (v1).	ABCE1	ACP1	AIMP2	AP3S1	APEX1	BUB3	C1QBP	CAD	CANX	CBX3	CCNA2	CCT2	CCT3	CCT4	CCT5	CCT7	CDC20	CDC45	CDK2	CDK4	CLNS1A	CNBP	COPS5	COX5A	CSTF2	CTPS1	CUL1	CYC1	DDX18	DDX21	DEK	DHX15	DUT	EEF1B2	EIF1AX	EIF2S1	EIF2S2	EIF3B	EIF3D	EIF3J	EIF4A1	EIF4E	EIF4G2	EIF4H	EPRS1	ERH	ETF1	EXOSC7
HALLMARK_MYC_TARGETS_V2	> A subgroup of genes regulated by MYC - version 2 (v2).	AIMP2	BYSL	CBX3	CDK4	DCTPP1	DDX18	DUSP2	EXOSC5	FARSA	GNL3	GRWD1	HK2	HSPD1	HSPE1	IMP4	IPO4	LAS1L	MAP3K6	MCM4	MCM5	MPHOSPH10	MRTO4	MYBBP1A	MYC	NDUFAF4	NIP7	NOC4L	NOLC1	NOP16	NOP2	NOP56	NPM1	PA2G4	PES1	PHB	PLK1	PLK4	PPAN	PPRC1	PRMT3	PUS1	RABEPK	RCL1	RRP12	RRP9	SLC19A1	SLC29A2	SORD
HALLMARK_MYOGENESIS	> Genes involved in development of skeletal muscle (myogenesis).	ABLIM1	ACHE	ACSL1	ACTA1	ACTC1	ACTN2	ACTN3	ADAM12	ADCY9	AEBP1	AGL	AGRN	AK1	AKT2	ANKRD2	APLNR	APOD	APP	ATP2A1	ATP6AP1	BAG1	BDKRB2	BHLHE40	BIN1	CACNA1H	CACNG1	CAMK2B	CASQ1	CASQ2	CAV3	CD36	CDH13	CDKN1A	CFD	CHRNA1	CHRNB1	CHRNG	CKB	CKM	CKMT2	CLU	CNN3	COL15A1	COL1A1	COL3A1	COL4A2	COL6A2	COL6A3
HALLMARK_NOTCH_SIGNALING	> Genes up-regulated by activation of Notch signaling.	APH1A	ARRB1	CCND1	CUL1	DLL1	DTX1	DTX2	DTX4	FBXW11	FZD1	FZD5	FZD7	HES1	HEYL	JAG1	KAT2A	LFNG	MAML2	NOTCH1	NOTCH2	NOTCH3	PPARD	PRKCA	PSEN2	PSENEN	RBX1	SAP30	SKP1	ST3GAL6	TCF7L2	WNT2	WNT5A
HALLMARK_OXIDATIVE_PHOSPHORYLATION	> Genes encoding proteins involved in oxidative phosphorylation.	ABCB7	ACAA1	ACAA2	ACADM	ACADSB	ACADVL	ACAT1	ACO2	AFG3L2	AIFM1	ALAS1	ALDH6A1	ATP1B1	ATP5F1A	ATP5F1B	ATP5F1C	ATP5F1D	ATP5F1E	ATP5MC1	ATP5MC2	ATP5MC3	ATP5ME	ATP5MF	ATP5MG	ATP5PB	ATP5PD	ATP5PF	ATP5PO	ATP6AP1	ATP6V0B	ATP6V0C	ATP6V0E1	ATP6V1C1	ATP6V1D	ATP6V1E1	ATP6V1F	ATP6V1G1	ATP6V1H	BAX	BCKDHA	BDH2	CASP7	COX10	COX11	COX15	COX17	COX4I1	COX5A
HALLMARK_P53_PATHWAY	> Genes involved in p53 pathways and networks.	ABAT	ABCC5	ABHD4	ACVR1B	ADA	AEN	AK1	ALOX15B	ANKRA2	APAF1	APP	ATF3	BAIAP2	BAK1	BAX	BLCAP	BMP2	BTG1	BTG2	CASP1	CCND2	CCND3	CCNG1	CCNK	CCP110	CD81	CD82	CDH13	CDK5R1	CDKN1A	CDKN2A	CDKN2AIP	CDKN2B	CEBPA	CGRRF1	CLCA2	COQ8A	CSRNP2	CTSD	CTSF	CYFIP2	DCXR	DDB2	DDIT3	DDIT4	DEF6	DGKA	DNTTIP2
HALLMARK_PANCREAS_BETA_CELLS	> Genes specifically up-regulated in pancreatic beta cells.	ABCC8	AKT3	CHGA	DCX	DPP4	ELP4	FOXA2	FOXO1	G6PC2	GCG	GCK	HNF1A	IAPP	INS	INSM1	ISL1	LMO2	MAFB	NEUROD1	NEUROG3	NKX2-2	NKX6-1	PAK3	PAX4	PAX6	PCSK1	PCSK2	PDX1	PKLR	SCGN	SEC11A	SLC2A2	SPCS1	SRP14	SRP9	SRPRB	SST	STXBP1	SYT13	VDR
HALLMARK_PEROXISOME	> Genes encoding components of peroxisome.	ABCB1	ABCB4	ABCB9	ABCC5	ABCC8	ABCD1	ABCD2	ABCD3	ACAA1	ACOT8	ACOX1	ACSL1	ACSL4	ACSL5	ALB	ALDH1A1	ALDH9A1	ATXN1	BCL10	CACNA1B	CADM1	CAT	CDK7	CEL	CLN6	CLN8	CNBP	CRABP1	CRABP2	CRAT	CTBP1	CTPS1	DHCR24	DHRS3	DIO1	DLG4	ECH1	ECI2	EHHADH	ELOVL5	EPHX2	ERCC1	ERCC3	ESR2	FABP6	FADS1	FDPS	FIS1
HALLMARK_PI3K_AKT_MTOR_SIGNALING	> Genes up-regulated by activation of the PI3K/AKT/mTOR pathway.	ACACA	ACTR2	ACTR3	ADCY2	AKT1	AKT1S1	AP2M1	ARF1	ARHGDIA	ARPC3	ATF1	CAB39	CAB39L	CALR	CAMK4	CDK1	CDK2	CDK4	CDKN1A	CDKN1B	CFL1	CLTC	CSNK2B	CXCR4	DAPP1	DDIT3	DUSP3	E2F1	ECSIT	EGFR	EIF4E	FASLG	FGF17	FGF22	FGF6	GNA14	GNGT1	GRB2	GRK2	GSK3B	HRAS	HSP90B1	IL2RG	IL4	IRAK4	ITPR2	LCK	MAP2K3
HALLMARK_PROTEIN_SECRETION	> Genes involved in protein secretion pathway.	ABCA1	ADAM10	ANP32E	AP1G1	AP2B1	AP2M1	AP2S1	AP3B1	AP3S1	ARCN1	ARF1	ARFGAP3	ARFGEF1	ARFGEF2	ARFIP1	ATP1A1	ATP6V1B1	ATP6V1H	ATP7A	BET1	BNIP3	CAV2	CD63	CLCN3	CLN5	CLTA	CLTC	COG2	COPB1	COPB2	COPE	CTSC	DNM1L	DOP1A	DST	EGFR	ERGIC3	GALC	GBF1	GLA	GNAS	GOLGA4	GOSR2	ICA1	IGF2R	KIF1B	KRT18	LAMP2
HALLMARK_REACTIVE_OXYGEN_SPECIES_PATHWAY	> Genes up-regulated by reactive oxigen species (ROS).	ABCC1	ATOX1	CAT	CDKN2D	EGLN2	ERCC2	FES	FTL	G6PD	GCLC	GCLM	GLRX	GLRX2	GPX3	GPX4	GSR	HHEX	HMOX2	IPCEF1	JUNB	LAMTOR5	LSP1	MBP	MGST1	MPO	MSRA	NDUFA6	NDUFB4	NDUFS2	NQO1	OXSR1	PDLIM1	PFKP	PRDX1	PRDX2	PRDX4	PRDX6	PRNP	PTPA	SBNO2	SCAF4	SELENOS	SOD1	SOD2	SRXN1	STK25	TXN	TXNRD1
HALLMARK_SPERMATOGENESIS	> Genes up-regulated during production of male gametes (sperm), as in spermatogenesis.	ACE	ACRBP	ACRV1	ACTL7B	ADAD1	ADAM2	ADCYAP1	AGFG1	AKAP4	ALOX15	ARL4A	ART3	AURKA	BRAF	BUB1	CAMK4	CCNA1	CCNB2	CCT6B	CDK1	CDKN3	CFTR	CHFR	CHRM4	CLGN	CLPB	CLVS1	CNIH2	COIL	CRISP2	CSNK2A2	CST8	DBF4	DCC	DDX25	DDX4	DMC1	DMRT1	DNAJB8	DPEP3	ELOVL3	EZH2	GAD1	GAPDHS	GFI1	GMCL1	GPR182	GRM8
HALLMARK_TGF_BETA_SIGNALING	> Genes up-regulated in response to TGFB1 [GeneID=7040].	ACVR1	APC	ARID4B	BCAR3	BMP2	BMPR1A	BMPR2	CDH1	CDK9	CDKN1C	CTNNB1	ENG	FKBP1A	FNTA	FURIN	HDAC1	HIPK2	ID1	ID2	ID3	IFNGR2	JUNB	KLF10	LEFTY2	LTBP2	MAP3K7	NCOR2	NOG	PMEPA1	PPM1A	PPP1CA	PPP1R15A	RAB31	RHOA	SERPINE1	SKI	SKIL	SLC20A1	SMAD1	SMAD3	SMAD6	SMAD7	SMURF1	SMURF2	SPTBN1	TGFB1	TGFBR1	TGIF1
HALLMARK_TNFA_SIGNALING_VIA_NFKB	>	Genes	regulated	by	NF-kB	in	response	to	TNF	[GeneID=7124].	ABCA1	ACKR3	AREG	ATF3	ATP2B1	B4GALT1	B4GALT5	BCL2A1	BCL3	BCL6	BHLHE40	BIRC2	BIRC3	BMP2	BTG1	BTG2	BTG3	CCL2	CCL13	CCL20	CCL4	CCL5	CCN1	CCND1	CCNL1	CCRL2	CD44	CD69	CD80	CD83	CDKN1A	CEBPB	CEBPD	CFLAR	CLCF1	CSF1	CSF2	CXCL1	CXCL10
HALLMARK_UNFOLDED_PROTEIN_RESPONSE	>	Genes	up-regulated	during	unfolded	protein	response,	a	cellular	stress	response	related	to	the	endoplasmic	reticulum.	ALDH18A1	ARFGAP1	ASNS	ATF3	ATF4	ATF6	ATP6V0D1	BAG3	BANF1	CALR	CCL2	CCL13	CEBPB	CEBPG	CHAC1	CKS1B	CNOT2	CNOT4	CNOT6	CXXC1	DCP1A	DCP2	DCTN1	DDIT4	DDX10	DKC1	DNAJA4	DNAJB9	DNAJC3	EDC4	EDEM1	EEF2	EIF2AK3
HALLMARK_UV_RESPONSE_DN	> Genes down-regulated in response to ultraviolet (UV) radiation.	ABCC1	ACVR2A	ADD3	ADGRL2	ADORA2B	AGGF1	AKT3	AMPH	ANXA2	ANXA4	APBB2	ARHGEF9	ATP2B1	ATP2B4	ATP2C1	ATRN	ATRX	ATXN1	BCKDHB	BDNF	BHLHE40	BMPR1A	CACNA1A	CAP2	CAV1	CCN1	CDC42BPA	CDK13	CDKN1B	CDON	CELF2	CITED2	COL11A1	COL1A1	COL1A2	COL3A1	COL5A2	DAB2	DBP	DDAH1	DLC1	DLG1	DMAC2L	DUSP1	DYRK1A	EFEMP1	ERBB2	F3
HALLMARK_UV_RESPONSE_UP	> Genes up-regulated in response to ultraviolet (UV) radiation.	ABCB1	ACAA1	AGO2	ALAS1	ALDOA	AMD1	AP2S1	APOM	AQP3	ARRB2	ASNS	ATF3	ATP6V1C1	ATP6V1F	BAK1	BCL2L11	BID	BMP2	BSG	BTG1	BTG2	BTG3	C4BPB	CA2	CASP3	CCK	CCND3	CCNE1	CDC34	CDC5L	CDK2	CDKN1C	CDKN2B	CDO1	CEBPG	CHKA	CHRNA5	CLCN2	CLTB	CNP	COL2A1	CREG1	CTSV	CXCL2	CYB5B	CYB5R1	CYP1A1	DDX21
HALLMARK_WNT_BETA_CATENIN_SIGNALING	> Genes up-regulated by activation of WNT signaling through accumulation of beta catenin CTNNB1 [GeneID=1499].	ADAM17	AXIN1	AXIN2	CCND2	CSNK1E	CTNNB1	CUL1	DKK1	DKK4	DLL1	DVL2	FRAT1	FZD1	FZD8	GNAI1	HDAC11	HDAC2	HDAC5	HEY1	HEY2	JAG1	JAG2	KAT2A	LEF1	MAML1	MYC	NCOR2	NCSTN	NKD1	NOTCH1	NOTCH4	NUMB	PPARD	PSEN2	PTCH1	RBPJ	SKP2	TCF7	TP53	WNT1	WNT5B	WNT6
HALLMARK_XENOBIOTIC_METABOLISM	> Genes encoding proteins involved in processing of drugs and other xenobiotics.	ABCC2	ABCC3	ABCD2	ABHD6	ACO2	ACOX1	ACOX2	ACOX3	ACP1	ACP2	ACSM1	ADH1C	ADH5	ADH7	AHCY	AKR1C2	AKR1C3	ALAS1	ALDH2	ALDH3A1	ALDH9A1	ANGPTL3	AOX1	AP4B1	APOE	AQP9	ARG1	ARG2	ARPP19	ASL	ATOH8	ATP2A2	BCAR1	BCAT1	BLVRB	BPHL	CA2	CASP6	CAT	CBR1	CCL25	CD36	CDA	CDO1	CES1	CFB	CNDP2	COMT
HypoxiaRegulated_Tcell_Azizi	HypoxiaRegulated_Tcell_Azizi	AL2	ALDOA	AM	BCL2	BCL2L1	FOS	JUN	SRC	CBP	CCR6	CEBPB	ENOLAS	FAS	FASLG	FKBP52	GAPDH	GLUT1	GLUT3	CSF2	IFNG	IFNB1	IL13	IL1R1	IL2RA	IL4	IL5	IL6R	IL8	IL10R	IL15R	ITGA6	ITK	JUND	CLB54	MAP3K5	MAP2K1	MAP2K2	MIF	NFATC1	NFKB2	NFKBIE	P53	TGM6	TNF	TNFRSF1B	TRADD	TRAIL	TRAP1
LipidMediators_Tcell_Azizi	LipidMediators_Tcell_Azizi	ADIPOQ	CD137	AgRP	ANGPT1	ANGPT2	ANGPTL3	ANGPTL4	ANGPTL6	BAFF	BMP4	CTSD	CTSS	CCL5	RARRES2	CFD	CRP	CXCL8	CD26	ESM1	S100A12	AHSG	FGF1	FGF2	FGF21	FGF23	LGALS3	GCG	GH1	HGF	ICAM1	IGFBP1	IGFBP2	IGFBP3	IGFBP4	IGFBP6	IGFBP7	IL1b	IL6	IL10	IL11	INS	LEP	LIF	NGAL	MCSF	MIF	MPO	GHRL
NaturalKiller_1	NK_Prss57	PRSS57	NKG7	FGFBP2	GZMB	PRF1	SPON2	CTSW	CST7	GNLY	GZMA	IGFBP7	AKR1C3	CLIC3	FCGR3A	CCL4	CD247	CYTL1	GZMH	PLAC8	APMAP	KLRD1	ITGB2	TYROBP	UBB	GZMM	PDIA3	S1PR5	RAC2	CD63	CD7	PFN1	TTC38	SRGN	CALR	ARPC2	PRSS23	CFL1	SH2D1B	KIR3DL2	FCER1G	IL2RB	CCND3	CHST12	RHOC	HOPX	GPR56	RARRES3	CCL5
NaturalKiller_10	Nkcells	CD160	CX3CR1	GNLY	GZMB	IL18RAP	IL2RB	NCR1	NMUR1	PRF1	PTGDR	ADD1	AGK	ARHGEF12	ARMC6	ARPC5L	ARVCF	BAHD1	BANP	BIN2	BRPF1	C19orf57	C2orf42	C6orf47	C8G	CCL4	CD226	CD244	CD247	CD300A	CD7	CDYL	CHRNE	CHST10	CHST12	CLEC16A	CMKLR1	COLQ	CSTF2T	CTBP1	CTBP2	CTCF	CTDSP1	CTR9	CTSW	CXCR1	CXCR2	DIAPH1	DMWD
NaturalKiller_2	NK	GNLY	GZMB	PRF1	FGFBP2	NKG7	SPON2	CCL4	CST7	GZMA	CTSW	CLIC3	IGFBP7	CD247	AKR1C3	HOPX	FCGR3A	KLRD1	GZMH	TTC38	APMAP	GZMM	IL2RB	CD7	CCL5	S1PR5	XCL2	PLAC8	PRSS23	KLRF1	APOBEC3G	ITGB2	ID2	GPR56	TBX21	HAVCR2	RARRES3	CD63	RAP1B	PDIA3	HCST	SRGN	CD99	UBB	PTPRCAP	RAC2	FCER1G	PFN1	TYROBP
NaturalKiller_3	NK_XCL1	GNLY	XCL2	SPTSSB	XCL1	KLRC1	NKG7	CTSW	HOPX	IL2RB	SELL	CD7	KLRD1	PRF1	ID2	MATK	CST7	GZMA	GZMB	CD63	GZMK	SRGN	PLAC8	FCER1G	TNFRSF18	CD300A	KLRF1	IFITM2	CD2	HCST	TPST2	UBB	SAMD3	CHST12	BST2	PTGDR	JAK1	IGFBP7	NCR3	ZAP70	IFITM1	CXXC5	RHOC	ARPC5L	HSH2D	CMC1	SH2D1A	XBP1	GCHFR
NaturalKiller_4	Nkcells	ALPL	BST1	CD93	CEACAM3	CREB5	CRISPLD2	CSF3R	CYP4F3	DYSF	FCAR	FCGR3B	FLJ11151	FPR1	FPRL1	G0S2	HIST1H2BC	HPSE	IL8RA	IL8RB	KCNJ15	LILRB2	MGAM	MME	PDE4B	S100A12	SIGLEC5	SLC22A4	SLC25A37	TECPR2	TNFRSF10C	VNN3
NaturalKiller_5	CD56brightnaturalkillercell	ABAT	C11orf75	C5orf15	CDHR1	DCAF12	DYNLL1	GPR137B	HCP5	HDGFRP2	KRT86	MLST8	ELMOD3	ENTPD5	FAM119A	FAM179A	CLIC2	COX7A2L	CREB3L4	CSF1	CSNK2A2	CSTA	CSTB	CTPS	CTSD	FST	GATA2	GMPR	HDC	HEY1	HOXA1	HS2ST1	HS3ST1	BCL11B	CDH3	MYL6B	NAA16	ClQA	ClQB	CYP27B1	EIF3M
NaturalKiller_6	CD56dimnaturalkillercell	CYP27A1	DDX55	DYRK2	RPL37A	NOTCH3	AKR7A3	GPRC5C	GRIN1	HLA-E	PORCN	PSMC4	UPP1	IL21R	KIR2DS1	KIR2DS2	KIR2DS5
NaturalKiller_7	Naturalkillercell	AKT3	AXL	BST2	CDH2	CRTAM	CSF2RA	CTSZ	CXCL1	CYTH1	DAXX	DGKH	DLL4	DPYD	ERBB3	F11R	FAM27A	FAM49A	FASLG	FCGR1A	FN1	FSTL1	FUCA1	GBP3	GLS2	GRB2	LST1	BCL2	CDC5L	FGF18	FUT5	FZR1	GAGE2	IGFBP5	KANK2	LDB3
NaturalKiller_8	Nkcells	KLRF1	KLRC1
NaturalKiller_9	Nkcells	FASLG	KLRD1	PTGDR	PTPN4	XCL1	TKTL1	IL18RAP	NCR1	ZMYND11	SACM1L	CD244	AGK	DNAJB14	CX3CR1	GZMB	GZMM	IL2RB	KPNB1	MED1	PRF1	MAPK1	BRD2	MAP3K7	TNFSF11	ZNF264	STX8	PJA2	HELZ	GNLY	STAG2	ZBTB1	TBX21	RAB14	FIP1L1	ARPC5L	HIPK1	CD247	CTSW	LTA	ZNF426	GRIK4	LIM2	NMUR1	CD160	BAD	2022-09-07	CHRNE	DR1
PentosePhosphate_Tcell_Azizi	PentosePhosphate_Tcell_Azizi	G6PD	6PD	PGLS	PRPS1	PRPS1L1	PRPS2	RBKS	RPE	RPIA	TALDO1	TKT
ProInflammatory_Tcell_Azizi	ProInflammatory_Tcell_Azizi	IL1A	IL1B	TNF	IFNG	TBX21	CCL3	CCL4	PRF1	GZMA	GZMB	GZMK	GZMH	CD8A	FASLG	CCL2	CCL13	CCL20	IL2	IL6	IL12a	IL17a	IL23a	PTGS2	TLR4	TNF
TCAcycle_Tcell_Azizi	TCAcycle_Tcell_Azizi	ACLY	ACO1	ACO2	CS	DLAT	DLD	DLST	FH	IDH1	IDH2	IDH3A	IDH3B	IDH3G	MDH1	MDH1B	MDH2	OGDH	PC	PCK1PCK2	PDHA1	PDHB	SDHA	SDHB	SDHD	SUCLA2	SUCLG1	SUCLG2
TDoubleNeg	T_DoubleNeg	GZMK	NCR3	KLRB1	GZMA	CCL5	NKG7	KLRG1	IL32	CTSW	CST7	IL7R	LYAR	PRF1	HOPX	DUSP2	CD3D	HCST	CD3E	ALOX5AP	LTB	SPOCK2	PTPRCAP	GZMM	CALM1	ID2	AQP3	CD8A	FKBP11	MYL12A	XBP1	APOBEC3G	RORA	ZFP36L2	LCK	CXCR4	CD2	SAMD3	CD7	GIMAP7	YWHAQ	ANXA2R	ARL4C	PPP2R5C	ANXA1	NOSIP	CCDC107	MYC	PIM1
TFH_1	Tfollicularhelpercell	B3GAT1	CDK5R1	PDCD1	BCL6	CD200	CD83	CD84	FGF2	GPR18	CEBPA	CECR1	CLEC10A	CLEC4A	CSF1R	CTSS	DMN	DPP4	LRRC32	MC5R	MICA	NCAM1	NCR2	NRP1	PDCD1LG2	PDCD6	PRDX1	RAE1	RAET1E	SIGLEC7	SIGLEC9	TYRO3	CHST12	CLIC3	IVNS1ABP	KIR2DL2	LGMN
TFH_2	TFollicularHelper	CD4	CXCR5	SLAMF1	TNFSF4	CD40LG	ICOS	PDCD1	IL21R	BCL6	STAT3	IL21	SH2D1A
TNaturalKiller_1	NaturalkillerTcell	BTN2A2	CD101	CD109	CNPY3	CNPY4	CREB1	CRTC2	CRTC3	CSF2	KLRC1	FUT4	ICAM2	IL32	LAMP2	LILRB5	KLRG1	HSPA4	HSPB6	ISM2	ITIH2	KDM4C	KIR2DS4	KIRREL3	SDCBP	NFATC2IP	MICB	KIR2DL1	KIR2DL3	KIR3DL1	KIR3DL2	NCR1	FOSL1	TSLP	SLC7A7	SPP1	TREM2	UBASH3A	YBX2	CCDC88A	CLEC1A	THBD	PDPN	VCAM1	EMR1
TNaturalKiller_2	NKT	CASP5	PHKG1	RARA	S100B	BEST1	DOLK	TP53TG5	GMIP	GSG1	AMBN	SGCA	TCOF1	IL17B	L1TD1	ARPC1A	KLHL26	GEMIN7	PMFBP1
TNaturalKiller_3	NKT	ALX3	AMBN	BEST1	CASP5	CCL4	CD28	CEACAM3	CPA1	CYLC2	DLX4	FRMPD1	GMIP	GZMK	IL18RAP	L1TD1	MT2A	NKG7	NPAS1	PHKG1	PKD2L2	PLA2G1B	PRM1	RARA	SCN2B	SLC22A1	TACR1	TP53TG5	ZNF221	ZNF780B	ABO	ACE	ACTA1	ADAMTSL2	ADCY10	ALPI	ANO2	APOA1	AQP6	ARPC1A	C1QA	C6	CA4	CAPN10	CCDC33	CCL25	CCR5	CD6	CDCA3
TNaturalKiller_4	NKTcell	KLRB1	SLAMF1	SLAMF6	ZBTB16	IL4	IFNG	IL17A	TGFBR1	TGFBR2	SH2D1A
Tcm	Tcm	CCR7	CD44	SELL	IL7R	IL15RA	BCL6	BCL6B	MBD2	BMI1	IL2	CD40LG
Tem	Tem	CD44	IL7R	IL15RA	PRDM1
TerminalDifferentiation_Tcell_Azizi	TerminalDifferentiation_Tcell_Azizi	TIGIT	PDCD1	CD274	CTLA4	LAG3	HAVCR2	CD244	CD160
TgammaDelta_1	Tgdcells	C1orf61	CD160	FEZ1	TARP	TRD	TRGV9
TgammaDelta_2	GammadeltaTcell	ACP5	AQP9	BTN3A2	C1orf54	CARD8	CCL18	CD209	CD33	CD36	CDK5	IL10RB	KLRF1	LGALS1	MAPK7	KLHL7	KRT80	LAMC1	LCORL	LMNB1	MEIS3P1	MPL	FABP1	FABP5	FADD	MFAP3L	MINPP1	RPS24	RPS7	RPS9	DBNL	CCL13
TgammaDelta_3	Tgdcells	AK2	ABCD2	FASLG	BUB1	CCNF	CD2	CD247	CD40LG	CDC25C	CENPA	CHEK1	CLIC1	CCR3	CCR5	DAXX	DR1	ECT2	GLE1	GLO1	GPI	CXCR3	GPR15	GYG1	GZMH	GZMA	GZMB	GZMK	H2AFX	HMOX2	IL2RA	IL2RB	IL4	IL5	IL12RB1	IL13	ITGAL	ITGB7	KIF2A	KIF11	KIF22	LAG3	LAIR2	LCP2	LIM2	LTA	MKI67	MSH3	NEK2
TgammaDelta_4	Tgdcells	ABCD2	ACTR8	ARMC1	ARPC2	ARPC5L	ARPP19	ASCC1	ASXL2	ATG5	ATP8B4	AURKA	BUB1	CCR2	CCR3	CCR5	CD101	CD2	CD247	CD96	CDC123	CDC25C	CENPA	CENPN	CHMP4A	CIAO1	CLIC1	CLPP	COMMD8	COX8A	CXCR3	CXCR6	DAXX	DGCR14	DR1	ECT2	FAM120A	FAM96B	FASLG	GLE1	GLMN	GLO1	GMEB1	GNLY	GPKOW	GPR15	GPR171	GPR68	GRAP2
TgammaDelta_5	Tgammadelta	IFNG	IL17A	IL17F	IL22	CD27	CCR6
Th17_1	Type17Thelpercell	IL17A	IL17RA	C2CD4A	C2CD4B	CA2	CCDC65	CEACAM3	IL17C	IL17F	IL17RC	IL17RE	IL23A	ILDR1	LONRF3	SH2D6	TNIP2	ABCA1	ABCB1	ADAMTS12	ANK1	ANKRD22	B3GALT2	CAMTA1	CCR9	CD40	GPR44	IFT80
Th17_2	Th17	CD4	IL23R	CCR6	IL1R1	KLRB1	STAT3	RORA	IL17A	IL17F	IL21	IL22	CCL20	RORC	BATF	IRF4	IL26	AHR	NFKBIZ
Th1_1	Th1cells	APBB2	APOD	ATP9A	BST2	BTG3	CCL4	CD38	CD70	CMAH	CSF2	CTLA4	DGKI	DOK5	DPP4	DUSP5	EGFL6	GGT1	HBEGF	IFNG	IL12RB2	IL22	LRP8	LRRN3	LTA	SGCB	SYNGR3	ZBTB32
Th1_2	Type1Thelpercell	CD70	TBX21	ADAM8	AHCYL2	ALCAM	B3GALNT1	BBS12	BST1	CD151	CD47	CD48	CD52	CD53	CD59	CD6	CD68	CD7	CD96	CFHR3	CHRM3	CLEC7A	COL23A1	COL4A4	COL5A3	DAB1	DLEU7	DOC2B	EMP1	F12	FURIN	GAB3	GATM	GFPT2	GPR25	GREM2	HAVCR1	HSD11B1	HUNK	IGF2	RCSD1	RYR1	SAV1	SELE	SELP	SH3KBP1	SIT1	SLC35B3	SIGLEC10
Th1_3	Th1cells	CHD4	CSTF1	IFNG	LAG3	MNAT1	POLD2	PPM1G	SLAMF1	SNRPC	THOP1	CDC123	EIF2B2	FIBP	CHD1L	MDC1	TRIM28	GNLY	RUVBL2	NCAPD3	R3HDM1	TACO1	TMEM39B	UBAP2	CUEDC2	COX10	PSMD3	PKMYT1	PTTG1	KIF20A	RNPS1	TTLL5	NUP205	ZBTB32	HTRA2	WRAP53	WDR18
Th1_4	Th1cells	CCR5	CDT1	CHD4	COASY	COQ3	COX10	CUEDC2	CXCL13	EIF2B2	HCFC1	HDGF	HNRNPA2B1	HSP90AB1	HTRA2	IFNG	KLHL7	LAG3	MINA	MRPS34	MYBL2	NUP205	NUP93	PKMYT1	PSMD3	R3HDM1	RNPS1	RUVBL2	SF3B2	SF3B3	SHQ1	SNRPC	STIL	TTLL5	TUFM	WDR18	WRAP53	ZBTB32	ASPM	AURKA	BUB1	BUB1B	CCL1	CCNB1	CCNB2	CENPA	DLGAP5	KIF11	KIF20A
Th1_5	Th1	CD4	IL12RB1	IL12RB2	IFNGR1	CXCR3	TBX21	STAT4	STAT1	IFNG	IL2	LTA
Th22	Th22	CD4	CCR10	AHR	IL22
Th2_1	Th2cells	ADCY1	AHI1	ANK1	BIRC5	CDC25C	CDC7	CENPF	CXCR6	DHFR	EVI5	GATA3	GSTA4	HELLS	IL26	LAIR2	LIMA1	MB	MICAL2	NEIL3	PHEX	PMCH	PTGIS	SLC39A14	SMAD2	SNRPD1	WDHD1
Th2_2	Type2Thelpercell	ASB2	CSRP2	DAPK1	DLC1	DNAJC12	DUSP6	GNAI1	LAMP3	NRP2	OSBPL1A	PDE4B	PHLDA1	PLA2G4A	RAB27B	RBMS3	RNF125	TMPRSS3	GATA3	BIRC5	CDC25C	CDC7	CENPF	CXCR6	DHFR	EVI5	GSTA4	HELLS	IL26	LAIR2
Th2_3	Th2cells	GZMK	IL5	IL13	MAD2L1	RRM2	BAG2	CXCR6	CEP55	RRAS2	NUP37	NPHP4	GPR15	GZMA	SMAD2	CDK2AP1	RGS9	SLC25A44	RAD50	TMEM39B	UBAP2	THADA	RNF34
Th2_4	Th2cells	ABCD2	BAG2	IL10	IL13	IL4	IL5	KIF3B	NPHP4	RAD50	RGS9	STAM	CXCR6	NEDD8	TRIM32	CIAO1	GPN1	HNRNPUL1	IMMT	SRBD1	TRIM37	VPS54
Th2_5	Th2	CD4	IL4R	IL1RL1	CCR4	IL17RB	PTGDR2	GATA3	STAT6	2022-12-02	MAF	IL4	IL5	IL13	IL10	IRF4
Th9	Th9	CD4	IL9	IL10	SPI1
Tregs_1	Bindea	FOXP3
Tregs_2	RegulatoryTcell	CCL3L1	CD72	CLEC5A	FOXP3	ITGA4	L1CAM	LIPA	LRP1	LRRC42	MARCO	MMP12	MNDA	MRC1	MS4A6A	PELO	PLEK	PRSS23	PTGIR	ST8SIA4	STAB1
Tregs_3	Tregs	CCR3	CTLA4	IL2RA	PLCL1	PPM1B	TTN	ZNF236	STAM	UBE4A	CXCR6	IPCEF1	ICOS	VPS54	LAX1	BANP	ATG2B	ZCCHC8	TULP4	IKZF4	ZMYM1	ZFC3H1	MCM9	CD5	CD28	CCR4	CCR8	GPR25	IL10RA	ITGB7	KCNA2	RGS1	SPTAN1	HS3ST3B1	MCF2L2	GALNT8	SIT1	FOXP3	LRP2BP	LAIR2
Tregs_4	Tregs	AGAP2	ARID5B	CCR2	CCR4	CCR6	CCR8	CCR9	CD2	CD27	CD28	CD3E	CD3G	CD5	COL5A3	CTLA4	CXCR6	FOXP3	FUT7	GALNT8	GIPC1	GPR15	GPR25	HS3ST3B1	ICOS	IKZF3	IL10RA	IL2RA	ITGB7	KCNA2	LAIR2	MCF2L2	NF1	PLCL1	PPM1G	RGS1	RPUSD2	SIRPG	SIT1	SLAMF1	SPTAN1	STAM	SURF2	TRIM32	TULP4	APBA3	APBB1	BFSP2	CCR3
Tregs_5	Tr1_Tcell	CD4	IL10
Tregs_6	Natural_Treg	CD4	IL2RA	CTLA4	TNFRSF18	FOXP3	STAT5A	FOXO1	FOXO3	IL10	IL12A	EBI3
Tregs_7	Inducible_Treg	CD4	IL2RA	CTLA4	TNFRSF18	FOXP3	FOXO1	FOXO3	STAT5	SMAD2	SMAD3	SMAD4	IL10	TGFB1	TGFB2	TGFB3
Tregs_8	Treg	NT5E	CD3D	CD3G	CD3E	CD4	CD5	ENTPD1	CTLA4	IZUMO1R	TNFRSF18	IL2RA	ITGAE	LAG3	TGFB1	LRRC32	TNFRSF4	SELL	FOXP3	STAT5A	STAT5B	LGALS1	IL10	IL12A	EBI3	TGFB1
Type1IFN_Tcell_Azizi	Type1IFN_Tcell_Azizi	IRF1	IFIH1	IFITM3	DDX58	IFI44L	IFI6	IFITM2	NAMPT	OASL	RTP4	TREX1	ADAR	FAM46C	LY6E	MCOLN2	APOBEC3G	IL15	ISG15	MX1	TLR3
Type2IFN_Tcell_Azizi	Type2IFN_Tcell_Azizi	IFNG	CXCL9	CXCL10	STAT1	HLA-A	HLA-B	HLA-C	HLA-DMA	HLA-DMB	HLA-DOA	HLA-DOB	HLA-DPA1	HLA-DPA2	HLA-DPA3	HLA-DPB1	HLA-DPB2	HLA-DQA1	HLA-DQA2	HLA-DQB1	HLA-DQB2	HLA-DQB3	HLA-DRA	HLA-DRB1	HLA-DRB2	HLA-DRB3	HLA-DRB4	HLA-DRB5	HLA-DRB6	HLA-DRB7	HLA-DRB8	HLA-DRB9	PD-L1	P21	C-MYC	SMAD7	IRF1	H2K	H2D	H2Q	H2M	H2T
[truncated: 371 more columns]

## Sheet: T cells
AntiInflammatory_Tcell_Azizi	AntiInflammatory_Tcell_Azizi	TIGIT	IDO1	LGALS3	PDCD1	FOXP3	ENTPD1	CD274	CSF2	CTLA4	CXCL12	CXCL5	IL8	MIF	PTGS2	VEGFA
Anergy_Tcell_Azizi	Anergy_Tcell_Azizi	EGR3	NR4A3	EGR1	NR4A2	EGR2	TNFSF11	IRF4	GCH1	GADD45B	NFATC1	JARID2	SLC29A3	HLF	ZFP36L1	RNF19A	ADORA2B	CCRN41	DUSP6	NDRG1	ADORA2A	HSPA1A	PFKP	FYN	CTSE	ZFP629	F2R	RNF128	LAG3	RGS16	E2F1	E2F2
ProInflammatory_Tcell_Azizi	ProInflammatory_Tcell_Azizi	IL1A	IL1B	TNF	IFNG	TBX21	CCL3	CCL4	PRF1	GZMA	GZMB	GZMK	GZMH	CD8A	FASLG	CCL2	CCL13	CCL20	IL2	IL6	IL12a	IL17a	IL23a	PTGS2	TLR4	TNF
LipidMediators_Tcell_Azizi	LipidMediators_Tcell_Azizi	ADIPOQ	CD137	AgRP	ANGPT1	ANGPT2	ANGPTL3	ANGPTL4	ANGPTL6	BAFF	BMP4	CTSD	CTSS	CCL5	RARRES2	CFD	CRP	CXCL8	CD26	ESM1	S100A12	AHSG	FGF1	FGF2	FGF21	FGF23	LGALS3	GCG	GH1	HGF	ICAM1	IGFBP1	IGFBP2	IGFBP3	IGFBP4	IGFBP6	IGFBP7	IL1b	IL6	IL10	IL11	INS	LEP	LIF	NGAL	MCSF	MIF	MPO	GHRL
Glyoclysis_Tcell_Azizi	Glyoclysis_Tcell_Azizi	ALDOA	ALDOB	ALDOC	BPGM	ENO1	ENO2	GALM	GCK	GPI	HK2	HK3	PFKL	PGAM2	PGK1	PGK2	PGM1	PGM2	PGM3	PKLR	TPI1
TCAcycle_Tcell_Azizi	TCAcycle_Tcell_Azizi	ACLY	ACO1	ACO2	CS	DLAT	DLD	DLST	FH	IDH1	IDH2	IDH3A	IDH3B	IDH3G	MDH1	MDH1B	MDH2	OGDH	PC	PCK1PCK2	PDHA1	PDHB	SDHA	SDHB	SDHD	SUCLA2	SUCLG1	SUCLG2
PentosePhosphate_Tcell_Azizi	PentosePhosphate_Tcell_Azizi	G6PD	6PD	PGLS	PRPS1	PRPS1L1	PRPS2	RBKS	RPE	RPIA	TALDO1	TKT
GlycogeneMetabolism_Tcell_Azizi	GlycogeneMetabolism_Tcell_Azizi	GBE1	GYS1	GYS2	UGP2	AGL	PGM1	PGM2	PGM3	PYGL	PYGM	GSK3A	GSK3B	PHKA1	PHKB	PHKG1	PHKG2
GlucoseDeprivation_Tcell_Azizi	GlucoseDeprivation_Tcell_Azizi	NRN1	FAM129A	1L23A	SPRY1	GADD45B	HSPA1A	HSPA1B	GPNMB	HAVCR2	SOAT2	ADAMTS6
CytolyticEffector_Tcell_Azizi	CytolyticEffector_Tcell_Azizi	EOMES	TBX21	GZMB	PRF1	FASL	GZMH	GZMA
Type1IFN_Tcell_Azizi	Type1IFN_Tcell_Azizi	IRF1	IFIH1	IFITM3	DDX58	IFI44L	IFI6	IFITM2	NAMPT	OASL	RTP4	TREX1	ADAR	FAM46C	LY6E	MCOLN2	APOBEC3G	IL15	ISG15	MX1	TLR3
Type2IFN_Tcell_Azizi	Type2IFN_Tcell_Azizi	IFNG	CXCL9	CXCL10	STAT1	HLA-A	HLA-B	HLA-C	HLA-DMA	HLA-DMB	HLA-DOA	HLA-DOB	HLA-DPA1	HLA-DPA2	HLA-DPA3	HLA-DPB1	HLA-DPB2	HLA-DQA1	HLA-DQA2	HLA-DQB1	HLA-DQB2	HLA-DQB3	HLA-DRA	HLA-DRB1	HLA-DRB2	HLA-DRB3	HLA-DRB4	HLA-DRB5	HLA-DRB6	HLA-DRB7	HLA-DRB8	HLA-DRB9	PD-L1	P21	C-MYC	SMAD7	IRF1	H2K	H2D	H2Q	H2M	H2T
HypoxiaRegulated_Tcell_Azizi	HypoxiaRegulated_Tcell_Azizi	AL2	ALDOA	AM	BCL2	BCL2L1	FOS	JUN	SRC	CBP	CCR6	CEBPB	ENOLAS	FAS	FASLG	FKBP52	GAPDH	GLUT1	GLUT3	CSF2	IFNG	IFNB1	IL13	IL1R1	IL2RA	IL4	IL5	IL6R	IL8	IL10R	IL15R	ITGA6	ITK	JUND	CLB54	MAP3K5	MAP2K1	MAP2K2	MIF	NFATC1	NFKB2	NFKBIE	P53	TGM6	TNF	TNFRSF1B	TRADD	TRAIL	TRAP1
TerminalDifferentiation_Tcell_Azizi	TerminalDifferentiation_Tcell_Azizi	TIGIT	PDCD1	CD274	CTLA4	LAG3	HAVCR2	CD244	CD160
HALLMARK_ADIPOGENESIS	> Genes up-regulated during adipocyte differentiation (adipogenesis).	ABCA1	ABCB8	ACAA2	ACADL	ACADM	ACADS	ACLY	ACO2	ACOX1	ADCY6	ADIG	ADIPOQ	ADIPOR2	AGPAT3	AIFM1	AK2	ALDH2	ALDOA	ANGPT1	ANGPTL4	APLP2	APOE	ARAF	ARL4A	ATL2	ATP1B3	ATP5PO	BAZ2A	BCKDHA	BCL2L13	BCL6	C3	CAT	CAVIN1	CAVIN2	CCNG2	CD151	CD302	CD36	CDKN2C	CHCHD10	CHUK	CIDEA	CMBL	CMPK1	COL15A1	COL4A1	COQ3
HALLMARK_ALLOGRAFT_REJECTION	> Genes up-regulated during transplant rejection.	AARS1	ABCE1	ABI1	ACHE	ACVR2A	AKT1	APBB1	B2M	BCAT1	BCL10	BCL3	BRCA1	C2	CAPG	CARTPT	CCL11	CCL13	CCL19	CCL2	CCL22	CCL4	CCL5	CCL7	CCND2	CCND3	CCR1	CCR2	CCR5	CD1D	CD2	CD247	CD28	CD3D	CD3E	CD3G	CD4	CD40	CD40LG	CD47	CD7	CD74	CD79A	CD80	CD86	CD8A	CD8B	CD96	CDKN2A
HALLMARK_ANDROGEN_RESPONSE	> Genes defining response to androgens.	ABCC4	ABHD2	ACSL3	ACTN1	ADAMTS1	ADRM1	AKAP12	AKT1	ALDH1A3	ANKH	APPBP2	ARID5B	AZGP1	B2M	B4GALT1	BMPR1B	CAMKK2	CCND1	CCND3	CDC14B	CDK6	CENPN	DBI	DHCR24	DNAJB9	ELK4	ELL2	ELOVL5	FADS1	FKBP5	GNAI3	GPD1L	GSR	GUCY1A1	H1-0	HERC3	HMGCR	HMGCS1	HOMER2	HPGD	HSD17B14	IDI1	INPP4B	INSIG1	IQGAP2	ITGAV	KLK2	KLK3
HALLMARK_ANGIOGENESIS	> Genes up-regulated during formation of blood vessels (angiogenesis).	APOH	APP	CCND2	COL3A1	COL5A2	CXCL6	FGFR1	FSTL1	ITGAV	JAG1	JAG2	KCNJ8	LPL	LRPAP1	LUM	MSX1	NRP1	OLR1	PDGFA	PF4	PGLYRP1	POSTN	PRG2	PTK2	S100A4	SERPINA5	SLCO2A1	SPP1	STC1	THBD	TIMP1	TNFRSF21	VAV2	VCAN	VEGFA	VTN
HALLMARK_APICAL_JUNCTION	> Genes encoding components of apical junction complex.	ACTA1	ACTB	ACTC1	ACTG1	ACTG2	ACTN1	ACTN2	ACTN3	ACTN4	ADAM15	ADAM23	ADAM9	ADAMTS5	ADRA1B	AKT2	AKT3	ALOX15B	AMH	AMIGO1	AMIGO2	ARHGEF6	ARPC2	ATP1A3	B4GALT1	BAIAP2	BMP1	CADM2	CADM3	CALB2	CAP1	CD209	CD274	CD276	CD34	CD86	CD99	CDH1	CDH11	CDH15	CDH3	CDH4	CDH6	CDH8	CDK8	CDSN	CERCAM	CLDN11	CLDN14
HALLMARK_APICAL_SURFACE	> Genes encoding proteins over-represented on the apical surface of epithelial cells, e.g., important for cell polarity (apical area).	ADAM10	ADIPOR2	AFAP1L2	AKAP7	APP	ATP6V0A4	ATP8B1	B4GALT1	BRCA1	CD160	CROCC	CRYBG1	CX3CL1	DCBLD2	EFNA5	EPHB4	FLOT2	GAS1	GATA3	GHRL	GSTM3	HSPB1	IL2RB	IL2RG	LYN	LYPD3	MAL	MDGA1	NCOA6	NTNG1	PCSK9	PKHD1	PLAUR	RHCG	RTN4RL1	SCUBE1	SHROOM2	SLC22A12	SLC2A4	SLC34A3	SRPX	SULF2	THY1	TMEM8B
HALLMARK_APOPTOSIS	> Genes mediating programmed cell death (apoptosis) by activation of caspases.	ADD1	AIFM3	ANKH	ANXA1	APP	ATF3	AVPR1A	BAX	BCAP31	BCL10	BCL2L1	BCL2L10	BCL2L11	BCL2L2	BGN	BID	BIK	BIRC3	BMF	BMP2	BNIP3L	BRCA1	BTG2	BTG3	CASP1	CASP2	CASP3	CASP4	CASP6	CASP7	CASP8	CASP9	CAV1	CCNA1	CCND1	CCND2	CD14	CD2	CD38	CD44	CD69	CDC25B	CDK2	CDKN1A	CDKN1B	CFLAR	CLU	CREBBP
HALLMARK_BILE_ACID_METABOLISM	> Genes involve in metabolism of bile acids and salts.	ABCA1	ABCA2	ABCA3	ABCA4	ABCA5	ABCA6	ABCA8	ABCA9	ABCD1	ABCD2	ABCD3	ABCG4	ABCG8	ACSL1	ACSL5	AGXT	AKR1D1	ALDH1A1	ALDH8A1	ALDH9A1	AMACR	APOA1	AQP9	AR	ATXN1	BBOX1	BCAR3	BMP6	CAT	CH25H	CROT	CYP27A1	CYP39A1	CYP46A1	CYP7A1	CYP7B1	CYP8B1	DHCR24	DIO1	DIO2	EFHC1	EPHX2	FADS1	FADS2	FDXR	GC	GCLM	GNMT
HALLMARK_CHOLESTEROL_HOMEOSTASIS	> Genes involved in cholesterol homeostasis.	ABCA2	ACAT2	ACSS2	ACTG1	ADH4	ALCAM	ALDOC	ANTXR2	ANXA13	ANXA5	ATF3	ATF5	ATXN2	AVPR1A	CBS	CD9	CHKA	CLU	CPEB2	CTNNB1	CXCL16	CYP51A1	DHCR7	EBP	ECH1	ERRFI1	ETHE1	FABP5	FADS2	FASN	FBXO6	FDFT1	FDPS	GLDC	GNAI1	GPX8	GSTM2	GUSB	HMGCR	HMGCS1	HSD17B7	IDI1	JAG1	LDLR	LGALS3	LGMN	LPL	LSS
HALLMARK_COAGULATION	> Genes encoding components of blood coagulation system; also up-regulated in platelets.	A2M	ACOX2	ADAM9	ANG	ANXA1	APOA1	APOC1	APOC2	APOC3	ARF4	BMP1	C1QA	C1R	C1S	C2	C3	C8A	C8B	C8G	C9	CAPN2	CAPN5	CASP9	CD9	CFB	CFD	CFH	CFI	CLU	COMP	CPB2	CPN1	CPQ	CRIP2	CSRP1	CTSB	CTSE	CTSH	CTSK	CTSO	CTSV	DCT	DPP4	DUSP14	DUSP6	F10	F11	F12
HALLMARK_COMPLEMENT	> Genes encoding components of the complement system, which is part of the innate immune system.	ACTN2	ADAM9	ADRA2B	AKAP10	ANG	ANXA5	APOA4	APOBEC3F	APOBEC3G	APOC1	ATOX1	BRPF3	C1QA	C1QC	C1R	C1S	C2	C3	C4BPB	C9	CA2	CALM1	CALM3	CASP1	CASP10	CASP3	CASP4	CASP5	CASP7	CASP9	CBLB	CCL5	CD36	CD40LG	CD46	CD55	CD59	CDA	CDH13	CDK5R1	CEBPB	CFB	CFH	CLU	COL4A2	CP	CPM	CPQ
HALLMARK_DNA_REPAIR	> Genes involved in DNA repair.	AAAS	ADA	ADCY6	ADRM1	AGO4	AK1	AK3	ALYREF	APRT	ARL6IP1	BCAM	BCAP31	BOLA2	BRF2	CANT1	CCNO	CDA	CETN2	CLP1	CMPK2	COX17	CSTF3	DAD1	DCTN4	DDB1	DDB2	DGCR8	DGUOK	DUT	EDF1	EIF1B	ELL	ELOA	ERCC1	ERCC2	ERCC3	ERCC4	ERCC5	ERCC8	FEN1	GMPR2	GPX4	GSDME	GTF2A2	GTF2B	GTF2F1	GTF2H1	GTF2H3
HALLMARK_E2F_TARGETS	> Genes encoding cell cycle related targets of E2F transcription factors.	AK2	ANP32E	ASF1A	ASF1B	ATAD2	AURKA	AURKB	BARD1	BIRC5	BRCA1	BRCA2	BRMS1L	BUB1B	CBX5	CCNB2	CCNE1	CCP110	CDC20	CDC25A	CDC25B	CDCA3	CDCA8	CDK1	CDK4	CDKN1A	CDKN1B	CDKN2A	CDKN2C	CDKN3	CENPE	CENPM	CHEK1	CHEK2	CIT	CKS1B	CKS2	CNOT9	CSE1L	CTCF	CTPS1	DCK	DCLRE1B	DCTPP1	DDX39A	DEK	DEPDC1	DIAPH3	DLGAP5
HALLMARK_EPITHELIAL_MESENCHYMAL_TRANSITION	> Genes defining epithelial-mesenchymal transition, as in wound healing, fibrosis and metastasis.	ABI3BP	ACTA2	ADAM12	ANPEP	APLP1	AREG	BASP1	BDNF	BGN	BMP1	CADM1	CALD1	CALU	CAP2	CAPG	CCN1	CCN2	CD44	CD59	CDH11	CDH2	CDH6	COL11A1	COL12A1	COL16A1	COL1A1	COL1A2	COL3A1	COL4A1	COL4A2	COL5A1	COL5A2	COL5A3	COL6A2	COL6A3	COL7A1	COL8A2	COLGALT1	COMP	COPA	CRLF1	CTHRC1	CXCL1	CXCL12	CXCL6	CXCL8	DAB2	DCN
HALLMARK_ESTROGEN_RESPONSE_EARLY	> Genes defining early response to estrogen.	ABAT	ABCA3	ABHD2	ABLIM1	ADCY1	ADCY9	ADD3	AFF1	AKAP1	ALDH3B1	AMFR	ANXA9	AQP3	AR	AREG	ARL3	ASB13	B4GALT1	BAG1	BCL11B	BCL2	BHLHE40	BLVRB	CA12	CALB2	CALCR	CANT1	CBFA2T3	CCN5	CCND1	CD44	CELSR1	CELSR2	CHPT1	CISH	CLDN7	CLIC3	CXCL12	CYP26B1	DEPTOR	DHCR7	DHRS2	DHRS3	DLC1	DYNLT3	EGR3	ELF1	ELF3
HALLMARK_ESTROGEN_RESPONSE_LATE	> Genes defining late response to estrogen.	ABCA3	ABHD2	ACOX2	ADD3	AFF1	AGR2	ALDH3A2	ALDH3B1	AMFR	ANXA9	AREG	ARL3	ASCL1	ASS1	ATP2B4	BAG1	BATF	BCL2	BLVRB	BTG3	CA12	CA2	CACNA2D2	CALCR	CAV1	CCN5	CCNA1	CCND1	CD44	CD9	CDC20	CDC6	CDH1	CELSR2	CHPT1	CHST8	CISH	CKB	CLIC3	COX6C	CPE	CXCL12	CXCL14	CYP26B1	CYP4F11	DCXR	DHCR7	DHRS2
HALLMARK_FATTY_ACID_METABOLISM	> Genes encoding proteins involved in metabolism of fatty acids.	AADAT	ACAA1	ACAA2	ACADL	ACADM	ACADS	ACADVL	ACAT2	ACO2	ACOT2	ACOT8	ACOX1	ACSL1	ACSL4	ACSL5	ACSM3	ACSS1	ADH1C	ADH7	ADIPOR2	ADSL	ALAD	ALDH1A1	ALDH3A1	ALDH3A2	ALDH9A1	ALDOA	AOC3	APEX1	AQP7	AUH	BCKDHB	BLVRA	BMPR1B	BPHL	CA2	CA4	CA6	CBR1	CBR3	CCDC58	CD1D	CD36	CEL	CIDEA	CPOX	CPT1A	CPT2
HALLMARK_G2M_CHECKPOINT	> Genes involved in the G2/M checkpoint, as in progression through the cell division cycle.	ABL1	AMD1	ARID4A	ATF5	ATRX	AURKA	AURKB	BARD1	BCL3	BIRC5	BRCA2	BUB1	BUB3	CASP8AP2	CBX1	CCNA2	CCNB2	CCND1	CCNF	CCNT1	CDC20	CDC25A	CDC25B	CDC27	CDC45	CDC6	CDC7	CDK1	CDK4	CDKN1B	CDKN2C	CDKN3	CENPA	CENPE	CENPF	CHAF1A	CHEK1	CHMP1A	CKS1B	CKS2	CTCF	CUL1	CUL3	CUL4A	CUL5	DBF4	DDX39A	DKC1
HALLMARK_GLYCOLYSIS	> Genes encoding proteins involved in glycolysis and gluconeogenesis.	ABCB6	ADORA2B	AGL	AGRN	AK3	AK4	AKR1A1	ALDH7A1	ALDH9A1	ALDOA	ALDOB	ALG1	ANG	ANGPTL4	ANKZF1	ARPP19	ARTN	AURKA	B3GALT6	B3GAT1	B3GAT3	B3GNT3	B4GALT1	B4GALT2	B4GALT4	B4GALT7	BIK	BPNT1	CACNA1H	CAPN5	CASP6	CD44	CDK1	CENPA	CHPF	CHPF2	CHST1	CHST12	CHST2	CHST4	CHST6	CITED2	CLDN3	CLDN9	CLN6	COG2	COL5A1	COPB2
HALLMARK_HEDGEHOG_SIGNALING	> Genes up-regulated by activation of hedgehog signaling.	ACHE	ADGRG1	AMOT	CDK5R1	CDK6	CELSR1	CNTFR	CRMP1	DPYSL2	ETS2	GLI1	HEY1	HEY2	L1CAM	LDB1	MYH9	NF1	NKX6-1	NRCAM	NRP1	NRP2	OPHN1	PLG	PML	PTCH1	RASA1	RTN1	SCG2	SHH	SLIT1	THY1	TLE1	TLE3	UNC5C	VEGFA	VLDLR
HALLMARK_HEME_METABOLISM	> Genes involved in metabolism of heme (a cofactor consisting of iron and porphyrin) and erythroblast differentiation.	ABCB6	ABCG2	ACKR1	ACP5	ACSL6	ADD1	ADD2	ADIPOR1	AGPAT4	AHSP	ALAD	ALAS2	ALDH1L1	ALDH6A1	ANK1	AQP3	ARHGEF12	ARL2BP	ASNS	ATG4A	ATP6V0A1	BACH1	BCAM	BLVRA	BLVRB	BMP2K	BNIP3L	BPGM	BSG	BTG2	BTRC	C3	CA1	CA2	CAST	CAT	CCDC28A	CCND3	CDC27	CDR2	CIR1	CLCN3	CLIC2	CPOX	CROCCP2	CTNS	CTSB	CTSE
HALLMARK_HYPOXIA	> Genes up-regulated in response to low oxygen levels (hypoxia).	ACKR3	ADM	ADORA2B	AK4	AKAP12	ALDOA	ALDOB	ALDOC	AMPD3	ANGPTL4	ANKZF1	ANXA2	ATF3	ATP7A	B3GALT6	B4GALNT2	BCAN	BCL2	BGN	BHLHE40	BNIP3L	BRS3	BTG1	CA12	CASP6	CAV1	CAVIN1	CAVIN3	CCN1	CCN2	CCN5	CCNG2	CDKN1A	CDKN1B	CDKN1C	CHST2	CHST3	CITED2	COL5A1	CP	CSRP2	CXCR4	DCN	DDIT3	DDIT4	DPYSL4	DTNA	DUSP1
HALLMARK_IL2_STAT5_SIGNALING	> Genes up-regulated by STAT5 in response to IL2 stimulation.	ABCB1	ADAM19	AGER	AHCY	AHNAK	AHR	ALCAM	AMACR	ANXA4	APLP1	ARL4A	BATF	BATF3	BCL2	BCL2L1	BHLHE40	BMP2	BMPR2	CA2	CAPG	CAPN3	CASP3	CCND2	CCND3	CCNE1	CCR4	CD44	CD48	CD79B	CD81	CD83	CD86	CDC42SE2	CDC6	CDCP1	CDKN1C	CISH	CKAP4	COCH	COL6A1	CSF1	CSF2	CST7	CTLA4	CTSZ	CXCL10	CYFIP1	DCPS
HALLMARK_IL6_JAK_STAT3_SIGNALING	> Genes up-regulated by IL6 [GeneID=3569] via STAT3 [GeneID=6774], e.g., during acute phase response.	A2M	ACVR1B	ACVRL1	BAK1	CBL	CCL7	CCR1	CD14	CD36	CD38	CD44	CD9	CNTFR	CRLF2	CSF1	CSF2	CSF2RA	CSF2RB	CSF3R	CXCL1	CXCL10	CXCL11	CXCL13	CXCL3	CXCL9	DNTT	EBI3	FAS	GRB2	HAX1	HMOX1	IFNAR1	IFNGR1	IFNGR2	IL10RB	IL12RB1	IL13RA1	IL15RA	IL17RA	IL17RB	IL18R1	IL1B	IL1R1	IL1R2	IL2RA	IL2RG	IL3RA	IL4R
HALLMARK_INFLAMMATORY_RESPONSE	>	Genes	defining	inflammatory	response.	ABCA1	ABI1	ACVR1B	ACVR2A	ADGRE1	ADM	ADORA2B	ADRM1	AHR	APLNR	AQP9	ATP2A2	ATP2B1	ATP2C1	AXL	BDKRB1	BEST1	BST2	BTG2	C3AR1	C5AR1	CALCRL	CCL17	CCL2	CCL13	CCL20	CCL22	CCL24	CCL5	CCL7	CCR7	CCRL2	CD14	CD40	CD48	CD55	CD69	CD70	CD82	CDKN1A	CHST2	CLEC5A	CMKLR1	CSF1
HALLMARK_INTERFERON_ALPHA_RESPONSE	> Genes up-regulated in response to alpha interferon proteins.	ADAR	B2M	BATF2	BST2	C1S	CASP1	CASP8	CCRL2	CD47	CD74	CMPK2	CMTR1	CNP	CSF1	CXCL10	CXCL11	DDX60	DHX58	EIF2AK2	ELF1	EPSTI1	GBP2	GBP4	GMPR	HELZ2	HERC6	HLA-C	IFI27	IFI30	IFI35	IFI44	IFI44L	IFIH1	IFIT2	IFIT3	IFITM1	IFITM2	IFITM3	IL15	IL4R	IL7	IRF1	IRF2	IRF7	IRF9	ISG15	ISG20	LAMP3
HALLMARK_INTERFERON_GAMMA_RESPONSE	>	Genes	up-regulated	in	response	to	IFNG	[GeneID=3458].	ADAR	APOL6	ARID5B	ARL4A	AUTS2	B2M	BANK1	BATF2	BPGM	BST2	BTG1	C1R	C1S	CASP1	CASP3	CASP4	CASP7	CASP8	CCL2	CCL13	CCL5	CCL7	CD274	CD38	CD40	CD69	CD74	CD86	CDKN1A	CFB	CFH	CIITA	CMKLR1	CMPK2	CMTR1	CSF2RB	CXCL10	CXCL11	CXCL9	DDX58	DDX60
HALLMARK_KRAS_SIGNALING_DN	> Genes down-regulated by KRAS activation.	ABCB11	ABCG4	ACTC1	ADRA2C	AKR1B10	ALOX12B	AMBN	ARHGDIG	ARPP21	ASB7	ATP4A	ATP6V1B1	BARD1	BMPR1B	BRDT	BTG2	C5	CACNA1F	CACNG1	CALCB	CALML5	CAMK1D	CAPN9	CCDC106	CCNA1	CCR8	CD207	CD40LG	CD80	CDH16	CDKAL1	CELSR2	CHRNG	CHST2	CKM	CLDN16	CLDN8	CLPS	CLSTN3	CNTFR	COL2A1	COPZ2	COQ8A	CPA2	CPB1	CPEB3	CYP11B2	CYP39A1
HALLMARK_KRAS_SIGNALING_UP	> Genes up-regulated by KRAS activation.	ABCB1	ACE	ADAM17	ADAM8	ADAMDEC1	ADGRA2	ADGRL4	AKAP12	AKT2	ALDH1A2	ALDH1A3	AMMECR1	ANGPTL4	ANKH	ANO1	ANXA10	APOD	ARG1	ATG10	AVL9	BIRC3	BMP2	BPGM	BTBD3	BTC	C3AR1	CA2	CAB39L	CBL	CBR4	CBX8	CCL20	CCND2	CCSER2	CD37	CDADC1	CFB	CFH	CFHR2	CIDEA	CLEC4A	CMKLR1	CPE	CROT	CSF2	CSF2RA	CTSS	CXCL10
HALLMARK_MITOTIC_SPINDLE	> Genes important for mitotic spindle assembly.	ABI1	ABL1	ABR	ACTN4	AKAP13	ALMS1	ALS2	ANLN	APC	ARAP3	ARF6	ARFGEF1	ARFIP2	ARHGAP10	ARHGAP27	ARHGAP29	ARHGAP4	ARHGAP5	ARHGDIA	ARHGEF11	ARHGEF12	ARHGEF2	ARHGEF3	ARHGEF7	ARL8A	ATG4B	AURKA	BCAR1	BCL2L11	BCR	BIN1	BIRC5	BRCA2	BUB1	CAPZB	CCDC88A	CCNB2	CD2AP	CDC27	CDC42	CDC42BPA	CDC42EP1	CDC42EP2	CDC42EP4	CDK1	CDK5RAP2	CENPE	CENPF
HALLMARK_MTORC1_SIGNALING	> Genes up-regulated through activation of mTORC1 complex.	ABCF2	ACACA	ACLY	ACSL3	ACTR2	ACTR3	ADD3	ADIPOR2	AK4	ALDOA	ARPC5L	ASNS	ATP2A2	ATP5MC1	ATP6V1D	AURKA	BCAT1	BHLHE40	BTG2	BUB1	CACYBP	CALR	CANX	CCNF	CCNG1	CCT6A	CD9	CDC25A	CDKN1A	CFP	COPS5	CORO1A	CTH	CTSC	CXCR4	CYB5B	CYP51A1	DAPP1	DDIT3	DDIT4	DDX39A	DHCR24	DHCR7	DHFR	EBP	EDEM1	EEF1E1	EGLN3
HALLMARK_MYC_TARGETS_V1	> A subgroup of genes regulated by MYC - version 1 (v1).	ABCE1	ACP1	AIMP2	AP3S1	APEX1	BUB3	C1QBP	CAD	CANX	CBX3	CCNA2	CCT2	CCT3	CCT4	CCT5	CCT7	CDC20	CDC45	CDK2	CDK4	CLNS1A	CNBP	COPS5	COX5A	CSTF2	CTPS1	CUL1	CYC1	DDX18	DDX21	DEK	DHX15	DUT	EEF1B2	EIF1AX	EIF2S1	EIF2S2	EIF3B	EIF3D	EIF3J	EIF4A1	EIF4E	EIF4G2	EIF4H	EPRS1	ERH	ETF1	EXOSC7
HALLMARK_MYC_TARGETS_V2	> A subgroup of genes regulated by MYC - version 2 (v2).	AIMP2	BYSL	CBX3	CDK4	DCTPP1	DDX18	DUSP2	EXOSC5	FARSA	GNL3	GRWD1	HK2	HSPD1	HSPE1	IMP4	IPO4	LAS1L	MAP3K6	MCM4	MCM5	MPHOSPH10	MRTO4	MYBBP1A	MYC	NDUFAF4	NIP7	NOC4L	NOLC1	NOP16	NOP2	NOP56	NPM1	PA2G4	PES1	PHB	PLK1	PLK4	PPAN	PPRC1	PRMT3	PUS1	RABEPK	RCL1	RRP12	RRP9	SLC19A1	SLC29A2	SORD
HALLMARK_MYOGENESIS	> Genes involved in development of skeletal muscle (myogenesis).	ABLIM1	ACHE	ACSL1	ACTA1	ACTC1	ACTN2	ACTN3	ADAM12	ADCY9	AEBP1	AGL	AGRN	AK1	AKT2	ANKRD2	APLNR	APOD	APP	ATP2A1	ATP6AP1	BAG1	BDKRB2	BHLHE40	BIN1	CACNA1H	CACNG1	CAMK2B	CASQ1	CASQ2	CAV3	CD36	CDH13	CDKN1A	CFD	CHRNA1	CHRNB1	CHRNG	CKB	CKM	CKMT2	CLU	CNN3	COL15A1	COL1A1	COL3A1	COL4A2	COL6A2	COL6A3
HALLMARK_NOTCH_SIGNALING	> Genes up-regulated by activation of Notch signaling.	APH1A	ARRB1	CCND1	CUL1	DLL1	DTX1	DTX2	DTX4	FBXW11	FZD1	FZD5	FZD7	HES1	HEYL	JAG1	KAT2A	LFNG	MAML2	NOTCH1	NOTCH2	NOTCH3	PPARD	PRKCA	PSEN2	PSENEN	RBX1	SAP30	SKP1	ST3GAL6	TCF7L2	WNT2	WNT5A
HALLMARK_OXIDATIVE_PHOSPHORYLATION	> Genes encoding proteins involved in oxidative phosphorylation.	ABCB7	ACAA1	ACAA2	ACADM	ACADSB	ACADVL	ACAT1	ACO2	AFG3L2	AIFM1	ALAS1	ALDH6A1	ATP1B1	ATP5F1A	ATP5F1B	ATP5F1C	ATP5F1D	ATP5F1E	ATP5MC1	ATP5MC2	ATP5MC3	ATP5ME	ATP5MF	ATP5MG	ATP5PB	ATP5PD	ATP5PF	ATP5PO	ATP6AP1	ATP6V0B	ATP6V0C	ATP6V0E1	ATP6V1C1	ATP6V1D	ATP6V1E1	ATP6V1F	ATP6V1G1	ATP6V1H	BAX	BCKDHA	BDH2	CASP7	COX10	COX11	COX15	COX17	COX4I1	COX5A
HALLMARK_P53_PATHWAY	> Genes involved in p53 pathways and networks.	ABAT	ABCC5	ABHD4	ACVR1B	ADA	AEN	AK1	ALOX15B	ANKRA2	APAF1	APP	ATF3	BAIAP2	BAK1	BAX	BLCAP	BMP2	BTG1	BTG2	CASP1	CCND2	CCND3	CCNG1	CCNK	CCP110	CD81	CD82	CDH13	CDK5R1	CDKN1A	CDKN2A	CDKN2AIP	CDKN2B	CEBPA	CGRRF1	CLCA2	COQ8A	CSRNP2	CTSD	CTSF	CYFIP2	DCXR	DDB2	DDIT3	DDIT4	DEF6	DGKA	DNTTIP2
HALLMARK_PANCREAS_BETA_CELLS	> Genes specifically up-regulated in pancreatic beta cells.	ABCC8	AKT3	CHGA	DCX	DPP4	ELP4	FOXA2	FOXO1	G6PC2	GCG	GCK	HNF1A	IAPP	INS	INSM1	ISL1	LMO2	MAFB	NEUROD1	NEUROG3	NKX2-2	NKX6-1	PAK3	PAX4	PAX6	PCSK1	PCSK2	PDX1	PKLR	SCGN	SEC11A	SLC2A2	SPCS1	SRP14	SRP9	SRPRB	SST	STXBP1	SYT13	VDR
HALLMARK_PEROXISOME	> Genes encoding components of peroxisome.	ABCB1	ABCB4	ABCB9	ABCC5	ABCC8	ABCD1	ABCD2	ABCD3	ACAA1	ACOT8	ACOX1	ACSL1	ACSL4	ACSL5	ALB	ALDH1A1	ALDH9A1	ATXN1	BCL10	CACNA1B	CADM1	CAT	CDK7	CEL	CLN6	CLN8	CNBP	CRABP1	CRABP2	CRAT	CTBP1	CTPS1	DHCR24	DHRS3	DIO1	DLG4	ECH1	ECI2	EHHADH	ELOVL5	EPHX2	ERCC1	ERCC3	ESR2	FABP6	FADS1	FDPS	FIS1
HALLMARK_PI3K_AKT_MTOR_SIGNALING	> Genes up-regulated by activation of the PI3K/AKT/mTOR pathway.	ACACA	ACTR2	ACTR3	ADCY2	AKT1	AKT1S1	AP2M1	ARF1	ARHGDIA	ARPC3	ATF1	CAB39	CAB39L	CALR	CAMK4	CDK1	CDK2	CDK4	CDKN1A	CDKN1B	CFL1	CLTC	CSNK2B	CXCR4	DAPP1	DDIT3	DUSP3	E2F1	ECSIT	EGFR	EIF4E	FASLG	FGF17	FGF22	FGF6	GNA14	GNGT1	GRB2	GRK2	GSK3B	HRAS	HSP90B1	IL2RG	IL4	IRAK4	ITPR2	LCK	MAP2K3
HALLMARK_PROTEIN_SECRETION	> Genes involved in protein secretion pathway.	ABCA1	ADAM10	ANP32E	AP1G1	AP2B1	AP2M1	AP2S1	AP3B1	AP3S1	ARCN1	ARF1	ARFGAP3	ARFGEF1	ARFGEF2	ARFIP1	ATP1A1	ATP6V1B1	ATP6V1H	ATP7A	BET1	BNIP3	CAV2	CD63	CLCN3	CLN5	CLTA	CLTC	COG2	COPB1	COPB2	COPE	CTSC	DNM1L	DOP1A	DST	EGFR	ERGIC3	GALC	GBF1	GLA	GNAS	GOLGA4	GOSR2	ICA1	IGF2R	KIF1B	KRT18	LAMP2
HALLMARK_REACTIVE_OXYGEN_SPECIES_PATHWAY	> Genes up-regulated by reactive oxigen species (ROS).	ABCC1	ATOX1	CAT	CDKN2D	EGLN2	ERCC2	FES	FTL	G6PD	GCLC	GCLM	GLRX	GLRX2	GPX3	GPX4	GSR	HHEX	HMOX2	IPCEF1	JUNB	LAMTOR5	LSP1	MBP	MGST1	MPO	MSRA	NDUFA6	NDUFB4	NDUFS2	NQO1	OXSR1	PDLIM1	PFKP	PRDX1	PRDX2	PRDX4	PRDX6	PRNP	PTPA	SBNO2	SCAF4	SELENOS	SOD1	SOD2	SRXN1	STK25	TXN	TXNRD1
HALLMARK_SPERMATOGENESIS	> Genes up-regulated during production of male gametes (sperm), as in spermatogenesis.	ACE	ACRBP	ACRV1	ACTL7B	ADAD1	ADAM2	ADCYAP1	AGFG1	AKAP4	ALOX15	ARL4A	ART3	AURKA	BRAF	BUB1	CAMK4	CCNA1	CCNB2	CCT6B	CDK1	CDKN3	CFTR	CHFR	CHRM4	CLGN	CLPB	CLVS1	CNIH2	COIL	CRISP2	CSNK2A2	CST8	DBF4	DCC	DDX25	DDX4	DMC1	DMRT1	DNAJB8	DPEP3	ELOVL3	EZH2	GAD1	GAPDHS	GFI1	GMCL1	GPR182	GRM8
HALLMARK_TGF_BETA_SIGNALING	> Genes up-regulated in response to TGFB1 [GeneID=7040].	ACVR1	APC	ARID4B	BCAR3	BMP2	BMPR1A	BMPR2	CDH1	CDK9	CDKN1C	CTNNB1	ENG	FKBP1A	FNTA	FURIN	HDAC1	HIPK2	ID1	ID2	ID3	IFNGR2	JUNB	KLF10	LEFTY2	LTBP2	MAP3K7	NCOR2	NOG	PMEPA1	PPM1A	PPP1CA	PPP1R15A	RAB31	RHOA	SERPINE1	SKI	SKIL	SLC20A1	SMAD1	SMAD3	SMAD6	SMAD7	SMURF1	SMURF2	SPTBN1	TGFB1	TGFBR1	TGIF1
HALLMARK_TNFA_SIGNALING_VIA_NFKB	>	Genes	regulated	by	NF-kB	in	response	to	TNF	[GeneID=7124].	ABCA1	ACKR3	AREG	ATF3	ATP2B1	B4GALT1	B4GALT5	BCL2A1	BCL3	BCL6	BHLHE40	BIRC2	BIRC3	BMP2	BTG1	BTG2	BTG3	CCL2	CCL13	CCL20	CCL4	CCL5	CCN1	CCND1	CCNL1	CCRL2	CD44	CD69	CD80	CD83	CDKN1A	CEBPB	CEBPD	CFLAR	CLCF1	CSF1	CSF2	CXCL1	CXCL10
HALLMARK_UNFOLDED_PROTEIN_RESPONSE	>	Genes	up-regulated	during	unfolded	protein	response,	a	cellular	stress	response	related	to	the	endoplasmic	reticulum.	ALDH18A1	ARFGAP1	ASNS	ATF3	ATF4	ATF6	ATP6V0D1	BAG3	BANF1	CALR	CCL2	CCL13	CEBPB	CEBPG	CHAC1	CKS1B	CNOT2	CNOT4	CNOT6	CXXC1	DCP1A	DCP2	DCTN1	DDIT4	DDX10	DKC1	DNAJA4	DNAJB9	DNAJC3	EDC4	EDEM1	EEF2	EIF2AK3
HALLMARK_UV_RESPONSE_DN	> Genes down-regulated in response to ultraviolet (UV) radiation.	ABCC1	ACVR2A	ADD3	ADGRL2	ADORA2B	AGGF1	AKT3	AMPH	ANXA2	ANXA4	APBB2	ARHGEF9	ATP2B1	ATP2B4	ATP2C1	ATRN	ATRX	ATXN1	BCKDHB	BDNF	BHLHE40	BMPR1A	CACNA1A	CAP2	CAV1	CCN1	CDC42BPA	CDK13	CDKN1B	CDON	CELF2	CITED2	COL11A1	COL1A1	COL1A2	COL3A1	COL5A2	DAB2	DBP	DDAH1	DLC1	DLG1	DMAC2L	DUSP1	DYRK1A	EFEMP1	ERBB2	F3
HALLMARK_UV_RESPONSE_UP	> Genes up-regulated in response to ultraviolet (UV) radiation.	ABCB1	ACAA1	AGO2	ALAS1	ALDOA	AMD1	AP2S1	APOM	AQP3	ARRB2	ASNS	ATF3	ATP6V1C1	ATP6V1F	BAK1	BCL2L11	BID	BMP2	BSG	BTG1	BTG2	BTG3	C4BPB	CA2	CASP3	CCK	CCND3	CCNE1	CDC34	CDC5L	CDK2	CDKN1C	CDKN2B	CDO1	CEBPG	CHKA	CHRNA5	CLCN2	CLTB	CNP	COL2A1	CREG1	CTSV	CXCL2	CYB5B	CYB5R1	CYP1A1	DDX21
HALLMARK_WNT_BETA_CATENIN_SIGNALING	> Genes up-regulated by activation of WNT signaling through accumulation of beta catenin CTNNB1 [GeneID=1499].	ADAM17	AXIN1	AXIN2	CCND2	CSNK1E	CTNNB1	CUL1	DKK1	DKK4	DLL1	DVL2	FRAT1	FZD1	FZD8	GNAI1	HDAC11	HDAC2	HDAC5	HEY1	HEY2	JAG1	JAG2	KAT2A	LEF1	MAML1	MYC	NCOR2	NCSTN	NKD1	NOTCH1	NOTCH4	NUMB	PPARD	PSEN2	PTCH1	RBPJ	SKP2	TCF7	TP53	WNT1	WNT5B	WNT6
HALLMARK_XENOBIOTIC_METABOLISM	> Genes encoding proteins involved in processing of drugs and other xenobiotics.	ABCC2	ABCC3	ABCD2	ABHD6	ACO2	ACOX1	ACOX2	ACOX3	ACP1	ACP2	ACSM1	ADH1C	ADH5	ADH7	AHCY	AKR1C2	AKR1C3	ALAS1	ALDH2	ALDH3A1	ALDH9A1	ANGPTL3	AOX1	AP4B1	APOE	AQP9	ARG1	ARG2	ARPP19	ASL	ATOH8	ATP2A2	BCAR1	BCAT1	BLVRB	BPHL	CA2	CASP6	CAT	CBR1	CCL25	CD36	CDA	CDO1	CES1	CFB	CNDP2	COMT
[truncated: 162 more columns]

## Sheet: Neutrophils and Gr-MDSCs
GMP_1	GMP	ARHGAP6	ATP5J	CD5L	MS4A3	CDH9	CPA3	CRHBP	CRYGD	CTSG	DNTT	FLT3	GABPA	LPAR4	H2AFZ	HDC	HMGB2	HNRNPA1	ITGA9	KCNJ14	LDHB	MPO	MTIF2	HNRNPM	NPM1	SERPINB10	PNN	PRG2	PRKG2	PSMA4	RAG2	RNASE2	RNASE3	RPL5	RYR3	SELP	STIL	SRP9	SSB	STXBP3	TEC	TOP2B	TRH	UBB	UMPS	VPREB1	XPO1	DEK	NCOA4
GMP_2	GMP	AAMP	ARPC5L	ATF6B	BECN1	CALCOCO2	CAMKV	CD33	CEP63	CHD4	CHD9	CLP1	CNPY2	COL14A1	CPSF7	DARS	DCAF7	DDX27	DDX41	DNAJC2	DNAJC7	DNTT	DUSP12	EIF3A	ERG	ERLIN1	G6PC3	GAS8	GPR3	H3F3B	HSPB6	IGLL1	INSL3	IPO5	IQSEC3	KCNJ14	LAMB4	LAS1L	LPO	LUZP1	MDH2	MPO	MRPL9	MTG1	MTIF2	NCL	NDUFS3	NUFIP1	OMD
MDSC	MDSC	CCR2	CD14	CD2	CD86	CXCR4	FCGR2A	FCGR2B	FCGR3A	FERMT3	GPSM3	IL18BP	IL4R	ITGAL	ITGAM	PARVG	PSAP	PTGER2	PTGES2	S100A8	S100A9
Neutrophils_1	Neutrophils	ADARB1	AF107846	ALDH1B1	APBB2	ATL2	BCL2	CDC5L	FGF18	FUT5	FZR1	GAGE2A	IGFBP5	KANK2	LDB3	MAPRE3	MCM3AP	MRC2	NCR1	PDLIM4	PRX	PSMD4	RP5-886K2.1	SGMS1	SLC30A5	SMEK1	SPN	TBXA2R	TCTN2	TINAGL1	TRPV6	XCL1	XCL2	ZNF205	ZNF528	ZNF747
Neutrophils_2	Neutrophil	CREB5	CDA	CHST15	S100A12	APOBEC3A	CASP5	MMP25	HAL	C1orf183	FFAR2	MAK	CXCR1	STEAP4	MGAM	BTNL8	CXCR2	TNFRSF10C	VNN3
Neutrophils_3	Neutrophils	KDM6B	HSD17B11	EVI2B	MNDA	MEGF9	SELL	NLRP12	PADI4	TRANK1	VNN3
Neutrophils_4	Neutrophils	CA4	CEACAM3	FCGR3B	CXCR1	CXCR2	PGLYRP1	MMP25	ZDHHC18	TRPM6	VNN3	P2RY13	APAF1	CBL	CSF2RB	DDX3X	FCAR	FPR2	NFYA	PAK2	PTEN	SLC19A1	UBE2B	BEST1	ELL	MTMR3	HERC3	SLC25A44	DHX34	TOX4	TECPR2	WWP2	LMTK2	WDFY3	MED13L	ACAP2	CLEC4E	UBN1	NRBF2	TREM1	HRH4	RMND5A	TMUB2	TMEM185B	GCC1	TREML2	BTNL8	NDEL1	UBXN2B
Neutrophils_6	Neutrophils	FPR2	CXCR1	CXCR2	FUT4	SELL	ITGAM	CEACAM8	FCGR3A	CD33	MME	ANPEP	FCGR3B	FCGR2B	PECAM1	FCGR1A	CEACAM6	C5AR1	CSF3R	SIGLEC5	TLR2
HALLMARK_ADIPOGENESIS	> Genes up-regulated during adipocyte differentiation (adipogenesis).	ABCA1	ABCB8	ACAA2	ACADL	ACADM	ACADS	ACLY	ACO2	ACOX1	ADCY6	ADIG	ADIPOQ	ADIPOR2	AGPAT3	AIFM1	AK2	ALDH2	ALDOA	ANGPT1	ANGPTL4	APLP2	APOE	ARAF	ARL4A	ATL2	ATP1B3	ATP5PO	BAZ2A	BCKDHA	BCL2L13	BCL6	C3	CAT	CAVIN1	CAVIN2	CCNG2	CD151	CD302	CD36	CDKN2C	CHCHD10	CHUK	CIDEA	CMBL	CMPK1	COL15A1	COL4A1	COQ3
HALLMARK_ALLOGRAFT_REJECTION	> Genes up-regulated during transplant rejection.	AARS1	ABCE1	ABI1	ACHE	ACVR2A	AKT1	APBB1	B2M	BCAT1	BCL10	BCL3	BRCA1	C2	CAPG	CARTPT	CCL11	CCL13	CCL19	CCL2	CCL22	CCL4	CCL5	CCL7	CCND2	CCND3	CCR1	CCR2	CCR5	CD1D	CD2	CD247	CD28	CD3D	CD3E	CD3G	CD4	CD40	CD40LG	CD47	CD7	CD74	CD79A	CD80	CD86	CD8A	CD8B	CD96	CDKN2A
HALLMARK_ANDROGEN_RESPONSE	> Genes defining response to androgens.	ABCC4	ABHD2	ACSL3	ACTN1	ADAMTS1	ADRM1	AKAP12	AKT1	ALDH1A3	ANKH	APPBP2	ARID5B	AZGP1	B2M	B4GALT1	BMPR1B	CAMKK2	CCND1	CCND3	CDC14B	CDK6	CENPN	DBI	DHCR24	DNAJB9	ELK4	ELL2	ELOVL5	FADS1	FKBP5	GNAI3	GPD1L	GSR	GUCY1A1	H1-0	HERC3	HMGCR	HMGCS1	HOMER2	HPGD	HSD17B14	IDI1	INPP4B	INSIG1	IQGAP2	ITGAV	KLK2	KLK3
HALLMARK_ANGIOGENESIS	> Genes up-regulated during formation of blood vessels (angiogenesis).	APOH	APP	CCND2	COL3A1	COL5A2	CXCL6	FGFR1	FSTL1	ITGAV	JAG1	JAG2	KCNJ8	LPL	LRPAP1	LUM	MSX1	NRP1	OLR1	PDGFA	PF4	PGLYRP1	POSTN	PRG2	PTK2	S100A4	SERPINA5	SLCO2A1	SPP1	STC1	THBD	TIMP1	TNFRSF21	VAV2	VCAN	VEGFA	VTN
HALLMARK_APICAL_JUNCTION	> Genes encoding components of apical junction complex.	ACTA1	ACTB	ACTC1	ACTG1	ACTG2	ACTN1	ACTN2	ACTN3	ACTN4	ADAM15	ADAM23	ADAM9	ADAMTS5	ADRA1B	AKT2	AKT3	ALOX15B	AMH	AMIGO1	AMIGO2	ARHGEF6	ARPC2	ATP1A3	B4GALT1	BAIAP2	BMP1	CADM2	CADM3	CALB2	CAP1	CD209	CD274	CD276	CD34	CD86	CD99	CDH1	CDH11	CDH15	CDH3	CDH4	CDH6	CDH8	CDK8	CDSN	CERCAM	CLDN11	CLDN14
HALLMARK_APICAL_SURFACE	> Genes encoding proteins over-represented on the apical surface of epithelial cells, e.g., important for cell polarity (apical area).	ADAM10	ADIPOR2	AFAP1L2	AKAP7	APP	ATP6V0A4	ATP8B1	B4GALT1	BRCA1	CD160	CROCC	CRYBG1	CX3CL1	DCBLD2	EFNA5	EPHB4	FLOT2	GAS1	GATA3	GHRL	GSTM3	HSPB1	IL2RB	IL2RG	LYN	LYPD3	MAL	MDGA1	NCOA6	NTNG1	PCSK9	PKHD1	PLAUR	RHCG	RTN4RL1	SCUBE1	SHROOM2	SLC22A12	SLC2A4	SLC34A3	SRPX	SULF2	THY1	TMEM8B
HALLMARK_APOPTOSIS	> Genes mediating programmed cell death (apoptosis) by activation of caspases.	ADD1	AIFM3	ANKH	ANXA1	APP	ATF3	AVPR1A	BAX	BCAP31	BCL10	BCL2L1	BCL2L10	BCL2L11	BCL2L2	BGN	BID	BIK	BIRC3	BMF	BMP2	BNIP3L	BRCA1	BTG2	BTG3	CASP1	CASP2	CASP3	CASP4	CASP6	CASP7	CASP8	CASP9	CAV1	CCNA1	CCND1	CCND2	CD14	CD2	CD38	CD44	CD69	CDC25B	CDK2	CDKN1A	CDKN1B	CFLAR	CLU	CREBBP
HALLMARK_BILE_ACID_METABOLISM	> Genes involve in metabolism of bile acids and salts.	ABCA1	ABCA2	ABCA3	ABCA4	ABCA5	ABCA6	ABCA8	ABCA9	ABCD1	ABCD2	ABCD3	ABCG4	ABCG8	ACSL1	ACSL5	AGXT	AKR1D1	ALDH1A1	ALDH8A1	ALDH9A1	AMACR	APOA1	AQP9	AR	ATXN1	BBOX1	BCAR3	BMP6	CAT	CH25H	CROT	CYP27A1	CYP39A1	CYP46A1	CYP7A1	CYP7B1	CYP8B1	DHCR24	DIO1	DIO2	EFHC1	EPHX2	FADS1	FADS2	FDXR	GC	GCLM	GNMT
HALLMARK_CHOLESTEROL_HOMEOSTASIS	> Genes involved in cholesterol homeostasis.	ABCA2	ACAT2	ACSS2	ACTG1	ADH4	ALCAM	ALDOC	ANTXR2	ANXA13	ANXA5	ATF3	ATF5	ATXN2	AVPR1A	CBS	CD9	CHKA	CLU	CPEB2	CTNNB1	CXCL16	CYP51A1	DHCR7	EBP	ECH1	ERRFI1	ETHE1	FABP5	FADS2	FASN	FBXO6	FDFT1	FDPS	GLDC	GNAI1	GPX8	GSTM2	GUSB	HMGCR	HMGCS1	HSD17B7	IDI1	JAG1	LDLR	LGALS3	LGMN	LPL	LSS
HALLMARK_COAGULATION	> Genes encoding components of blood coagulation system; also up-regulated in platelets.	A2M	ACOX2	ADAM9	ANG	ANXA1	APOA1	APOC1	APOC2	APOC3	ARF4	BMP1	C1QA	C1R	C1S	C2	C3	C8A	C8B	C8G	C9	CAPN2	CAPN5	CASP9	CD9	CFB	CFD	CFH	CFI	CLU	COMP	CPB2	CPN1	CPQ	CRIP2	CSRP1	CTSB	CTSE	CTSH	CTSK	CTSO	CTSV	DCT	DPP4	DUSP14	DUSP6	F10	F11	F12
HALLMARK_COMPLEMENT	> Genes encoding components of the complement system, which is part of the innate immune system.	ACTN2	ADAM9	ADRA2B	AKAP10	ANG	ANXA5	APOA4	APOBEC3F	APOBEC3G	APOC1	ATOX1	BRPF3	C1QA	C1QC	C1R	C1S	C2	C3	C4BPB	C9	CA2	CALM1	CALM3	CASP1	CASP10	CASP3	CASP4	CASP5	CASP7	CASP9	CBLB	CCL5	CD36	CD40LG	CD46	CD55	CD59	CDA	CDH13	CDK5R1	CEBPB	CFB	CFH	CLU	COL4A2	CP	CPM	CPQ
HALLMARK_DNA_REPAIR	> Genes involved in DNA repair.	AAAS	ADA	ADCY6	ADRM1	AGO4	AK1	AK3	ALYREF	APRT	ARL6IP1	BCAM	BCAP31	BOLA2	BRF2	CANT1	CCNO	CDA	CETN2	CLP1	CMPK2	COX17	CSTF3	DAD1	DCTN4	DDB1	DDB2	DGCR8	DGUOK	DUT	EDF1	EIF1B	ELL	ELOA	ERCC1	ERCC2	ERCC3	ERCC4	ERCC5	ERCC8	FEN1	GMPR2	GPX4	GSDME	GTF2A2	GTF2B	GTF2F1	GTF2H1	GTF2H3
HALLMARK_E2F_TARGETS	> Genes encoding cell cycle related targets of E2F transcription factors.	AK2	ANP32E	ASF1A	ASF1B	ATAD2	AURKA	AURKB	BARD1	BIRC5	BRCA1	BRCA2	BRMS1L	BUB1B	CBX5	CCNB2	CCNE1	CCP110	CDC20	CDC25A	CDC25B	CDCA3	CDCA8	CDK1	CDK4	CDKN1A	CDKN1B	CDKN2A	CDKN2C	CDKN3	CENPE	CENPM	CHEK1	CHEK2	CIT	CKS1B	CKS2	CNOT9	CSE1L	CTCF	CTPS1	DCK	DCLRE1B	DCTPP1	DDX39A	DEK	DEPDC1	DIAPH3	DLGAP5
HALLMARK_EPITHELIAL_MESENCHYMAL_TRANSITION	> Genes defining epithelial-mesenchymal transition, as in wound healing, fibrosis and metastasis.	ABI3BP	ACTA2	ADAM12	ANPEP	APLP1	AREG	BASP1	BDNF	BGN	BMP1	CADM1	CALD1	CALU	CAP2	CAPG	CCN1	CCN2	CD44	CD59	CDH11	CDH2	CDH6	COL11A1	COL12A1	COL16A1	COL1A1	COL1A2	COL3A1	COL4A1	COL4A2	COL5A1	COL5A2	COL5A3	COL6A2	COL6A3	COL7A1	COL8A2	COLGALT1	COMP	COPA	CRLF1	CTHRC1	CXCL1	CXCL12	CXCL6	CXCL8	DAB2	DCN
HALLMARK_ESTROGEN_RESPONSE_EARLY	> Genes defining early response to estrogen.	ABAT	ABCA3	ABHD2	ABLIM1	ADCY1	ADCY9	ADD3	AFF1	AKAP1	ALDH3B1	AMFR	ANXA9	AQP3	AR	AREG	ARL3	ASB13	B4GALT1	BAG1	BCL11B	BCL2	BHLHE40	BLVRB	CA12	CALB2	CALCR	CANT1	CBFA2T3	CCN5	CCND1	CD44	CELSR1	CELSR2	CHPT1	CISH	CLDN7	CLIC3	CXCL12	CYP26B1	DEPTOR	DHCR7	DHRS2	DHRS3	DLC1	DYNLT3	EGR3	ELF1	ELF3
HALLMARK_ESTROGEN_RESPONSE_LATE	> Genes defining late response to estrogen.	ABCA3	ABHD2	ACOX2	ADD3	AFF1	AGR2	ALDH3A2	ALDH3B1	AMFR	ANXA9	AREG	ARL3	ASCL1	ASS1	ATP2B4	BAG1	BATF	BCL2	BLVRB	BTG3	CA12	CA2	CACNA2D2	CALCR	CAV1	CCN5	CCNA1	CCND1	CD44	CD9	CDC20	CDC6	CDH1	CELSR2	CHPT1	CHST8	CISH	CKB	CLIC3	COX6C	CPE	CXCL12	CXCL14	CYP26B1	CYP4F11	DCXR	DHCR7	DHRS2
HALLMARK_FATTY_ACID_METABOLISM	> Genes encoding proteins involved in metabolism of fatty acids.	AADAT	ACAA1	ACAA2	ACADL	ACADM	ACADS	ACADVL	ACAT2	ACO2	ACOT2	ACOT8	ACOX1	ACSL1	ACSL4	ACSL5	ACSM3	ACSS1	ADH1C	ADH7	ADIPOR2	ADSL	ALAD	ALDH1A1	ALDH3A1	ALDH3A2	ALDH9A1	ALDOA	AOC3	APEX1	AQP7	AUH	BCKDHB	BLVRA	BMPR1B	BPHL	CA2	CA4	CA6	CBR1	CBR3	CCDC58	CD1D	CD36	CEL	CIDEA	CPOX	CPT1A	CPT2
HALLMARK_G2M_CHECKPOINT	> Genes involved in the G2/M checkpoint, as in progression through the cell division cycle.	ABL1	AMD1	ARID4A	ATF5	ATRX	AURKA	AURKB	BARD1	BCL3	BIRC5	BRCA2	BUB1	BUB3	CASP8AP2	CBX1	CCNA2	CCNB2	CCND1	CCNF	CCNT1	CDC20	CDC25A	CDC25B	CDC27	CDC45	CDC6	CDC7	CDK1	CDK4	CDKN1B	CDKN2C	CDKN3	CENPA	CENPE	CENPF	CHAF1A	CHEK1	CHMP1A	CKS1B	CKS2	CTCF	CUL1	CUL3	CUL4A	CUL5	DBF4	DDX39A	DKC1
HALLMARK_GLYCOLYSIS	> Genes encoding proteins involved in glycolysis and gluconeogenesis.	ABCB6	ADORA2B	AGL	AGRN	AK3	AK4	AKR1A1	ALDH7A1	ALDH9A1	ALDOA	ALDOB	ALG1	ANG	ANGPTL4	ANKZF1	ARPP19	ARTN	AURKA	B3GALT6	B3GAT1	B3GAT3	B3GNT3	B4GALT1	B4GALT2	B4GALT4	B4GALT7	BIK	BPNT1	CACNA1H	CAPN5	CASP6	CD44	CDK1	CENPA	CHPF	CHPF2	CHST1	CHST12	CHST2	CHST4	CHST6	CITED2	CLDN3	CLDN9	CLN6	COG2	COL5A1	COPB2
HALLMARK_HEDGEHOG_SIGNALING	> Genes up-regulated by activation of hedgehog signaling.	ACHE	ADGRG1	AMOT	CDK5R1	CDK6	CELSR1	CNTFR	CRMP1	DPYSL2	ETS2	GLI1	HEY1	HEY2	L1CAM	LDB1	MYH9	NF1	NKX6-1	NRCAM	NRP1	NRP2	OPHN1	PLG	PML	PTCH1	RASA1	RTN1	SCG2	SHH	SLIT1	THY1	TLE1	TLE3	UNC5C	VEGFA	VLDLR
HALLMARK_HEME_METABOLISM	> Genes involved in metabolism of heme (a cofactor consisting of iron and porphyrin) and erythroblast differentiation.	ABCB6	ABCG2	ACKR1	ACP5	ACSL6	ADD1	ADD2	ADIPOR1	AGPAT4	AHSP	ALAD	ALAS2	ALDH1L1	ALDH6A1	ANK1	AQP3	ARHGEF12	ARL2BP	ASNS	ATG4A	ATP6V0A1	BACH1	BCAM	BLVRA	BLVRB	BMP2K	BNIP3L	BPGM	BSG	BTG2	BTRC	C3	CA1	CA2	CAST	CAT	CCDC28A	CCND3	CDC27	CDR2	CIR1	CLCN3	CLIC2	CPOX	CROCCP2	CTNS	CTSB	CTSE
HALLMARK_HYPOXIA	> Genes up-regulated in response to low oxygen levels (hypoxia).	ACKR3	ADM	ADORA2B	AK4	AKAP12	ALDOA	ALDOB	ALDOC	AMPD3	ANGPTL4	ANKZF1	ANXA2	ATF3	ATP7A	B3GALT6	B4GALNT2	BCAN	BCL2	BGN	BHLHE40	BNIP3L	BRS3	BTG1	CA12	CASP6	CAV1	CAVIN1	CAVIN3	CCN1	CCN2	CCN5	CCNG2	CDKN1A	CDKN1B	CDKN1C	CHST2	CHST3	CITED2	COL5A1	CP	CSRP2	CXCR4	DCN	DDIT3	DDIT4	DPYSL4	DTNA	DUSP1
HALLMARK_IL2_STAT5_SIGNALING	> Genes up-regulated by STAT5 in response to IL2 stimulation.	ABCB1	ADAM19	AGER	AHCY	AHNAK	AHR	ALCAM	AMACR	ANXA4	APLP1	ARL4A	BATF	BATF3	BCL2	BCL2L1	BHLHE40	BMP2	BMPR2	CA2	CAPG	CAPN3	CASP3	CCND2	CCND3	CCNE1	CCR4	CD44	CD48	CD79B	CD81	CD83	CD86	CDC42SE2	CDC6	CDCP1	CDKN1C	CISH	CKAP4	COCH	COL6A1	CSF1	CSF2	CST7	CTLA4	CTSZ	CXCL10	CYFIP1	DCPS
HALLMARK_IL6_JAK_STAT3_SIGNALING	> Genes up-regulated by IL6 [GeneID=3569] via STAT3 [GeneID=6774], e.g., during acute phase response.	A2M	ACVR1B	ACVRL1	BAK1	CBL	CCL7	CCR1	CD14	CD36	CD38	CD44	CD9	CNTFR	CRLF2	CSF1	CSF2	CSF2RA	CSF2RB	CSF3R	CXCL1	CXCL10	CXCL11	CXCL13	CXCL3	CXCL9	DNTT	EBI3	FAS	GRB2	HAX1	HMOX1	IFNAR1	IFNGR1	IFNGR2	IL10RB	IL12RB1	IL13RA1	IL15RA	IL17RA	IL17RB	IL18R1	IL1B	IL1R1	IL1R2	IL2RA	IL2RG	IL3RA	IL4R
HALLMARK_INFLAMMATORY_RESPONSE	>	Genes	defining	inflammatory	response.	ABCA1	ABI1	ACVR1B	ACVR2A	ADGRE1	ADM	ADORA2B	ADRM1	AHR	APLNR	AQP9	ATP2A2	ATP2B1	ATP2C1	AXL	BDKRB1	BEST1	BST2	BTG2	C3AR1	C5AR1	CALCRL	CCL17	CCL2	CCL13	CCL20	CCL22	CCL24	CCL5	CCL7	CCR7	CCRL2	CD14	CD40	CD48	CD55	CD69	CD70	CD82	CDKN1A	CHST2	CLEC5A	CMKLR1	CSF1
HALLMARK_INTERFERON_ALPHA_RESPONSE	> Genes up-regulated in response to alpha interferon proteins.	ADAR	B2M	BATF2	BST2	C1S	CASP1	CASP8	CCRL2	CD47	CD74	CMPK2	CMTR1	CNP	CSF1	CXCL10	CXCL11	DDX60	DHX58	EIF2AK2	ELF1	EPSTI1	GBP2	GBP4	GMPR	HELZ2	HERC6	HLA-C	IFI27	IFI30	IFI35	IFI44	IFI44L	IFIH1	IFIT2	IFIT3	IFITM1	IFITM2	IFITM3	IL15	IL4R	IL7	IRF1	IRF2	IRF7	IRF9	ISG15	ISG20	LAMP3
HALLMARK_INTERFERON_GAMMA_RESPONSE	>	Genes	up-regulated	in	response	to	IFNG	[GeneID=3458].	ADAR	APOL6	ARID5B	ARL4A	AUTS2	B2M	BANK1	BATF2	BPGM	BST2	BTG1	C1R	C1S	CASP1	CASP3	CASP4	CASP7	CASP8	CCL2	CCL13	CCL5	CCL7	CD274	CD38	CD40	CD69	CD74	CD86	CDKN1A	CFB	CFH	CIITA	CMKLR1	CMPK2	CMTR1	CSF2RB	CXCL10	CXCL11	CXCL9	DDX58	DDX60
HALLMARK_KRAS_SIGNALING_DN	> Genes down-regulated by KRAS activation.	ABCB11	ABCG4	ACTC1	ADRA2C	AKR1B10	ALOX12B	AMBN	ARHGDIG	ARPP21	ASB7	ATP4A	ATP6V1B1	BARD1	BMPR1B	BRDT	BTG2	C5	CACNA1F	CACNG1	CALCB	CALML5	CAMK1D	CAPN9	CCDC106	CCNA1	CCR8	CD207	CD40LG	CD80	CDH16	CDKAL1	CELSR2	CHRNG	CHST2	CKM	CLDN16	CLDN8	CLPS	CLSTN3	CNTFR	COL2A1	COPZ2	COQ8A	CPA2	CPB1	CPEB3	CYP11B2	CYP39A1
HALLMARK_KRAS_SIGNALING_UP	> Genes up-regulated by KRAS activation.	ABCB1	ACE	ADAM17	ADAM8	ADAMDEC1	ADGRA2	ADGRL4	AKAP12	AKT2	ALDH1A2	ALDH1A3	AMMECR1	ANGPTL4	ANKH	ANO1	ANXA10	APOD	ARG1	ATG10	AVL9	BIRC3	BMP2	BPGM	BTBD3	BTC	C3AR1	CA2	CAB39L	CBL	CBR4	CBX8	CCL20	CCND2	CCSER2	CD37	CDADC1	CFB	CFH	CFHR2	CIDEA	CLEC4A	CMKLR1	CPE	CROT	CSF2	CSF2RA	CTSS	CXCL10
HALLMARK_MITOTIC_SPINDLE	> Genes important for mitotic spindle assembly.	ABI1	ABL1	ABR	ACTN4	AKAP13	ALMS1	ALS2	ANLN	APC	ARAP3	ARF6	ARFGEF1	ARFIP2	ARHGAP10	ARHGAP27	ARHGAP29	ARHGAP4	ARHGAP5	ARHGDIA	ARHGEF11	ARHGEF12	ARHGEF2	ARHGEF3	ARHGEF7	ARL8A	ATG4B	AURKA	BCAR1	BCL2L11	BCR	BIN1	BIRC5	BRCA2	BUB1	CAPZB	CCDC88A	CCNB2	CD2AP	CDC27	CDC42	CDC42BPA	CDC42EP1	CDC42EP2	CDC42EP4	CDK1	CDK5RAP2	CENPE	CENPF
HALLMARK_MTORC1_SIGNALING	> Genes up-regulated through activation of mTORC1 complex.	ABCF2	ACACA	ACLY	ACSL3	ACTR2	ACTR3	ADD3	ADIPOR2	AK4	ALDOA	ARPC5L	ASNS	ATP2A2	ATP5MC1	ATP6V1D	AURKA	BCAT1	BHLHE40	BTG2	BUB1	CACYBP	CALR	CANX	CCNF	CCNG1	CCT6A	CD9	CDC25A	CDKN1A	CFP	COPS5	CORO1A	CTH	CTSC	CXCR4	CYB5B	CYP51A1	DAPP1	DDIT3	DDIT4	DDX39A	DHCR24	DHCR7	DHFR	EBP	EDEM1	EEF1E1	EGLN3
HALLMARK_MYC_TARGETS_V1	> A subgroup of genes regulated by MYC - version 1 (v1).	ABCE1	ACP1	AIMP2	AP3S1	APEX1	BUB3	C1QBP	CAD	CANX	CBX3	CCNA2	CCT2	CCT3	CCT4	CCT5	CCT7	CDC20	CDC45	CDK2	CDK4	CLNS1A	CNBP	COPS5	COX5A	CSTF2	CTPS1	CUL1	CYC1	DDX18	DDX21	DEK	DHX15	DUT	EEF1B2	EIF1AX	EIF2S1	EIF2S2	EIF3B	EIF3D	EIF3J	EIF4A1	EIF4E	EIF4G2	EIF4H	EPRS1	ERH	ETF1	EXOSC7
HALLMARK_MYC_TARGETS_V2	> A subgroup of genes regulated by MYC - version 2 (v2).	AIMP2	BYSL	CBX3	CDK4	DCTPP1	DDX18	DUSP2	EXOSC5	FARSA	GNL3	GRWD1	HK2	HSPD1	HSPE1	IMP4	IPO4	LAS1L	MAP3K6	MCM4	MCM5	MPHOSPH10	MRTO4	MYBBP1A	MYC	NDUFAF4	NIP7	NOC4L	NOLC1	NOP16	NOP2	NOP56	NPM1	PA2G4	PES1	PHB	PLK1	PLK4	PPAN	PPRC1	PRMT3	PUS1	RABEPK	RCL1	RRP12	RRP9	SLC19A1	SLC29A2	SORD
HALLMARK_MYOGENESIS	> Genes involved in development of skeletal muscle (myogenesis).	ABLIM1	ACHE	ACSL1	ACTA1	ACTC1	ACTN2	ACTN3	ADAM12	ADCY9	AEBP1	AGL	AGRN	AK1	AKT2	ANKRD2	APLNR	APOD	APP	ATP2A1	ATP6AP1	BAG1	BDKRB2	BHLHE40	BIN1	CACNA1H	CACNG1	CAMK2B	CASQ1	CASQ2	CAV3	CD36	CDH13	CDKN1A	CFD	CHRNA1	CHRNB1	CHRNG	CKB	CKM	CKMT2	CLU	CNN3	COL15A1	COL1A1	COL3A1	COL4A2	COL6A2	COL6A3
HALLMARK_NOTCH_SIGNALING	> Genes up-regulated by activation of Notch signaling.	APH1A	ARRB1	CCND1	CUL1	DLL1	DTX1	DTX2	DTX4	FBXW11	FZD1	FZD5	FZD7	HES1	HEYL	JAG1	KAT2A	LFNG	MAML2	NOTCH1	NOTCH2	NOTCH3	PPARD	PRKCA	PSEN2	PSENEN	RBX1	SAP30	SKP1	ST3GAL6	TCF7L2	WNT2	WNT5A
HALLMARK_OXIDATIVE_PHOSPHORYLATION	> Genes encoding proteins involved in oxidative phosphorylation.	ABCB7	ACAA1	ACAA2	ACADM	ACADSB	ACADVL	ACAT1	ACO2	AFG3L2	AIFM1	ALAS1	ALDH6A1	ATP1B1	ATP5F1A	ATP5F1B	ATP5F1C	ATP5F1D	ATP5F1E	ATP5MC1	ATP5MC2	ATP5MC3	ATP5ME	ATP5MF	ATP5MG	ATP5PB	ATP5PD	ATP5PF	ATP5PO	ATP6AP1	ATP6V0B	ATP6V0C	ATP6V0E1	ATP6V1C1	ATP6V1D	ATP6V1E1	ATP6V1F	ATP6V1G1	ATP6V1H	BAX	BCKDHA	BDH2	CASP7	COX10	COX11	COX15	COX17	COX4I1	COX5A
HALLMARK_P53_PATHWAY	> Genes involved in p53 pathways and networks.	ABAT	ABCC5	ABHD4	ACVR1B	ADA	AEN	AK1	ALOX15B	ANKRA2	APAF1	APP	ATF3	BAIAP2	BAK1	BAX	BLCAP	BMP2	BTG1	BTG2	CASP1	CCND2	CCND3	CCNG1	CCNK	CCP110	CD81	CD82	CDH13	CDK5R1	CDKN1A	CDKN2A	CDKN2AIP	CDKN2B	CEBPA	CGRRF1	CLCA2	COQ8A	CSRNP2	CTSD	CTSF	CYFIP2	DCXR	DDB2	DDIT3	DDIT4	DEF6	DGKA	DNTTIP2
HALLMARK_PANCREAS_BETA_CELLS	> Genes specifically up-regulated in pancreatic beta cells.	ABCC8	AKT3	CHGA	DCX	DPP4	ELP4	FOXA2	FOXO1	G6PC2	GCG	GCK	HNF1A	IAPP	INS	INSM1	ISL1	LMO2	MAFB	NEUROD1	NEUROG3	NKX2-2	NKX6-1	PAK3	PAX4	PAX6	PCSK1	PCSK2	PDX1	PKLR	SCGN	SEC11A	SLC2A2	SPCS1	SRP14	SRP9	SRPRB	SST	STXBP1	SYT13	VDR
HALLMARK_PEROXISOME	> Genes encoding components of peroxisome.	ABCB1	ABCB4	ABCB9	ABCC5	ABCC8	ABCD1	ABCD2	ABCD3	ACAA1	ACOT8	ACOX1	ACSL1	ACSL4	ACSL5	ALB	ALDH1A1	ALDH9A1	ATXN1	BCL10	CACNA1B	CADM1	CAT	CDK7	CEL	CLN6	CLN8	CNBP	CRABP1	CRABP2	CRAT	CTBP1	CTPS1	DHCR24	DHRS3	DIO1	DLG4	ECH1	ECI2	EHHADH	ELOVL5	EPHX2	ERCC1	ERCC3	ESR2	FABP6	FADS1	FDPS	FIS1
HALLMARK_PI3K_AKT_MTOR_SIGNALING	> Genes up-regulated by activation of the PI3K/AKT/mTOR pathway.	ACACA	ACTR2	ACTR3	ADCY2	AKT1	AKT1S1	AP2M1	ARF1	ARHGDIA	ARPC3	ATF1	CAB39	CAB39L	CALR	CAMK4	CDK1	CDK2	CDK4	CDKN1A	CDKN1B	CFL1	CLTC	CSNK2B	CXCR4	DAPP1	DDIT3	DUSP3	E2F1	ECSIT	EGFR	EIF4E	FASLG	FGF17	FGF22	FGF6	GNA14	GNGT1	GRB2	GRK2	GSK3B	HRAS	HSP90B1	IL2RG	IL4	IRAK4	ITPR2	LCK	MAP2K3
HALLMARK_PROTEIN_SECRETION	> Genes involved in protein secretion pathway.	ABCA1	ADAM10	ANP32E	AP1G1	AP2B1	AP2M1	AP2S1	AP3B1	AP3S1	ARCN1	ARF1	ARFGAP3	ARFGEF1	ARFGEF2	ARFIP1	ATP1A1	ATP6V1B1	ATP6V1H	ATP7A	BET1	BNIP3	CAV2	CD63	CLCN3	CLN5	CLTA	CLTC	COG2	COPB1	COPB2	COPE	CTSC	DNM1L	DOP1A	DST	EGFR	ERGIC3	GALC	GBF1	GLA	GNAS	GOLGA4	GOSR2	ICA1	IGF2R	KIF1B	KRT18	LAMP2
HALLMARK_REACTIVE_OXYGEN_SPECIES_PATHWAY	> Genes up-regulated by reactive oxigen species (ROS).	ABCC1	ATOX1	CAT	CDKN2D	EGLN2	ERCC2	FES	FTL	G6PD	GCLC	GCLM	GLRX	GLRX2	GPX3	GPX4	GSR	HHEX	HMOX2	IPCEF1	JUNB	LAMTOR5	LSP1	MBP	MGST1	MPO	MSRA	NDUFA6	NDUFB4	NDUFS2	NQO1	OXSR1	PDLIM1	PFKP	PRDX1	PRDX2	PRDX4	PRDX6	PRNP	PTPA	SBNO2	SCAF4	SELENOS	SOD1	SOD2	SRXN1	STK25	TXN	TXNRD1
HALLMARK_SPERMATOGENESIS	> Genes up-regulated during production of male gametes (sperm), as in spermatogenesis.	ACE	ACRBP	ACRV1	ACTL7B	ADAD1	ADAM2	ADCYAP1	AGFG1	AKAP4	ALOX15	ARL4A	ART3	AURKA	BRAF	BUB1	CAMK4	CCNA1	CCNB2	CCT6B	CDK1	CDKN3	CFTR	CHFR	CHRM4	CLGN	CLPB	CLVS1	CNIH2	COIL	CRISP2	CSNK2A2	CST8	DBF4	DCC	DDX25	DDX4	DMC1	DMRT1	DNAJB8	DPEP3	ELOVL3	EZH2	GAD1	GAPDHS	GFI1	GMCL1	GPR182	GRM8
HALLMARK_TGF_BETA_SIGNALING	> Genes up-regulated in response to TGFB1 [GeneID=7040].	ACVR1	APC	ARID4B	BCAR3	BMP2	BMPR1A	BMPR2	CDH1	CDK9	CDKN1C	CTNNB1	ENG	FKBP1A	FNTA	FURIN	HDAC1	HIPK2	ID1	ID2	ID3	IFNGR2	JUNB	KLF10	LEFTY2	LTBP2	MAP3K7	NCOR2	NOG	PMEPA1	PPM1A	PPP1CA	PPP1R15A	RAB31	RHOA	SERPINE1	SKI	SKIL	SLC20A1	SMAD1	SMAD3	SMAD6	SMAD7	SMURF1	SMURF2	SPTBN1	TGFB1	TGFBR1	TGIF1
HALLMARK_TNFA_SIGNALING_VIA_NFKB	>	Genes	regulated	by	NF-kB	in	response	to	TNF	[GeneID=7124].	ABCA1	ACKR3	AREG	ATF3	ATP2B1	B4GALT1	B4GALT5	BCL2A1	BCL3	BCL6	BHLHE40	BIRC2	BIRC3	BMP2	BTG1	BTG2	BTG3	CCL2	CCL13	CCL20	CCL4	CCL5	CCN1	CCND1	CCNL1	CCRL2	CD44	CD69	CD80	CD83	CDKN1A	CEBPB	CEBPD	CFLAR	CLCF1	CSF1	CSF2	CXCL1	CXCL10
HALLMARK_UNFOLDED_PROTEIN_RESPONSE	>	Genes	up-regulated	during	unfolded	protein	response,	a	cellular	stress	response	related	to	the	endoplasmic	reticulum.	ALDH18A1	ARFGAP1	ASNS	ATF3	ATF4	ATF6	ATP6V0D1	BAG3	BANF1	CALR	CCL2	CCL13	CEBPB	CEBPG	CHAC1	CKS1B	CNOT2	CNOT4	CNOT6	CXXC1	DCP1A	DCP2	DCTN1	DDIT4	DDX10	DKC1	DNAJA4	DNAJB9	DNAJC3	EDC4	EDEM1	EEF2	EIF2AK3
HALLMARK_UV_RESPONSE_DN	> Genes down-regulated in response to ultraviolet (UV) radiation.	ABCC1	ACVR2A	ADD3	ADGRL2	ADORA2B	AGGF1	AKT3	AMPH	ANXA2	ANXA4	APBB2	ARHGEF9	ATP2B1	ATP2B4	ATP2C1	ATRN	ATRX	ATXN1	BCKDHB	BDNF	BHLHE40	BMPR1A	CACNA1A	CAP2	CAV1	CCN1	CDC42BPA	CDK13	CDKN1B	CDON	CELF2	CITED2	COL11A1	COL1A1	COL1A2	COL3A1	COL5A2	DAB2	DBP	DDAH1	DLC1	DLG1	DMAC2L	DUSP1	DYRK1A	EFEMP1	ERBB2	F3
HALLMARK_UV_RESPONSE_UP	> Genes up-regulated in response to ultraviolet (UV) radiation.	ABCB1	ACAA1	AGO2	ALAS1	ALDOA	AMD1	AP2S1	APOM	AQP3	ARRB2	ASNS	ATF3	ATP6V1C1	ATP6V1F	BAK1	BCL2L11	BID	BMP2	BSG	BTG1	BTG2	BTG3	C4BPB	CA2	CASP3	CCK	CCND3	CCNE1	CDC34	CDC5L	CDK2	CDKN1C	CDKN2B	CDO1	CEBPG	CHKA	CHRNA5	CLCN2	CLTB	CNP	COL2A1	CREG1	CTSV	CXCL2	CYB5B	CYB5R1	CYP1A1	DDX21
HALLMARK_WNT_BETA_CATENIN_SIGNALING	> Genes up-regulated by activation of WNT signaling through accumulation of beta catenin CTNNB1 [GeneID=1499].	ADAM17	AXIN1	AXIN2	CCND2	CSNK1E	CTNNB1	CUL1	DKK1	DKK4	DLL1	DVL2	FRAT1	FZD1	FZD8	GNAI1	HDAC11	HDAC2	HDAC5	HEY1	HEY2	JAG1	JAG2	KAT2A	LEF1	MAML1	MYC	NCOR2	NCSTN	NKD1	NOTCH1	NOTCH4	NUMB	PPARD	PSEN2	PTCH1	RBPJ	SKP2	TCF7	TP53	WNT1	WNT5B	WNT6
HALLMARK_XENOBIOTIC_METABOLISM	> Genes encoding proteins involved in processing of drugs and other xenobiotics.	ABCC2	ABCC3	ABCD2	ABHD6	ACO2	ACOX1	ACOX2	ACOX3	ACP1	ACP2	ACSM1	ADH1C	ADH5	ADH7	AHCY	AKR1C2	AKR1C3	ALAS1	ALDH2	ALDH3A1	ALDH9A1	ANGPTL3	AOX1	AP4B1	APOE	AQP9	ARG1	ARG2	ARPP19	ASL	ATOH8	ATP2A2	BCAR1	BCAT1	BLVRB	BPHL	CA2	CASP6	CAT	CBR1	CCL25	CD36	CDA	CDO1	CES1	CFB	CNDP2	COMT
G5c	G5c
G5a	G5a
G5b	G5b
G3	G3
G1	G1																															ELANE	PRTN3	MPO	MS4A3	NKG7	RPS2	PLAC8	ND1	RPL3	RPL12		RPS18	ATP6	RPL10A	RPS17	RPS19		RPSA
G2	G2
G0	G0	RPL12	RPS20	NPM1	HSP90AB1	RPL10A	RPL3	RPSA		RPS18	RPS19		ND1	ND2	RPS17	RPS12	RPS2		RPS8	RPS5		RPS4Y1	RPL14	GNB2L1	ATP6	RPL28		HSP90AA1	RPL22	RPL35
G4	G4
[truncated: 174 more columns]

## Sheet: B cells
Bcells_1	BCell_A	CD79A	MS4A1	BANK1	CD79B	HLA-DQA1	CD74	HLA-DRA	HLA-DQB1	HLA-DPB1	AL928768.3	HLA-DPA1	BLK	HLA-DRB1	CD37	SPIB	TNFRSF13B	IGJ	LINC00926	RP5-887A10.1	PDLIM1	VPREB3	GNG7	FCRLA	HLA-DQA2	HLA-DRB5	POU2AF1	HLA-DOB	HLA-DMA	P2RX5	LTB	BLNK	HLA-DMB	PKIG	CXXC5	SMARCB1	LY86	CD40	SWAP70	CD82	HVCN1	CYB561A3	SNX2	2022-03-01	EAF2	IRF8	IFT57	PTPRCAP	EEF2
Bcells_2	BCell_B	TCL1A	CD79A	CD79B	MS4A1	CD74	HLA-DRA	CD37	HLA-DQA1	HLA-DQB1	VPREB3	HLA-DPB1	CD72	FCRLA	HLA-DRB1	RP11-164H13.1	HLA-DPA1	PPP1R14A	HLA-DRB5	CYB561A3	SPIB	PLD4	IGLL5	MZB1	TSPAN13	HLA-DQA2	ITM2C	PDLIM1	SMIM14	CD19	FCER2	PNOC	HVCN1	HLA-DMB	BANK1	LINC00926	HLA-DMA	HLA-DOB	P2RX5	EAF2	LTB	BLK	GAPT	CD52	LY86	ISG20	SNX2	NCF1	CXXC5
Bcells_3	BCell_C	CD79A	TCL1A	CD79B	HLA-DQA1	HLA-DQB1	MS4A1	CD74	HLA-DRA	LINC00926	FCER2	VPREB3	PPAPDC1B	HVCN1	HLA-DRB1	HLA-DPB1	BANK1	HLA-DMB	HLA-DRB5	CD37	HLA-DMA	HLA-DPA1	TSPAN13	HLA-DOB	EAF2	HLA-DQA2	PDLIM1	CD72	IRF8	FCRLA	MEF2C	PKIG	CXCR4	SNX2	CD40	LAPTM5	GNG7	LTB	2022-03-01	FAIM3	CYB561A3	SNHG7	BIRC3	NCF1	LY86	SMIM14	ISG20	SEC62	CD52
Bcells_4	Bcell	ABCB4	BACH2	BCL11A	BLK	BLNK	CCR9	CD19	CD72	COCH	CR2	DTNB	FCRL2	GLDC	GNG7	HLA-DOB	HLA-DQA1	IGHA1	IGHG1	IGHM	IGKC	IGL	KIAA0125	MEF2C	MICAL3	MS4A1	OSBPL10	PNOC	QRSL1	SCN3A	SLC15A2	SPIB	TCL1A	TNFRSF17
Bcells_5	Activated_Bcell	ADAM28	CD180	CD79B	BLK	CD19	MS4A1	TNFRSF17	IGHM	GNG7	MICAL3	SPIB	HLA-DOB	IGKC	PNOC	FCRL2	BACH2	CR2	TCL1A	AKNA	ARHGAP25	CCL21	CD27	CD38	CLEC17A	CLEC9A	CLECL1
Bcells_6	Immature_Bcell	CD22	CYBB	FAM129C	FCRL1	FCRL3	FCRL5	FCRLA	HDAC9	HLA-DQA1	HVCN1	KIAA0226	NCF1	NCF1B	P2RY10	SP100	TXNIP	STAP1	TAGAP	ZCCHC2
Bcells_7	Memory_Bcell	AICDA	CCNA2	CDKN3	CLCN5	ENPP1	FCER1A	FCRL4	MYC	RUNX2	SORL1	SOX5	STAT5A	STAT5B	TLR9
Bcells_8	BCells	CD79B	BTLA	FCRL3	BANK1	CD79A	BLK	RALGPS2	FCRL1	HVCN1	BACH2
Bcells_9	BCells	CD19	CD79A	CD79B	BLK	MS4A1	BANK1	IGLL3P	FCRL1	PAX5	CLEC17A	CD22	BCL11A	VPREB3	HLA-DOB	STAP1	FAM129C	TLR10	RALGPS2	AFF3	POU2AF1	CXCR5	PLCG2	HVCN1	CCR6	P2RX5	BLNK	KIAA0226L	POU2F2	IRF8	FCRLA	CD37
Bcells_10	BCells	BLK	CD19	MS4A1	CD22	CD37	CD79A	PNOC	SNX2	MBD4	STAG3	PWP1	SP140	GGA2	STAP1	FCRL2	SMC6	BTK	CSNK1G3	PHKB	TRAF3	DEPDC5	CD180	POU2F1	PRKCB	UBE2G1	PRDM2	SLC24A1	BCL2L11	PRDM4	RRAS2	SIPA1L3	P2RY10	CDC40	MIOS	AFTPH	DEF8	ARHGAP17	MFN1	WDR11	C12orf49	PIKFYVE	JMJD1C	MCM9	EGOT	HLA-DOA	SPIB	TNFRSF13B	VPREB3
Bcells_11	Class-switchedmemory_Bcells	TNFRSF17	BLK	CR1	EPS15	RAPGEF1	PTPN6	RAD17	TRAF3	UBE2G1	UBE2I	BAIAP3	DEPDC5	NDUFA9	SLC12A3	TAF6	UBE2N	TRRAP	SCRN1	ABI1	CPSF4	SUB1	SP140	TNFRSF13B	ADAMDEC1	AFTPH	PRDM10	NARFL	PIKFYVE	SEC24A	NGLY1	CXCR5	MS4A1	CD80	COL19A1	GPR25	HLA-DQB2	PAX5	SPIB	SNED1	ZBTB32	FCRL2	KHDRBS2
Bcells_12	Memory_Bcell	ACRV1	ADCY2	AQP8	ART1	TNFRSF17	BLK	C4BPA	S100G	CASQ2	CD1C	CD19	MS4A1	CD22	SIGLEC6	CD37	CD72	CD79A	CD79B	CETP	CHRM2	CHRNA2	CCR6	CNR2	COX6A2	CPA2	CPB1	CSN1S1	NCAN	CYLC2	CYP2A7	CYP2C19	DCC	DPP6	DSP	FMO1	FSHR	GABRA4	GAD2	GK2	GNAT2	GNRHR	GPX5	GRIN2B	GRM6	HCRTR2	HLA-DPB1	HSD3B2	HTN3
Bcells_13	naive_Bcells	BLK	CXCR5	CD19	MS4A1	CD72	SPIB	TCL1A	FCRL2	CD22	CD79B	CCR6	GPR18	CD180	MGAT5	MBD4	TSPAN13	UTP6	TREML2	CD37	CD79A	CSNK1G3	DSP	FCER2	GMFB	PNOC	SNX2	GCM1	AP3B1	STAG3	PRDM4	PWP1	RRAS2	GGA2	SIPA1L3	STAP1	P2RY10	DEF8	MFN1	EGOT	CD1A	VPREB3	CAPN3	HSPA4	SP140	C10orf76	SMC6	MCM9	BMP3
Bcells_14	pro_Bcells	AFM	ALPL	CCR8	CRX	DCC	DNTT	GABRA6	GCK	GPR3	GPR4	GRIK3	GYS2	TLX2	KNG1	MEN1	MUSK	OMD	PARK2	POU3F1	RAG2	RPE65	SLC2A2	SLC12A1	SRY	VPREB1	CSRP3	HIST1H2BM	SOX14	CACNA1G	GREB1	CNKSR1	ARPP21	FRS3	LILRB1	CLDN14	PLA2G2D	OR7A5	AKAP8L	STRN4	GNL2	TNFRSF12A	LARP7	BTBD7	SPATA7	HAMP	C2orf49	CXorf36	LRRTM4
Bcells_15	Bcells	CD19	CD22	CD79A	FCRL2	MS4A1	PAX5	PNOC	TCL1A	TNFRSF17	VPREB3	CD79B	CXCR5	TNFRSF13B	BLK	RGS13	SPIB	ANKMY1	ATP5S	BAIAP3	C19orf73	C2orf42	C5orf15	C5orf45	CARS2	CCDC121	CCR6	CD180	CD37	CD52	CD53	CD72	CD86	CEACAM21	CEPT1	CHAD	CIITA	CNR2	COL19A1	COL4A3BP	COMMD10	CSNK1G3	CTCF	DEPDC5	EPS15	FCER2	FNTA	GGA2	GIN1
Bcells_16	Class-switchedmemory_Bcells	ALX3	BAIAP3	CHAD	GPR25	MS4A1	PLAC4	PRDM4	SNED1	SPIB	TNFRSF13B	TNR	ZBTB32	ART3	ATP4A	BLK	CD5L	CD79B	CD80	CDX4	CEND1	CHD5	CHRNA4	CHRNG	CLCA4	COL19A1	CXCR5	FCRL2	FSCN2	GLRA3	GNG3	GPR183	GPRC5D	GRIK3	HAO2	HLA-DQB2	HTR3A	IL12B	IL5RA	KHDRBS2	KLK2	LHX3	MNX1	NPBWR2	ODC1	PAX5	PCDHA3	PCDHGA11	PCDHGA9
Bcells_17	Memory_Bcells	ADRA1B	BLK	CD19	CD1C	CD22	CD72	CD79A	CD79B	CHAD	CIITA	CNR2	COL19A1	CXCR5	DEPDC5	DLGAP1	EGR4	ESR2	FCRL2	FGF8	FSCN2	GGA2	GLRA3	GLTSCR2	GPR18	GPR183	GRIK3	IL5	KHDRBS2	LHB	LHX3	MAP3K9	MATN1	MS4A1	N4BP3	NCR3	NPBWR2	NT5C	ODC1	P2RY10	PAX5	PLAC4	PNOC	POU3F1	PRDM4	RIC3	SIGLEC6	SIPA1L3	SLC12A3
Bcells_18	naive_Bcells	CD19	CD22	CD72	COL19A1	CSNK1G3	CXCR5	DAZL	FCER2	FRS2	KHDRBS2	LHX3	MS4A1	MYBPC2	MYO3A	P2RY10	PAX5	PRDM2	PRDM4	SIPA1L3	SMC6	TCL1A	TCL1B	TCL6	TSPAN13	USP7	P2RY14	ACTL7A	ADAM30	ADD1	AKAP6	AP3B1	ARHGAP17	BLK	BMP3	CACNA1F	CACNG1	CACNG4	CAPN3	CD1A	CD79A	CD79B	CHRND	CIITA	CLCA4	CNR2	CNTD2	CNTN2	CUBN
Bcells_19	pro_Bcells	ARPP21	CCDC81	DNTT	HPS4	IGLL1	LY6H	PDE6D	RAG2	TCL1B	TERT	VPREB1	VPREB3	OR7A5	TOP2B	ALG6	CENPA	COX8A	CTCF	DAZAP1	FAM111A	FANCG	H2AFX	HNRNPA0	HNRNPUL2	POLA2	RALY	RBM10	SAC3D1	SIVA1	SMARCA4	SNRPF	SSNA1	TRA2A	TSSC1	TUBA1B	UBE2C	UBE2D2	UBE2I	WRAP53	ATG4B	C12orf10	CDC20	CDCA8	CHAF1A	CHAF1B	COPS5	DUT	FANCI
Bcells_20	Bcells_Transitional	MS4A1	CD38	CD24	TNFRSF13C	PAX5	EBF1	TCF3	SLC22A2
Bcells_21	Bcells_Follicular	FCER2	CD19	MS4A1	CR2	CD22	PAX5
Bcells_22	Bcells_Marginalzone	MS4A1	CD19	CD24	CR2	CD1C	PAX5	EBF1	TCF3	SLC22A2
Bcells_23	Bcells_GerminalCenter	MS4A1	CD38	TNFRSF13C	PAX5	BCL6	EBF1
Bcells_24	Bcells_Memory	MS4A1	CD27	CD80	CD84	CD86	POU2AF1	SPIB
Bcells_25	Bcells_PlasmaCells	CD38	CD27	SDC1	TNFRSF13B	TNFRSF17	IL6R	SLAMF7	PRDM1	IRF4	XBP1
Plasmacells_1	Plasma	IGJ	MZB1	PPIB	SEC11C	SSR4	HSP90B1	TNFRSF17	XBP1	ITM2C	DERL3	FKBP11	C19orf10	SUB1	UBE2J1	IGLL5	TXNDC5	ISG20	SPCS2	HRASLS2	SDF2L1	PDIA4	SSR3	AL928768.3	TXNDC11	TNFRSF13B	GNG7	LMAN1	POU2AF1	MANF	CHPF	SPCS1	HSPA5	HERPUD1	SEC61B	CD59	CD38	PRDX4	EAF2	CD79A	TPD52	PDIA6	SLC38A5	CD27	SPCS3	CCDC167	FBXO18	ERLEC1	ABCB9
Plasmacells_2	Plasmacells	AMPD1	TNFRSF17	FKBP2	PNOC	SSR4	RNGTT	SPATS2	UBA5	ZBP1	ALPI	AVP	BMP8B	C21orf2	CAMP	CASP10	CCNC	CD27	ENTPD1	CD79A	CDH15	COX6A2	CRYBB1	CRYBB3	CRYGC	CYP11A1	EPO	GDF2	GOLGA3	GOLGA4	GRM4	GUCA1A	HIST1H2BB	HSF4	HSPA6	IDE	IRF4	KCNN3	MARS	MGAT2	NEUROG1	NOS2	NPAS1	NPPA	NPPC	PRM1	PTPRS	RAB3A	RAD17
Plasmacells_3	Plasmacells	AANAT	ACADVL	ACBD4	ADM2	AMPD1	ARSA	ATN1	ATP13A1	B4GALT2	BCAN	BFSP2	BMP8A	BMP8B	C16orf58	C21orf2	CCL25	CD180	CD19	CD27	CD79A	CDH15	CHST12	CLDN14	CNKSR1	CNR1	CPSF1	DNAH3	DNAJC4	EPN1	ESR2	FAM160B2	FASTK	FBXL8	FKBP2	FN3K	GABRR2	GLT8D1	GMPPA	GPLD1	GSK3A	GUCA1A	HDAC7	HDLBP	HOOK2	HSF4	HSP90B1	IFT27	IL26
HALLMARK_ADIPOGENESIS	> Genes up-regulated during adipocyte differentiation (adipogenesis).	ABCA1	ABCB8	ACAA2	ACADL	ACADM	ACADS	ACLY	ACO2	ACOX1	ADCY6	ADIG	ADIPOQ	ADIPOR2	AGPAT3	AIFM1	AK2	ALDH2	ALDOA	ANGPT1	ANGPTL4	APLP2	APOE	ARAF	ARL4A	ATL2	ATP1B3	ATP5PO	BAZ2A	BCKDHA	BCL2L13	BCL6	C3	CAT	CAVIN1	CAVIN2	CCNG2	CD151	CD302	CD36	CDKN2C	CHCHD10	CHUK	CIDEA	CMBL	CMPK1	COL15A1	COL4A1	COQ3
HALLMARK_ALLOGRAFT_REJECTION	> Genes up-regulated during transplant rejection.	AARS1	ABCE1	ABI1	ACHE	ACVR2A	AKT1	APBB1	B2M	BCAT1	BCL10	BCL3	BRCA1	C2	CAPG	CARTPT	CCL11	CCL13	CCL19	CCL2	CCL22	CCL4	CCL5	CCL7	CCND2	CCND3	CCR1	CCR2	CCR5	CD1D	CD2	CD247	CD28	CD3D	CD3E	CD3G	CD4	CD40	CD40LG	CD47	CD7	CD74	CD79A	CD80	CD86	CD8A	CD8B	CD96	CDKN2A
HALLMARK_ANDROGEN_RESPONSE	> Genes defining response to androgens.	ABCC4	ABHD2	ACSL3	ACTN1	ADAMTS1	ADRM1	AKAP12	AKT1	ALDH1A3	ANKH	APPBP2	ARID5B	AZGP1	B2M	B4GALT1	BMPR1B	CAMKK2	CCND1	CCND3	CDC14B	CDK6	CENPN	DBI	DHCR24	DNAJB9	ELK4	ELL2	ELOVL5	FADS1	FKBP5	GNAI3	GPD1L	GSR	GUCY1A1	H1-0	HERC3	HMGCR	HMGCS1	HOMER2	HPGD	HSD17B14	IDI1	INPP4B	INSIG1	IQGAP2	ITGAV	KLK2	KLK3
HALLMARK_ANGIOGENESIS	> Genes up-regulated during formation of blood vessels (angiogenesis).	APOH	APP	CCND2	COL3A1	COL5A2	CXCL6	FGFR1	FSTL1	ITGAV	JAG1	JAG2	KCNJ8	LPL	LRPAP1	LUM	MSX1	NRP1	OLR1	PDGFA	PF4	PGLYRP1	POSTN	PRG2	PTK2	S100A4	SERPINA5	SLCO2A1	SPP1	STC1	THBD	TIMP1	TNFRSF21	VAV2	VCAN	VEGFA	VTN
HALLMARK_APICAL_JUNCTION	> Genes encoding components of apical junction complex.	ACTA1	ACTB	ACTC1	ACTG1	ACTG2	ACTN1	ACTN2	ACTN3	ACTN4	ADAM15	ADAM23	ADAM9	ADAMTS5	ADRA1B	AKT2	AKT3	ALOX15B	AMH	AMIGO1	AMIGO2	ARHGEF6	ARPC2	ATP1A3	B4GALT1	BAIAP2	BMP1	CADM2	CADM3	CALB2	CAP1	CD209	CD274	CD276	CD34	CD86	CD99	CDH1	CDH11	CDH15	CDH3	CDH4	CDH6	CDH8	CDK8	CDSN	CERCAM	CLDN11	CLDN14
HALLMARK_APICAL_SURFACE	> Genes encoding proteins over-represented on the apical surface of epithelial cells, e.g., important for cell polarity (apical area).	ADAM10	ADIPOR2	AFAP1L2	AKAP7	APP	ATP6V0A4	ATP8B1	B4GALT1	BRCA1	CD160	CROCC	CRYBG1	CX3CL1	DCBLD2	EFNA5	EPHB4	FLOT2	GAS1	GATA3	GHRL	GSTM3	HSPB1	IL2RB	IL2RG	LYN	LYPD3	MAL	MDGA1	NCOA6	NTNG1	PCSK9	PKHD1	PLAUR	RHCG	RTN4RL1	SCUBE1	SHROOM2	SLC22A12	SLC2A4	SLC34A3	SRPX	SULF2	THY1	TMEM8B
HALLMARK_APOPTOSIS	> Genes mediating programmed cell death (apoptosis) by activation of caspases.	ADD1	AIFM3	ANKH	ANXA1	APP	ATF3	AVPR1A	BAX	BCAP31	BCL10	BCL2L1	BCL2L10	BCL2L11	BCL2L2	BGN	BID	BIK	BIRC3	BMF	BMP2	BNIP3L	BRCA1	BTG2	BTG3	CASP1	CASP2	CASP3	CASP4	CASP6	CASP7	CASP8	CASP9	CAV1	CCNA1	CCND1	CCND2	CD14	CD2	CD38	CD44	CD69	CDC25B	CDK2	CDKN1A	CDKN1B	CFLAR	CLU	CREBBP
HALLMARK_BILE_ACID_METABOLISM	> Genes involve in metabolism of bile acids and salts.	ABCA1	ABCA2	ABCA3	ABCA4	ABCA5	ABCA6	ABCA8	ABCA9	ABCD1	ABCD2	ABCD3	ABCG4	ABCG8	ACSL1	ACSL5	AGXT	AKR1D1	ALDH1A1	ALDH8A1	ALDH9A1	AMACR	APOA1	AQP9	AR	ATXN1	BBOX1	BCAR3	BMP6	CAT	CH25H	CROT	CYP27A1	CYP39A1	CYP46A1	CYP7A1	CYP7B1	CYP8B1	DHCR24	DIO1	DIO2	EFHC1	EPHX2	FADS1	FADS2	FDXR	GC	GCLM	GNMT
HALLMARK_CHOLESTEROL_HOMEOSTASIS	> Genes involved in cholesterol homeostasis.	ABCA2	ACAT2	ACSS2	ACTG1	ADH4	ALCAM	ALDOC	ANTXR2	ANXA13	ANXA5	ATF3	ATF5	ATXN2	AVPR1A	CBS	CD9	CHKA	CLU	CPEB2	CTNNB1	CXCL16	CYP51A1	DHCR7	EBP	ECH1	ERRFI1	ETHE1	FABP5	FADS2	FASN	FBXO6	FDFT1	FDPS	GLDC	GNAI1	GPX8	GSTM2	GUSB	HMGCR	HMGCS1	HSD17B7	IDI1	JAG1	LDLR	LGALS3	LGMN	LPL	LSS
HALLMARK_COAGULATION	> Genes encoding components of blood coagulation system; also up-regulated in platelets.	A2M	ACOX2	ADAM9	ANG	ANXA1	APOA1	APOC1	APOC2	APOC3	ARF4	BMP1	C1QA	C1R	C1S	C2	C3	C8A	C8B	C8G	C9	CAPN2	CAPN5	CASP9	CD9	CFB	CFD	CFH	CFI	CLU	COMP	CPB2	CPN1	CPQ	CRIP2	CSRP1	CTSB	CTSE	CTSH	CTSK	CTSO	CTSV	DCT	DPP4	DUSP14	DUSP6	F10	F11	F12
HALLMARK_COMPLEMENT	> Genes encoding components of the complement system, which is part of the innate immune system.	ACTN2	ADAM9	ADRA2B	AKAP10	ANG	ANXA5	APOA4	APOBEC3F	APOBEC3G	APOC1	ATOX1	BRPF3	C1QA	C1QC	C1R	C1S	C2	C3	C4BPB	C9	CA2	CALM1	CALM3	CASP1	CASP10	CASP3	CASP4	CASP5	CASP7	CASP9	CBLB	CCL5	CD36	CD40LG	CD46	CD55	CD59	CDA	CDH13	CDK5R1	CEBPB	CFB	CFH	CLU	COL4A2	CP	CPM	CPQ
HALLMARK_DNA_REPAIR	> Genes involved in DNA repair.	AAAS	ADA	ADCY6	ADRM1	AGO4	AK1	AK3	ALYREF	APRT	ARL6IP1	BCAM	BCAP31	BOLA2	BRF2	CANT1	CCNO	CDA	CETN2	CLP1	CMPK2	COX17	CSTF3	DAD1	DCTN4	DDB1	DDB2	DGCR8	DGUOK	DUT	EDF1	EIF1B	ELL	ELOA	ERCC1	ERCC2	ERCC3	ERCC4	ERCC5	ERCC8	FEN1	GMPR2	GPX4	GSDME	GTF2A2	GTF2B	GTF2F1	GTF2H1	GTF2H3
HALLMARK_E2F_TARGETS	> Genes encoding cell cycle related targets of E2F transcription factors.	AK2	ANP32E	ASF1A	ASF1B	ATAD2	AURKA	AURKB	BARD1	BIRC5	BRCA1	BRCA2	BRMS1L	BUB1B	CBX5	CCNB2	CCNE1	CCP110	CDC20	CDC25A	CDC25B	CDCA3	CDCA8	CDK1	CDK4	CDKN1A	CDKN1B	CDKN2A	CDKN2C	CDKN3	CENPE	CENPM	CHEK1	CHEK2	CIT	CKS1B	CKS2	CNOT9	CSE1L	CTCF	CTPS1	DCK	DCLRE1B	DCTPP1	DDX39A	DEK	DEPDC1	DIAPH3	DLGAP5
HALLMARK_EPITHELIAL_MESENCHYMAL_TRANSITION	> Genes defining epithelial-mesenchymal transition, as in wound healing, fibrosis and metastasis.	ABI3BP	ACTA2	ADAM12	ANPEP	APLP1	AREG	BASP1	BDNF	BGN	BMP1	CADM1	CALD1	CALU	CAP2	CAPG	CCN1	CCN2	CD44	CD59	CDH11	CDH2	CDH6	COL11A1	COL12A1	COL16A1	COL1A1	COL1A2	COL3A1	COL4A1	COL4A2	COL5A1	COL5A2	COL5A3	COL6A2	COL6A3	COL7A1	COL8A2	COLGALT1	COMP	COPA	CRLF1	CTHRC1	CXCL1	CXCL12	CXCL6	CXCL8	DAB2	DCN
HALLMARK_ESTROGEN_RESPONSE_EARLY	> Genes defining early response to estrogen.	ABAT	ABCA3	ABHD2	ABLIM1	ADCY1	ADCY9	ADD3	AFF1	AKAP1	ALDH3B1	AMFR	ANXA9	AQP3	AR	AREG	ARL3	ASB13	B4GALT1	BAG1	BCL11B	BCL2	BHLHE40	BLVRB	CA12	CALB2	CALCR	CANT1	CBFA2T3	CCN5	CCND1	CD44	CELSR1	CELSR2	CHPT1	CISH	CLDN7	CLIC3	CXCL12	CYP26B1	DEPTOR	DHCR7	DHRS2	DHRS3	DLC1	DYNLT3	EGR3	ELF1	ELF3
HALLMARK_ESTROGEN_RESPONSE_LATE	> Genes defining late response to estrogen.	ABCA3	ABHD2	ACOX2	ADD3	AFF1	AGR2	ALDH3A2	ALDH3B1	AMFR	ANXA9	AREG	ARL3	ASCL1	ASS1	ATP2B4	BAG1	BATF	BCL2	BLVRB	BTG3	CA12	CA2	CACNA2D2	CALCR	CAV1	CCN5	CCNA1	CCND1	CD44	CD9	CDC20	CDC6	CDH1	CELSR2	CHPT1	CHST8	CISH	CKB	CLIC3	COX6C	CPE	CXCL12	CXCL14	CYP26B1	CYP4F11	DCXR	DHCR7	DHRS2
HALLMARK_FATTY_ACID_METABOLISM	> Genes encoding proteins involved in metabolism of fatty acids.	AADAT	ACAA1	ACAA2	ACADL	ACADM	ACADS	ACADVL	ACAT2	ACO2	ACOT2	ACOT8	ACOX1	ACSL1	ACSL4	ACSL5	ACSM3	ACSS1	ADH1C	ADH7	ADIPOR2	ADSL	ALAD	ALDH1A1	ALDH3A1	ALDH3A2	ALDH9A1	ALDOA	AOC3	APEX1	AQP7	AUH	BCKDHB	BLVRA	BMPR1B	BPHL	CA2	CA4	CA6	CBR1	CBR3	CCDC58	CD1D	CD36	CEL	CIDEA	CPOX	CPT1A	CPT2
HALLMARK_G2M_CHECKPOINT	> Genes involved in the G2/M checkpoint, as in progression through the cell division cycle.	ABL1	AMD1	ARID4A	ATF5	ATRX	AURKA	AURKB	BARD1	BCL3	BIRC5	BRCA2	BUB1	BUB3	CASP8AP2	CBX1	CCNA2	CCNB2	CCND1	CCNF	CCNT1	CDC20	CDC25A	CDC25B	CDC27	CDC45	CDC6	CDC7	CDK1	CDK4	CDKN1B	CDKN2C	CDKN3	CENPA	CENPE	CENPF	CHAF1A	CHEK1	CHMP1A	CKS1B	CKS2	CTCF	CUL1	CUL3	CUL4A	CUL5	DBF4	DDX39A	DKC1
HALLMARK_GLYCOLYSIS	> Genes encoding proteins involved in glycolysis and gluconeogenesis.	ABCB6	ADORA2B	AGL	AGRN	AK3	AK4	AKR1A1	ALDH7A1	ALDH9A1	ALDOA	ALDOB	ALG1	ANG	ANGPTL4	ANKZF1	ARPP19	ARTN	AURKA	B3GALT6	B3GAT1	B3GAT3	B3GNT3	B4GALT1	B4GALT2	B4GALT4	B4GALT7	BIK	BPNT1	CACNA1H	CAPN5	CASP6	CD44	CDK1	CENPA	CHPF	CHPF2	CHST1	CHST12	CHST2	CHST4	CHST6	CITED2	CLDN3	CLDN9	CLN6	COG2	COL5A1	COPB2
HALLMARK_HEDGEHOG_SIGNALING	> Genes up-regulated by activation of hedgehog signaling.	ACHE	ADGRG1	AMOT	CDK5R1	CDK6	CELSR1	CNTFR	CRMP1	DPYSL2	ETS2	GLI1	HEY1	HEY2	L1CAM	LDB1	MYH9	NF1	NKX6-1	NRCAM	NRP1	NRP2	OPHN1	PLG	PML	PTCH1	RASA1	RTN1	SCG2	SHH	SLIT1	THY1	TLE1	TLE3	UNC5C	VEGFA	VLDLR
HALLMARK_HEME_METABOLISM	> Genes involved in metabolism of heme (a cofactor consisting of iron and porphyrin) and erythroblast differentiation.	ABCB6	ABCG2	ACKR1	ACP5	ACSL6	ADD1	ADD2	ADIPOR1	AGPAT4	AHSP	ALAD	ALAS2	ALDH1L1	ALDH6A1	ANK1	AQP3	ARHGEF12	ARL2BP	ASNS	ATG4A	ATP6V0A1	BACH1	BCAM	BLVRA	BLVRB	BMP2K	BNIP3L	BPGM	BSG	BTG2	BTRC	C3	CA1	CA2	CAST	CAT	CCDC28A	CCND3	CDC27	CDR2	CIR1	CLCN3	CLIC2	CPOX	CROCCP2	CTNS	CTSB	CTSE
HALLMARK_HYPOXIA	> Genes up-regulated in response to low oxygen levels (hypoxia).	ACKR3	ADM	ADORA2B	AK4	AKAP12	ALDOA	ALDOB	ALDOC	AMPD3	ANGPTL4	ANKZF1	ANXA2	ATF3	ATP7A	B3GALT6	B4GALNT2	BCAN	BCL2	BGN	BHLHE40	BNIP3L	BRS3	BTG1	CA12	CASP6	CAV1	CAVIN1	CAVIN3	CCN1	CCN2	CCN5	CCNG2	CDKN1A	CDKN1B	CDKN1C	CHST2	CHST3	CITED2	COL5A1	CP	CSRP2	CXCR4	DCN	DDIT3	DDIT4	DPYSL4	DTNA	DUSP1
HALLMARK_IL2_STAT5_SIGNALING	> Genes up-regulated by STAT5 in response to IL2 stimulation.	ABCB1	ADAM19	AGER	AHCY	AHNAK	AHR	ALCAM	AMACR	ANXA4	APLP1	ARL4A	BATF	BATF3	BCL2	BCL2L1	BHLHE40	BMP2	BMPR2	CA2	CAPG	CAPN3	CASP3	CCND2	CCND3	CCNE1	CCR4	CD44	CD48	CD79B	CD81	CD83	CD86	CDC42SE2	CDC6	CDCP1	CDKN1C	CISH	CKAP4	COCH	COL6A1	CSF1	CSF2	CST7	CTLA4	CTSZ	CXCL10	CYFIP1	DCPS
HALLMARK_IL6_JAK_STAT3_SIGNALING	> Genes up-regulated by IL6 [GeneID=3569] via STAT3 [GeneID=6774], e.g., during acute phase response.	A2M	ACVR1B	ACVRL1	BAK1	CBL	CCL7	CCR1	CD14	CD36	CD38	CD44	CD9	CNTFR	CRLF2	CSF1	CSF2	CSF2RA	CSF2RB	CSF3R	CXCL1	CXCL10	CXCL11	CXCL13	CXCL3	CXCL9	DNTT	EBI3	FAS	GRB2	HAX1	HMOX1	IFNAR1	IFNGR1	IFNGR2	IL10RB	IL12RB1	IL13RA1	IL15RA	IL17RA	IL17RB	IL18R1	IL1B	IL1R1	IL1R2	IL2RA	IL2RG	IL3RA	IL4R
HALLMARK_INFLAMMATORY_RESPONSE	>	Genes	defining	inflammatory	response.	ABCA1	ABI1	ACVR1B	ACVR2A	ADGRE1	ADM	ADORA2B	ADRM1	AHR	APLNR	AQP9	ATP2A2	ATP2B1	ATP2C1	AXL	BDKRB1	BEST1	BST2	BTG2	C3AR1	C5AR1	CALCRL	CCL17	CCL2	CCL13	CCL20	CCL22	CCL24	CCL5	CCL7	CCR7	CCRL2	CD14	CD40	CD48	CD55	CD69	CD70	CD82	CDKN1A	CHST2	CLEC5A	CMKLR1	CSF1
HALLMARK_INTERFERON_ALPHA_RESPONSE	> Genes up-regulated in response to alpha interferon proteins.	ADAR	B2M	BATF2	BST2	C1S	CASP1	CASP8	CCRL2	CD47	CD74	CMPK2	CMTR1	CNP	CSF1	CXCL10	CXCL11	DDX60	DHX58	EIF2AK2	ELF1	EPSTI1	GBP2	GBP4	GMPR	HELZ2	HERC6	HLA-C	IFI27	IFI30	IFI35	IFI44	IFI44L	IFIH1	IFIT2	IFIT3	IFITM1	IFITM2	IFITM3	IL15	IL4R	IL7	IRF1	IRF2	IRF7	IRF9	ISG15	ISG20	LAMP3
HALLMARK_INTERFERON_GAMMA_RESPONSE	>	Genes	up-regulated	in	response	to	IFNG	[GeneID=3458].	ADAR	APOL6	ARID5B	ARL4A	AUTS2	B2M	BANK1	BATF2	BPGM	BST2	BTG1	C1R	C1S	CASP1	CASP3	CASP4	CASP7	CASP8	CCL2	CCL13	CCL5	CCL7	CD274	CD38	CD40	CD69	CD74	CD86	CDKN1A	CFB	CFH	CIITA	CMKLR1	CMPK2	CMTR1	CSF2RB	CXCL10	CXCL11	CXCL9	DDX58	DDX60
HALLMARK_KRAS_SIGNALING_DN	> Genes down-regulated by KRAS activation.	ABCB11	ABCG4	ACTC1	ADRA2C	AKR1B10	ALOX12B	AMBN	ARHGDIG	ARPP21	ASB7	ATP4A	ATP6V1B1	BARD1	BMPR1B	BRDT	BTG2	C5	CACNA1F	CACNG1	CALCB	CALML5	CAMK1D	CAPN9	CCDC106	CCNA1	CCR8	CD207	CD40LG	CD80	CDH16	CDKAL1	CELSR2	CHRNG	CHST2	CKM	CLDN16	CLDN8	CLPS	CLSTN3	CNTFR	COL2A1	COPZ2	COQ8A	CPA2	CPB1	CPEB3	CYP11B2	CYP39A1
HALLMARK_KRAS_SIGNALING_UP	> Genes up-regulated by KRAS activation.	ABCB1	ACE	ADAM17	ADAM8	ADAMDEC1	ADGRA2	ADGRL4	AKAP12	AKT2	ALDH1A2	ALDH1A3	AMMECR1	ANGPTL4	ANKH	ANO1	ANXA10	APOD	ARG1	ATG10	AVL9	BIRC3	BMP2	BPGM	BTBD3	BTC	C3AR1	CA2	CAB39L	CBL	CBR4	CBX8	CCL20	CCND2	CCSER2	CD37	CDADC1	CFB	CFH	CFHR2	CIDEA	CLEC4A	CMKLR1	CPE	CROT	CSF2	CSF2RA	CTSS	CXCL10
HALLMARK_MITOTIC_SPINDLE	> Genes important for mitotic spindle assembly.	ABI1	ABL1	ABR	ACTN4	AKAP13	ALMS1	ALS2	ANLN	APC	ARAP3	ARF6	ARFGEF1	ARFIP2	ARHGAP10	ARHGAP27	ARHGAP29	ARHGAP4	ARHGAP5	ARHGDIA	ARHGEF11	ARHGEF12	ARHGEF2	ARHGEF3	ARHGEF7	ARL8A	ATG4B	AURKA	BCAR1	BCL2L11	BCR	BIN1	BIRC5	BRCA2	BUB1	CAPZB	CCDC88A	CCNB2	CD2AP	CDC27	CDC42	CDC42BPA	CDC42EP1	CDC42EP2	CDC42EP4	CDK1	CDK5RAP2	CENPE	CENPF
HALLMARK_MTORC1_SIGNALING	> Genes up-regulated through activation of mTORC1 complex.	ABCF2	ACACA	ACLY	ACSL3	ACTR2	ACTR3	ADD3	ADIPOR2	AK4	ALDOA	ARPC5L	ASNS	ATP2A2	ATP5MC1	ATP6V1D	AURKA	BCAT1	BHLHE40	BTG2	BUB1	CACYBP	CALR	CANX	CCNF	CCNG1	CCT6A	CD9	CDC25A	CDKN1A	CFP	COPS5	CORO1A	CTH	CTSC	CXCR4	CYB5B	CYP51A1	DAPP1	DDIT3	DDIT4	DDX39A	DHCR24	DHCR7	DHFR	EBP	EDEM1	EEF1E1	EGLN3
HALLMARK_MYC_TARGETS_V1	> A subgroup of genes regulated by MYC - version 1 (v1).	ABCE1	ACP1	AIMP2	AP3S1	APEX1	BUB3	C1QBP	CAD	CANX	CBX3	CCNA2	CCT2	CCT3	CCT4	CCT5	CCT7	CDC20	CDC45	CDK2	CDK4	CLNS1A	CNBP	COPS5	COX5A	CSTF2	CTPS1	CUL1	CYC1	DDX18	DDX21	DEK	DHX15	DUT	EEF1B2	EIF1AX	EIF2S1	EIF2S2	EIF3B	EIF3D	EIF3J	EIF4A1	EIF4E	EIF4G2	EIF4H	EPRS1	ERH	ETF1	EXOSC7
HALLMARK_MYC_TARGETS_V2	> A subgroup of genes regulated by MYC - version 2 (v2).	AIMP2	BYSL	CBX3	CDK4	DCTPP1	DDX18	DUSP2	EXOSC5	FARSA	GNL3	GRWD1	HK2	HSPD1	HSPE1	IMP4	IPO4	LAS1L	MAP3K6	MCM4	MCM5	MPHOSPH10	MRTO4	MYBBP1A	MYC	NDUFAF4	NIP7	NOC4L	NOLC1	NOP16	NOP2	NOP56	NPM1	PA2G4	PES1	PHB	PLK1	PLK4	PPAN	PPRC1	PRMT3	PUS1	RABEPK	RCL1	RRP12	RRP9	SLC19A1	SLC29A2	SORD
HALLMARK_MYOGENESIS	> Genes involved in development of skeletal muscle (myogenesis).	ABLIM1	ACHE	ACSL1	ACTA1	ACTC1	ACTN2	ACTN3	ADAM12	ADCY9	AEBP1	AGL	AGRN	AK1	AKT2	ANKRD2	APLNR	APOD	APP	ATP2A1	ATP6AP1	BAG1	BDKRB2	BHLHE40	BIN1	CACNA1H	CACNG1	CAMK2B	CASQ1	CASQ2	CAV3	CD36	CDH13	CDKN1A	CFD	CHRNA1	CHRNB1	CHRNG	CKB	CKM	CKMT2	CLU	CNN3	COL15A1	COL1A1	COL3A1	COL4A2	COL6A2	COL6A3
HALLMARK_NOTCH_SIGNALING	> Genes up-regulated by activation of Notch signaling.	APH1A	ARRB1	CCND1	CUL1	DLL1	DTX1	DTX2	DTX4	FBXW11	FZD1	FZD5	FZD7	HES1	HEYL	JAG1	KAT2A	LFNG	MAML2	NOTCH1	NOTCH2	NOTCH3	PPARD	PRKCA	PSEN2	PSENEN	RBX1	SAP30	SKP1	ST3GAL6	TCF7L2	WNT2	WNT5A
HALLMARK_OXIDATIVE_PHOSPHORYLATION	> Genes encoding proteins involved in oxidative phosphorylation.	ABCB7	ACAA1	ACAA2	ACADM	ACADSB	ACADVL	ACAT1	ACO2	AFG3L2	AIFM1	ALAS1	ALDH6A1	ATP1B1	ATP5F1A	ATP5F1B	ATP5F1C	ATP5F1D	ATP5F1E	ATP5MC1	ATP5MC2	ATP5MC3	ATP5ME	ATP5MF	ATP5MG	ATP5PB	ATP5PD	ATP5PF	ATP5PO	ATP6AP1	ATP6V0B	ATP6V0C	ATP6V0E1	ATP6V1C1	ATP6V1D	ATP6V1E1	ATP6V1F	ATP6V1G1	ATP6V1H	BAX	BCKDHA	BDH2	CASP7	COX10	COX11	COX15	COX17	COX4I1	COX5A
HALLMARK_P53_PATHWAY	> Genes involved in p53 pathways and networks.	ABAT	ABCC5	ABHD4	ACVR1B	ADA	AEN	AK1	ALOX15B	ANKRA2	APAF1	APP	ATF3	BAIAP2	BAK1	BAX	BLCAP	BMP2	BTG1	BTG2	CASP1	CCND2	CCND3	CCNG1	CCNK	CCP110	CD81	CD82	CDH13	CDK5R1	CDKN1A	CDKN2A	CDKN2AIP	CDKN2B	CEBPA	CGRRF1	CLCA2	COQ8A	CSRNP2	CTSD	CTSF	CYFIP2	DCXR	DDB2	DDIT3	DDIT4	DEF6	DGKA	DNTTIP2
HALLMARK_PANCREAS_BETA_CELLS	> Genes specifically up-regulated in pancreatic beta cells.	ABCC8	AKT3	CHGA	DCX	DPP4	ELP4	FOXA2	FOXO1	G6PC2	GCG	GCK	HNF1A	IAPP	INS	INSM1	ISL1	LMO2	MAFB	NEUROD1	NEUROG3	NKX2-2	NKX6-1	PAK3	PAX4	PAX6	PCSK1	PCSK2	PDX1	PKLR	SCGN	SEC11A	SLC2A2	SPCS1	SRP14	SRP9	SRPRB	SST	STXBP1	SYT13	VDR
HALLMARK_PEROXISOME	> Genes encoding components of peroxisome.	ABCB1	ABCB4	ABCB9	ABCC5	ABCC8	ABCD1	ABCD2	ABCD3	ACAA1	ACOT8	ACOX1	ACSL1	ACSL4	ACSL5	ALB	ALDH1A1	ALDH9A1	ATXN1	BCL10	CACNA1B	CADM1	CAT	CDK7	CEL	CLN6	CLN8	CNBP	CRABP1	CRABP2	CRAT	CTBP1	CTPS1	DHCR24	DHRS3	DIO1	DLG4	ECH1	ECI2	EHHADH	ELOVL5	EPHX2	ERCC1	ERCC3	ESR2	FABP6	FADS1	FDPS	FIS1
HALLMARK_PI3K_AKT_MTOR_SIGNALING	> Genes up-regulated by activation of the PI3K/AKT/mTOR pathway.	ACACA	ACTR2	ACTR3	ADCY2	AKT1	AKT1S1	AP2M1	ARF1	ARHGDIA	ARPC3	ATF1	CAB39	CAB39L	CALR	CAMK4	CDK1	CDK2	CDK4	CDKN1A	CDKN1B	CFL1	CLTC	CSNK2B	CXCR4	DAPP1	DDIT3	DUSP3	E2F1	ECSIT	EGFR	EIF4E	FASLG	FGF17	FGF22	FGF6	GNA14	GNGT1	GRB2	GRK2	GSK3B	HRAS	HSP90B1	IL2RG	IL4	IRAK4	ITPR2	LCK	MAP2K3
HALLMARK_PROTEIN_SECRETION	> Genes involved in protein secretion pathway.	ABCA1	ADAM10	ANP32E	AP1G1	AP2B1	AP2M1	AP2S1	AP3B1	AP3S1	ARCN1	ARF1	ARFGAP3	ARFGEF1	ARFGEF2	ARFIP1	ATP1A1	ATP6V1B1	ATP6V1H	ATP7A	BET1	BNIP3	CAV2	CD63	CLCN3	CLN5	CLTA	CLTC	COG2	COPB1	COPB2	COPE	CTSC	DNM1L	DOP1A	DST	EGFR	ERGIC3	GALC	GBF1	GLA	GNAS	GOLGA4	GOSR2	ICA1	IGF2R	KIF1B	KRT18	LAMP2
HALLMARK_REACTIVE_OXYGEN_SPECIES_PATHWAY	> Genes up-regulated by reactive oxigen species (ROS).	ABCC1	ATOX1	CAT	CDKN2D	EGLN2	ERCC2	FES	FTL	G6PD	GCLC	GCLM	GLRX	GLRX2	GPX3	GPX4	GSR	HHEX	HMOX2	IPCEF1	JUNB	LAMTOR5	LSP1	MBP	MGST1	MPO	MSRA	NDUFA6	NDUFB4	NDUFS2	NQO1	OXSR1	PDLIM1	PFKP	PRDX1	PRDX2	PRDX4	PRDX6	PRNP	PTPA	SBNO2	SCAF4	SELENOS	SOD1	SOD2	SRXN1	STK25	TXN	TXNRD1
HALLMARK_SPERMATOGENESIS	> Genes up-regulated during production of male gametes (sperm), as in spermatogenesis.	ACE	ACRBP	ACRV1	ACTL7B	ADAD1	ADAM2	ADCYAP1	AGFG1	AKAP4	ALOX15	ARL4A	ART3	AURKA	BRAF	BUB1	CAMK4	CCNA1	CCNB2	CCT6B	CDK1	CDKN3	CFTR	CHFR	CHRM4	CLGN	CLPB	CLVS1	CNIH2	COIL	CRISP2	CSNK2A2	CST8	DBF4	DCC	DDX25	DDX4	DMC1	DMRT1	DNAJB8	DPEP3	ELOVL3	EZH2	GAD1	GAPDHS	GFI1	GMCL1	GPR182	GRM8
HALLMARK_TGF_BETA_SIGNALING	> Genes up-regulated in response to TGFB1 [GeneID=7040].	ACVR1	APC	ARID4B	BCAR3	BMP2	BMPR1A	BMPR2	CDH1	CDK9	CDKN1C	CTNNB1	ENG	FKBP1A	FNTA	FURIN	HDAC1	HIPK2	ID1	ID2	ID3	IFNGR2	JUNB	KLF10	LEFTY2	LTBP2	MAP3K7	NCOR2	NOG	PMEPA1	PPM1A	PPP1CA	PPP1R15A	RAB31	RHOA	SERPINE1	SKI	SKIL	SLC20A1	SMAD1	SMAD3	SMAD6	SMAD7	SMURF1	SMURF2	SPTBN1	TGFB1	TGFBR1	TGIF1
HALLMARK_TNFA_SIGNALING_VIA_NFKB	>	Genes	regulated	by	NF-kB	in	response	to	TNF	[GeneID=7124].	ABCA1	ACKR3	AREG	ATF3	ATP2B1	B4GALT1	B4GALT5	BCL2A1	BCL3	BCL6	BHLHE40	BIRC2	BIRC3	BMP2	BTG1	BTG2	BTG3	CCL2	CCL13	CCL20	CCL4	CCL5	CCN1	CCND1	CCNL1	CCRL2	CD44	CD69	CD80	CD83	CDKN1A	CEBPB	CEBPD	CFLAR	CLCF1	CSF1	CSF2	CXCL1	CXCL10
HALLMARK_UNFOLDED_PROTEIN_RESPONSE	>	Genes	up-regulated	during	unfolded	protein	response,	a	cellular	stress	response	related	to	the	endoplasmic	reticulum.	ALDH18A1	ARFGAP1	ASNS	ATF3	ATF4	ATF6	ATP6V0D1	BAG3	BANF1	CALR	CCL2	CCL13	CEBPB	CEBPG	CHAC1	CKS1B	CNOT2	CNOT4	CNOT6	CXXC1	DCP1A	DCP2	DCTN1	DDIT4	DDX10	DKC1	DNAJA4	DNAJB9	DNAJC3	EDC4	EDEM1	EEF2	EIF2AK3
HALLMARK_UV_RESPONSE_DN	> Genes down-regulated in response to ultraviolet (UV) radiation.	ABCC1	ACVR2A	ADD3	ADGRL2	ADORA2B	AGGF1	AKT3	AMPH	ANXA2	ANXA4	APBB2	ARHGEF9	ATP2B1	ATP2B4	ATP2C1	ATRN	ATRX	ATXN1	BCKDHB	BDNF	BHLHE40	BMPR1A	CACNA1A	CAP2	CAV1	CCN1	CDC42BPA	CDK13	CDKN1B	CDON	CELF2	CITED2	COL11A1	COL1A1	COL1A2	COL3A1	COL5A2	DAB2	DBP	DDAH1	DLC1	DLG1	DMAC2L	DUSP1	DYRK1A	EFEMP1	ERBB2	F3
HALLMARK_UV_RESPONSE_UP	> Genes up-regulated in response to ultraviolet (UV) radiation.	ABCB1	ACAA1	AGO2	ALAS1	ALDOA	AMD1	AP2S1	APOM	AQP3	ARRB2	ASNS	ATF3	ATP6V1C1	ATP6V1F	BAK1	BCL2L11	BID	BMP2	BSG	BTG1	BTG2	BTG3	C4BPB	CA2	CASP3	CCK	CCND3	CCNE1	CDC34	CDC5L	CDK2	CDKN1C	CDKN2B	CDO1	CEBPG	CHKA	CHRNA5	CLCN2	CLTB	CNP	COL2A1	CREG1	CTSV	CXCL2	CYB5B	CYB5R1	CYP1A1	DDX21
HALLMARK_WNT_BETA_CATENIN_SIGNALING	> Genes up-regulated by activation of WNT signaling through accumulation of beta catenin CTNNB1 [GeneID=1499].	ADAM17	AXIN1	AXIN2	CCND2	CSNK1E	CTNNB1	CUL1	DKK1	DKK4	DLL1	DVL2	FRAT1	FZD1	FZD8	GNAI1	HDAC11	HDAC2	HDAC5	HEY1	HEY2	JAG1	JAG2	KAT2A	LEF1	MAML1	MYC	NCOR2	NCSTN	NKD1	NOTCH1	NOTCH4	NUMB	PPARD	PSEN2	PTCH1	RBPJ	SKP2	TCF7	TP53	WNT1	WNT5B	WNT6
HALLMARK_XENOBIOTIC_METABOLISM	> Genes encoding proteins involved in processing of drugs and other xenobiotics.	ABCC2	ABCC3	ABCD2	ABHD6	ACO2	ACOX1	ACOX2	ACOX3	ACP1	ACP2	ACSM1	ADH1C	ADH5	ADH7	AHCY	AKR1C2	AKR1C3	ALAS1	ALDH2	ALDH3A1	ALDH9A1	ANGPTL3	AOX1	AP4B1	APOE	AQP9	ARG1	ARG2	ARPP19	ASL	ATOH8	ATP2A2	BCAR1	BCAT1	BLVRB	BPHL	CA2	CASP6	CAT	CBR1	CCL25	CD36	CDA	CDO1	CES1	CFB	CNDP2	COMT
Type1IFN_Tcell_Azizi	Type1IFN_Tcell_Azizi	IRF1	IFIH1	IFITM3	DDX58	IFI44L	IFI6	IFITM2	NAMPT	OASL	RTP4	TREX1	ADAR	FAM46C	LY6E	MCOLN2	APOBEC3G	IL15	ISG15	MX1	TLR3
Type2IFN_Tcell_Azizi	Type2IFN_Tcell_Azizi	IFNG	CXCL9	CXCL10	STAT1	HLA-A	HLA-B	HLA-C	HLA-DMA	HLA-DMB	HLA-DOA	HLA-DOB	HLA-DPA1	HLA-DPA2	HLA-DPA3	HLA-DPB1	HLA-DPB2	HLA-DQA1	HLA-DQA2	HLA-DQB1	HLA-DQB2	HLA-DQB3	HLA-DRA	HLA-DRB1	HLA-DRB2	HLA-DRB3	HLA-DRB4	HLA-DRB5	HLA-DRB6	HLA-DRB7	HLA-DRB8	HLA-DRB9	PD-L1	P21	C-MYC	SMAD7	IRF1	H2K	H2D	H2Q	H2M	H2T
[truncated: 574 more columns]

## Sheet: Tumor cells
BASAL_MARKERS_IN_EMBRYONIC_MULTIPOTENT_PROGENITORS_BLANPAIN	> EARLY LINEAGE SEGREGATION OF MULTIPOTENT EMBRYONIC MAMMARY GLAND PROGENITORS [PMID=29784918].	COL4A1	TRP63	ANTXR1	TENM2	DPYSL3	CDH3	COL4A2	GJA1	KRT14	FSTL1	FBLIM1	CXCL14	KRT5	COL17A1	MMP2	RBMS3	SERPINH1	NREP	MDK	PDGFA	VIM	KRT17	FAM129A	PLTP	SPON2	ARL4C	PTPRE	GAS1	RNASE4	TGFBR3	BGN	LRP1	TRIM29	PLXDC2	SEMA5A	LAMA3	AXL	LMO1	FBN1	PTPN14	CALD1	CNN2	SPARC	PERP	OXCT1	FLNA	TXNIP	EGFR
FETAL_MAMMARY_STEM_CELLS_fMaSC_SPIKE	> SINGLE-CELL TRANSCRIPTOMES DISTINGUISH STEM CELL STATE CHANGES AND LINEAGE SPECIFICATION PROGRAMS IN EARLY MAMMARY GLAND DEVELOPMENT [PMID=30089273].	AACS	AARS	ABCF2	ABI2	ACAT1	ACAT2	ACD	ACER3	ACLY	ACO2	ACOT7	ACP1	ACSL3	ACSL4	ACTG2	ACTL6A	ACVR1	ADAMTS18	ADAMTS3	ADH5	ADK	ADO	ADRM1	ADSL	AGAP1	AHCY	AHCYL1	AIM1	AKR1B3	AKT1	ALDH18A1	ALDH7A1	ALDOC	ANP32E	ANXA6	AP1M2	APEX1	APOD	APOO	APRT	ARF3	ARHGDIB	ARL14EP	ARPC1A	ARRDC3	ASPH	ATF2	ATG5
HALLMARK_ALLOGRAFT_REJECTION	> Genes up-regulated during transplant rejection.	AARS1	ABCE1	ABI1	ACHE	ACVR2A	AKT1	APBB1	B2M	BCAT1	BCL10	BCL3	BRCA1	C2	CAPG	CARTPT	CCL11	CCL13	CCL19	CCL2	CCL22	CCL4	CCL5	CCL7	CCND2	CCND3	CCR1	CCR2	CCR5	CD1D	CD2	CD247	CD28	CD3D	CD3E	CD3G	CD4	CD40	CD40LG	CD47	CD7	CD74	CD79A	CD80	CD86	CD8A	CD8B	CD96	CDKN2A
HALLMARK_ANDROGEN_RESPONSE	> Genes defining response to androgens.	ABCC4	ABHD2	ACSL3	ACTN1	ADAMTS1	ADRM1	AKAP12	AKT1	ALDH1A3	ANKH	APPBP2	ARID5B	AZGP1	B2M	B4GALT1	BMPR1B	CAMKK2	CCND1	CCND3	CDC14B	CDK6	CENPN	DBI	DHCR24	DNAJB9	ELK4	ELL2	ELOVL5	FADS1	FKBP5	GNAI3	GPD1L	GSR	GUCY1A1	H1-0	HERC3	HMGCR	HMGCS1	HOMER2	HPGD	HSD17B14	IDI1	INPP4B	INSIG1	IQGAP2	ITGAV	KLK2	KLK3
HALLMARK_ANGIOGENESIS	> Genes up-regulated during formation of blood vessels (angiogenesis).	APOH	APP	CCND2	COL3A1	COL5A2	CXCL6	FGFR1	FSTL1	ITGAV	JAG1	JAG2	KCNJ8	LPL	LRPAP1	LUM	MSX1	NRP1	OLR1	PDGFA	PF4	PGLYRP1	POSTN	PRG2	PTK2	S100A4	SERPINA5	SLCO2A1	SPP1	STC1	THBD	TIMP1	TNFRSF21	VAV2	VCAN	VEGFA	VTN
HALLMARK_APICAL_JUNCTION	> Genes encoding components of apical junction complex.	ACTA1	ACTB	ACTC1	ACTG1	ACTG2	ACTN1	ACTN2	ACTN3	ACTN4	ADAM15	ADAM23	ADAM9	ADAMTS5	ADRA1B	AKT2	AKT3	ALOX15B	AMH	AMIGO1	AMIGO2	ARHGEF6	ARPC2	ATP1A3	B4GALT1	BAIAP2	BMP1	CADM2	CADM3	CALB2	CAP1	CD209	CD274	CD276	CD34	CD86	CD99	CDH1	CDH11	CDH15	CDH3	CDH4	CDH6	CDH8	CDK8	CDSN	CERCAM	CLDN11	CLDN14
HALLMARK_APICAL_SURFACE	> Genes encoding proteins over-represented on the apical surface of epithelial cells, e.g., important for cell polarity (apical area).	ADAM10	ADIPOR2	AFAP1L2	AKAP7	APP	ATP6V0A4	ATP8B1	B4GALT1	BRCA1	CD160	CROCC	CRYBG1	CX3CL1	DCBLD2	EFNA5	EPHB4	FLOT2	GAS1	GATA3	GHRL	GSTM3	HSPB1	IL2RB	IL2RG	LYN	LYPD3	MAL	MDGA1	NCOA6	NTNG1	PCSK9	PKHD1	PLAUR	RHCG	RTN4RL1	SCUBE1	SHROOM2	SLC22A12	SLC2A4	SLC34A3	SRPX	SULF2	THY1	TMEM8B
HALLMARK_APOPTOSIS	> Genes mediating programmed cell death (apoptosis) by activation of caspases.	ADD1	AIFM3	ANKH	ANXA1	APP	ATF3	AVPR1A	BAX	BCAP31	BCL10	BCL2L1	BCL2L10	BCL2L11	BCL2L2	BGN	BID	BIK	BIRC3	BMF	BMP2	BNIP3L	BRCA1	BTG2	BTG3	CASP1	CASP2	CASP3	CASP4	CASP6	CASP7	CASP8	CASP9	CAV1	CCNA1	CCND1	CCND2	CD14	CD2	CD38	CD44	CD69	CDC25B	CDK2	CDKN1A	CDKN1B	CFLAR	CLU	CREBBP
HALLMARK_BILE_ACID_METABOLISM	> Genes involve in metabolism of bile acids and salts.	ABCA1	ABCA2	ABCA3	ABCA4	ABCA5	ABCA6	ABCA8	ABCA9	ABCD1	ABCD2	ABCD3	ABCG4	ABCG8	ACSL1	ACSL5	AGXT	AKR1D1	ALDH1A1	ALDH8A1	ALDH9A1	AMACR	APOA1	AQP9	AR	ATXN1	BBOX1	BCAR3	BMP6	CAT	CH25H	CROT	CYP27A1	CYP39A1	CYP46A1	CYP7A1	CYP7B1	CYP8B1	DHCR24	DIO1	DIO2	EFHC1	EPHX2	FADS1	FADS2	FDXR	GC	GCLM	GNMT
HALLMARK_CHOLESTEROL_HOMEOSTASIS	> Genes involved in cholesterol homeostasis.	ABCA2	ACAT2	ACSS2	ACTG1	ADH4	ALCAM	ALDOC	ANTXR2	ANXA13	ANXA5	ATF3	ATF5	ATXN2	AVPR1A	CBS	CD9	CHKA	CLU	CPEB2	CTNNB1	CXCL16	CYP51A1	DHCR7	EBP	ECH1	ERRFI1	ETHE1	FABP5	FADS2	FASN	FBXO6	FDFT1	FDPS	GLDC	GNAI1	GPX8	GSTM2	GUSB	HMGCR	HMGCS1	HSD17B7	IDI1	JAG1	LDLR	LGALS3	LGMN	LPL	LSS
HALLMARK_COAGULATION	> Genes encoding components of blood coagulation system; also up-regulated in platelets.	A2M	ACOX2	ADAM9	ANG	ANXA1	APOA1	APOC1	APOC2	APOC3	ARF4	BMP1	C1QA	C1R	C1S	C2	C3	C8A	C8B	C8G	C9	CAPN2	CAPN5	CASP9	CD9	CFB	CFD	CFH	CFI	CLU	COMP	CPB2	CPN1	CPQ	CRIP2	CSRP1	CTSB	CTSE	CTSH	CTSK	CTSO	CTSV	DCT	DPP4	DUSP14	DUSP6	F10	F11	F12
HALLMARK_COMPLEMENT	> Genes encoding components of the complement system, which is part of the innate immune system.	ACTN2	ADAM9	ADRA2B	AKAP10	ANG	ANXA5	APOA4	APOBEC3F	APOBEC3G	APOC1	ATOX1	BRPF3	C1QA	C1QC	C1R	C1S	C2	C3	C4BPB	C9	CA2	CALM1	CALM3	CASP1	CASP10	CASP3	CASP4	CASP5	CASP7	CASP9	CBLB	CCL5	CD36	CD40LG	CD46	CD55	CD59	CDA	CDH13	CDK5R1	CEBPB	CFB	CFH	CLU	COL4A2	CP	CPM	CPQ
HALLMARK_DNA_REPAIR	> Genes involved in DNA repair.	AAAS	ADA	ADCY6	ADRM1	AGO4	AK1	AK3	ALYREF	APRT	ARL6IP1	BCAM	BCAP31	BOLA2	BRF2	CANT1	CCNO	CDA	CETN2	CLP1	CMPK2	COX17	CSTF3	DAD1	DCTN4	DDB1	DDB2	DGCR8	DGUOK	DUT	EDF1	EIF1B	ELL	ELOA	ERCC1	ERCC2	ERCC3	ERCC4	ERCC5	ERCC8	FEN1	GMPR2	GPX4	GSDME	GTF2A2	GTF2B	GTF2F1	GTF2H1	GTF2H3
HALLMARK_E2F_TARGETS	> Genes encoding cell cycle related targets of E2F transcription factors.	AK2	ANP32E	ASF1A	ASF1B	ATAD2	AURKA	AURKB	BARD1	BIRC5	BRCA1	BRCA2	BRMS1L	BUB1B	CBX5	CCNB2	CCNE1	CCP110	CDC20	CDC25A	CDC25B	CDCA3	CDCA8	CDK1	CDK4	CDKN1A	CDKN1B	CDKN2A	CDKN2C	CDKN3	CENPE	CENPM	CHEK1	CHEK2	CIT	CKS1B	CKS2	CNOT9	CSE1L	CTCF	CTPS1	DCK	DCLRE1B	DCTPP1	DDX39A	DEK	DEPDC1	DIAPH3	DLGAP5
HALLMARK_EPITHELIAL_MESENCHYMAL_TRANSITION	> Genes defining epithelial-mesenchymal transition, as in wound healing, fibrosis and metastasis.	ABI3BP	ACTA2	ADAM12	ANPEP	APLP1	AREG	BASP1	BDNF	BGN	BMP1	CADM1	CALD1	CALU	CAP2	CAPG	CCN1	CCN2	CD44	CD59	CDH11	CDH2	CDH6	COL11A1	COL12A1	COL16A1	COL1A1	COL1A2	COL3A1	COL4A1	COL4A2	COL5A1	COL5A2	COL5A3	COL6A2	COL6A3	COL7A1	COL8A2	COLGALT1	COMP	COPA	CRLF1	CTHRC1	CXCL1	CXCL12	CXCL6	CXCL8	DAB2	DCN
HALLMARK_ESTROGEN_RESPONSE_EARLY	> Genes defining early response to estrogen.	ABAT	ABCA3	ABHD2	ABLIM1	ADCY1	ADCY9	ADD3	AFF1	AKAP1	ALDH3B1	AMFR	ANXA9	AQP3	AR	AREG	ARL3	ASB13	B4GALT1	BAG1	BCL11B	BCL2	BHLHE40	BLVRB	CA12	CALB2	CALCR	CANT1	CBFA2T3	CCN5	CCND1	CD44	CELSR1	CELSR2	CHPT1	CISH	CLDN7	CLIC3	CXCL12	CYP26B1	DEPTOR	DHCR7	DHRS2	DHRS3	DLC1	DYNLT3	EGR3	ELF1	ELF3
HALLMARK_ESTROGEN_RESPONSE_LATE	> Genes defining late response to estrogen.	ABCA3	ABHD2	ACOX2	ADD3	AFF1	AGR2	ALDH3A2	ALDH3B1	AMFR	ANXA9	AREG	ARL3	ASCL1	ASS1	ATP2B4	BAG1	BATF	BCL2	BLVRB	BTG3	CA12	CA2	CACNA2D2	CALCR	CAV1	CCN5	CCNA1	CCND1	CD44	CD9	CDC20	CDC6	CDH1	CELSR2	CHPT1	CHST8	CISH	CKB	CLIC3	COX6C	CPE	CXCL12	CXCL14	CYP26B1	CYP4F11	DCXR	DHCR7	DHRS2
HALLMARK_FATTY_ACID_METABOLISM	> Genes encoding proteins involved in metabolism of fatty acids.	AADAT	ACAA1	ACAA2	ACADL	ACADM	ACADS	ACADVL	ACAT2	ACO2	ACOT2	ACOT8	ACOX1	ACSL1	ACSL4	ACSL5	ACSM3	ACSS1	ADH1C	ADH7	ADIPOR2	ADSL	ALAD	ALDH1A1	ALDH3A1	ALDH3A2	ALDH9A1	ALDOA	AOC3	APEX1	AQP7	AUH	BCKDHB	BLVRA	BMPR1B	BPHL	CA2	CA4	CA6	CBR1	CBR3	CCDC58	CD1D	CD36	CEL	CIDEA	CPOX	CPT1A	CPT2
HALLMARK_G2M_CHECKPOINT	> Genes involved in the G2/M checkpoint, as in progression through the cell division cycle.	ABL1	AMD1	ARID4A	ATF5	ATRX	AURKA	AURKB	BARD1	BCL3	BIRC5	BRCA2	BUB1	BUB3	CASP8AP2	CBX1	CCNA2	CCNB2	CCND1	CCNF	CCNT1	CDC20	CDC25A	CDC25B	CDC27	CDC45	CDC6	CDC7	CDK1	CDK4	CDKN1B	CDKN2C	CDKN3	CENPA	CENPE	CENPF	CHAF1A	CHEK1	CHMP1A	CKS1B	CKS2	CTCF	CUL1	CUL3	CUL4A	CUL5	DBF4	DDX39A	DKC1
HALLMARK_GLYCOLYSIS	> Genes encoding proteins involved in glycolysis and gluconeogenesis.	ABCB6	ADORA2B	AGL	AGRN	AK3	AK4	AKR1A1	ALDH7A1	ALDH9A1	ALDOA	ALDOB	ALG1	ANG	ANGPTL4	ANKZF1	ARPP19	ARTN	AURKA	B3GALT6	B3GAT1	B3GAT3	B3GNT3	B4GALT1	B4GALT2	B4GALT4	B4GALT7	BIK	BPNT1	CACNA1H	CAPN5	CASP6	CD44	CDK1	CENPA	CHPF	CHPF2	CHST1	CHST12	CHST2	CHST4	CHST6	CITED2	CLDN3	CLDN9	CLN6	COG2	COL5A1	COPB2
HALLMARK_HEDGEHOG_SIGNALING	> Genes up-regulated by activation of hedgehog signaling.	ACHE	ADGRG1	AMOT	CDK5R1	CDK6	CELSR1	CNTFR	CRMP1	DPYSL2	ETS2	GLI1	HEY1	HEY2	L1CAM	LDB1	MYH9	NF1	NKX6-1	NRCAM	NRP1	NRP2	OPHN1	PLG	PML	PTCH1	RASA1	RTN1	SCG2	SHH	SLIT1	THY1	TLE1	TLE3	UNC5C	VEGFA	VLDLR
HALLMARK_HEME_METABOLISM	> Genes involved in metabolism of heme (a cofactor consisting of iron and porphyrin) and erythroblast differentiation.	ABCB6	ABCG2	ACKR1	ACP5	ACSL6	ADD1	ADD2	ADIPOR1	AGPAT4	AHSP	ALAD	ALAS2	ALDH1L1	ALDH6A1	ANK1	AQP3	ARHGEF12	ARL2BP	ASNS	ATG4A	ATP6V0A1	BACH1	BCAM	BLVRA	BLVRB	BMP2K	BNIP3L	BPGM	BSG	BTG2	BTRC	C3	CA1	CA2	CAST	CAT	CCDC28A	CCND3	CDC27	CDR2	CIR1	CLCN3	CLIC2	CPOX	CROCCP2	CTNS	CTSB	CTSE
HALLMARK_HYPOXIA	> Genes up-regulated in response to low oxygen levels (hypoxia).	ACKR3	ADM	ADORA2B	AK4	AKAP12	ALDOA	ALDOB	ALDOC	AMPD3	ANGPTL4	ANKZF1	ANXA2	ATF3	ATP7A	B3GALT6	B4GALNT2	BCAN	BCL2	BGN	BHLHE40	BNIP3L	BRS3	BTG1	CA12	CASP6	CAV1	CAVIN1	CAVIN3	CCN1	CCN2	CCN5	CCNG2	CDKN1A	CDKN1B	CDKN1C	CHST2	CHST3	CITED2	COL5A1	CP	CSRP2	CXCR4	DCN	DDIT3	DDIT4	DPYSL4	DTNA	DUSP1
HALLMARK_IL2_STAT5_SIGNALING	> Genes up-regulated by STAT5 in response to IL2 stimulation.	ABCB1	ADAM19	AGER	AHCY	AHNAK	AHR	ALCAM	AMACR	ANXA4	APLP1	ARL4A	BATF	BATF3	BCL2	BCL2L1	BHLHE40	BMP2	BMPR2	CA2	CAPG	CAPN3	CASP3	CCND2	CCND3	CCNE1	CCR4	CD44	CD48	CD79B	CD81	CD83	CD86	CDC42SE2	CDC6	CDCP1	CDKN1C	CISH	CKAP4	COCH	COL6A1	CSF1	CSF2	CST7	CTLA4	CTSZ	CXCL10	CYFIP1	DCPS
HALLMARK_IL6_JAK_STAT3_SIGNALING	> Genes up-regulated by IL6 [GeneID=3569] via STAT3 [GeneID=6774], e.g., during acute phase response.	A2M	ACVR1B	ACVRL1	BAK1	CBL	CCL7	CCR1	CD14	CD36	CD38	CD44	CD9	CNTFR	CRLF2	CSF1	CSF2	CSF2RA	CSF2RB	CSF3R	CXCL1	CXCL10	CXCL11	CXCL13	CXCL3	CXCL9	DNTT	EBI3	FAS	GRB2	HAX1	HMOX1	IFNAR1	IFNGR1	IFNGR2	IL10RB	IL12RB1	IL13RA1	IL15RA	IL17RA	IL17RB	IL18R1	IL1B	IL1R1	IL1R2	IL2RA	IL2RG	IL3RA	IL4R
HALLMARK_INFLAMMATORY_RESPONSE	>	Genes	defining	inflammatory	response.	ABCA1	ABI1	ACVR1B	ACVR2A	ADGRE1	ADM	ADORA2B	ADRM1	AHR	APLNR	AQP9	ATP2A2	ATP2B1	ATP2C1	AXL	BDKRB1	BEST1	BST2	BTG2	C3AR1	C5AR1	CALCRL	CCL17	CCL2	CCL13	CCL20	CCL22	CCL24	CCL5	CCL7	CCR7	CCRL2	CD14	CD40	CD48	CD55	CD69	CD70	CD82	CDKN1A	CHST2	CLEC5A	CMKLR1	CSF1
HALLMARK_INTERFERON_ALPHA_RESPONSE	> Genes up-regulated in response to alpha interferon proteins.	ADAR	B2M	BATF2	BST2	C1S	CASP1	CASP8	CCRL2	CD47	CD74	CMPK2	CMTR1	CNP	CSF1	CXCL10	CXCL11	DDX60	DHX58	EIF2AK2	ELF1	EPSTI1	GBP2	GBP4	GMPR	HELZ2	HERC6	HLA-C	IFI27	IFI30	IFI35	IFI44	IFI44L	IFIH1	IFIT2	IFIT3	IFITM1	IFITM2	IFITM3	IL15	IL4R	IL7	IRF1	IRF2	IRF7	IRF9	ISG15	ISG20	LAMP3
HALLMARK_INTERFERON_GAMMA_RESPONSE	>	Genes	up-regulated	in	response	to	IFNG	[GeneID=3458].	ADAR	APOL6	ARID5B	ARL4A	AUTS2	B2M	BANK1	BATF2	BPGM	BST2	BTG1	C1R	C1S	CASP1	CASP3	CASP4	CASP7	CASP8	CCL2	CCL13	CCL5	CCL7	CD274	CD38	CD40	CD69	CD74	CD86	CDKN1A	CFB	CFH	CIITA	CMKLR1	CMPK2	CMTR1	CSF2RB	CXCL10	CXCL11	CXCL9	DDX58	DDX60
HALLMARK_KRAS_SIGNALING_DN	> Genes down-regulated by KRAS activation.	ABCB11	ABCG4	ACTC1	ADRA2C	AKR1B10	ALOX12B	AMBN	ARHGDIG	ARPP21	ASB7	ATP4A	ATP6V1B1	BARD1	BMPR1B	BRDT	BTG2	C5	CACNA1F	CACNG1	CALCB	CALML5	CAMK1D	CAPN9	CCDC106	CCNA1	CCR8	CD207	CD40LG	CD80	CDH16	CDKAL1	CELSR2	CHRNG	CHST2	CKM	CLDN16	CLDN8	CLPS	CLSTN3	CNTFR	COL2A1	COPZ2	COQ8A	CPA2	CPB1	CPEB3	CYP11B2	CYP39A1
HALLMARK_KRAS_SIGNALING_UP	> Genes up-regulated by KRAS activation.	ABCB1	ACE	ADAM17	ADAM8	ADAMDEC1	ADGRA2	ADGRL4	AKAP12	AKT2	ALDH1A2	ALDH1A3	AMMECR1	ANGPTL4	ANKH	ANO1	ANXA10	APOD	ARG1	ATG10	AVL9	BIRC3	BMP2	BPGM	BTBD3	BTC	C3AR1	CA2	CAB39L	CBL	CBR4	CBX8	CCL20	CCND2	CCSER2	CD37	CDADC1	CFB	CFH	CFHR2	CIDEA	CLEC4A	CMKLR1	CPE	CROT	CSF2	CSF2RA	CTSS	CXCL10
HALLMARK_MITOTIC_SPINDLE	> Genes important for mitotic spindle assembly.	ABI1	ABL1	ABR	ACTN4	AKAP13	ALMS1	ALS2	ANLN	APC	ARAP3	ARF6	ARFGEF1	ARFIP2	ARHGAP10	ARHGAP27	ARHGAP29	ARHGAP4	ARHGAP5	ARHGDIA	ARHGEF11	ARHGEF12	ARHGEF2	ARHGEF3	ARHGEF7	ARL8A	ATG4B	AURKA	BCAR1	BCL2L11	BCR	BIN1	BIRC5	BRCA2	BUB1	CAPZB	CCDC88A	CCNB2	CD2AP	CDC27	CDC42	CDC42BPA	CDC42EP1	CDC42EP2	CDC42EP4	CDK1	CDK5RAP2	CENPE	CENPF
HALLMARK_MTORC1_SIGNALING	> Genes up-regulated through activation of mTORC1 complex.	ABCF2	ACACA	ACLY	ACSL3	ACTR2	ACTR3	ADD3	ADIPOR2	AK4	ALDOA	ARPC5L	ASNS	ATP2A2	ATP5MC1	ATP6V1D	AURKA	BCAT1	BHLHE40	BTG2	BUB1	CACYBP	CALR	CANX	CCNF	CCNG1	CCT6A	CD9	CDC25A	CDKN1A	CFP	COPS5	CORO1A	CTH	CTSC	CXCR4	CYB5B	CYP51A1	DAPP1	DDIT3	DDIT4	DDX39A	DHCR24	DHCR7	DHFR	EBP	EDEM1	EEF1E1	EGLN3
HALLMARK_MYC_TARGETS_V1	> A subgroup of genes regulated by MYC - version 1 (v1).	ABCE1	ACP1	AIMP2	AP3S1	APEX1	BUB3	C1QBP	CAD	CANX	CBX3	CCNA2	CCT2	CCT3	CCT4	CCT5	CCT7	CDC20	CDC45	CDK2	CDK4	CLNS1A	CNBP	COPS5	COX5A	CSTF2	CTPS1	CUL1	CYC1	DDX18	DDX21	DEK	DHX15	DUT	EEF1B2	EIF1AX	EIF2S1	EIF2S2	EIF3B	EIF3D	EIF3J	EIF4A1	EIF4E	EIF4G2	EIF4H	EPRS1	ERH	ETF1	EXOSC7
HALLMARK_MYC_TARGETS_V2	> A subgroup of genes regulated by MYC - version 2 (v2).	AIMP2	BYSL	CBX3	CDK4	DCTPP1	DDX18	DUSP2	EXOSC5	FARSA	GNL3	GRWD1	HK2	HSPD1	HSPE1	IMP4	IPO4	LAS1L	MAP3K6	MCM4	MCM5	MPHOSPH10	MRTO4	MYBBP1A	MYC	NDUFAF4	NIP7	NOC4L	NOLC1	NOP16	NOP2	NOP56	NPM1	PA2G4	PES1	PHB	PLK1	PLK4	PPAN	PPRC1	PRMT3	PUS1	RABEPK	RCL1	RRP12	RRP9	SLC19A1	SLC29A2	SORD
HALLMARK_MYOGENESIS	> Genes involved in development of skeletal muscle (myogenesis).	ABLIM1	ACHE	ACSL1	ACTA1	ACTC1	ACTN2	ACTN3	ADAM12	ADCY9	AEBP1	AGL	AGRN	AK1	AKT2	ANKRD2	APLNR	APOD	APP	ATP2A1	ATP6AP1	BAG1	BDKRB2	BHLHE40	BIN1	CACNA1H	CACNG1	CAMK2B	CASQ1	CASQ2	CAV3	CD36	CDH13	CDKN1A	CFD	CHRNA1	CHRNB1	CHRNG	CKB	CKM	CKMT2	CLU	CNN3	COL15A1	COL1A1	COL3A1	COL4A2	COL6A2	COL6A3
HALLMARK_NOTCH_SIGNALING	> Genes up-regulated by activation of Notch signaling.	APH1A	ARRB1	CCND1	CUL1	DLL1	DTX1	DTX2	DTX4	FBXW11	FZD1	FZD5	FZD7	HES1	HEYL	JAG1	KAT2A	LFNG	MAML2	NOTCH1	NOTCH2	NOTCH3	PPARD	PRKCA	PSEN2	PSENEN	RBX1	SAP30	SKP1	ST3GAL6	TCF7L2	WNT2	WNT5A
HALLMARK_OXIDATIVE_PHOSPHORYLATION	> Genes encoding proteins involved in oxidative phosphorylation.	ABCB7	ACAA1	ACAA2	ACADM	ACADSB	ACADVL	ACAT1	ACO2	AFG3L2	AIFM1	ALAS1	ALDH6A1	ATP1B1	ATP5F1A	ATP5F1B	ATP5F1C	ATP5F1D	ATP5F1E	ATP5MC1	ATP5MC2	ATP5MC3	ATP5ME	ATP5MF	ATP5MG	ATP5PB	ATP5PD	ATP5PF	ATP5PO	ATP6AP1	ATP6V0B	ATP6V0C	ATP6V0E1	ATP6V1C1	ATP6V1D	ATP6V1E1	ATP6V1F	ATP6V1G1	ATP6V1H	BAX	BCKDHA	BDH2	CASP7	COX10	COX11	COX15	COX17	COX4I1	COX5A
HALLMARK_P53_PATHWAY	> Genes involved in p53 pathways and networks.	ABAT	ABCC5	ABHD4	ACVR1B	ADA	AEN	AK1	ALOX15B	ANKRA2	APAF1	APP	ATF3	BAIAP2	BAK1	BAX	BLCAP	BMP2	BTG1	BTG2	CASP1	CCND2	CCND3	CCNG1	CCNK	CCP110	CD81	CD82	CDH13	CDK5R1	CDKN1A	CDKN2A	CDKN2AIP	CDKN2B	CEBPA	CGRRF1	CLCA2	COQ8A	CSRNP2	CTSD	CTSF	CYFIP2	DCXR	DDB2	DDIT3	DDIT4	DEF6	DGKA	DNTTIP2
HALLMARK_PANCREAS_BETA_CELLS	> Genes specifically up-regulated in pancreatic beta cells.	ABCC8	AKT3	CHGA	DCX	DPP4	ELP4	FOXA2	FOXO1	G6PC2	GCG	GCK	HNF1A	IAPP	INS	INSM1	ISL1	LMO2	MAFB	NEUROD1	NEUROG3	NKX2-2	NKX6-1	PAK3	PAX4	PAX6	PCSK1	PCSK2	PDX1	PKLR	SCGN	SEC11A	SLC2A2	SPCS1	SRP14	SRP9	SRPRB	SST	STXBP1	SYT13	VDR
HALLMARK_PEROXISOME	> Genes encoding components of peroxisome.	ABCB1	ABCB4	ABCB9	ABCC5	ABCC8	ABCD1	ABCD2	ABCD3	ACAA1	ACOT8	ACOX1	ACSL1	ACSL4	ACSL5	ALB	ALDH1A1	ALDH9A1	ATXN1	BCL10	CACNA1B	CADM1	CAT	CDK7	CEL	CLN6	CLN8	CNBP	CRABP1	CRABP2	CRAT	CTBP1	CTPS1	DHCR24	DHRS3	DIO1	DLG4	ECH1	ECI2	EHHADH	ELOVL5	EPHX2	ERCC1	ERCC3	ESR2	FABP6	FADS1	FDPS	FIS1
HALLMARK_PI3K_AKT_MTOR_SIGNALING	> Genes up-regulated by activation of the PI3K/AKT/mTOR pathway.	ACACA	ACTR2	ACTR3	ADCY2	AKT1	AKT1S1	AP2M1	ARF1	ARHGDIA	ARPC3	ATF1	CAB39	CAB39L	CALR	CAMK4	CDK1	CDK2	CDK4	CDKN1A	CDKN1B	CFL1	CLTC	CSNK2B	CXCR4	DAPP1	DDIT3	DUSP3	E2F1	ECSIT	EGFR	EIF4E	FASLG	FGF17	FGF22	FGF6	GNA14	GNGT1	GRB2	GRK2	GSK3B	HRAS	HSP90B1	IL2RG	IL4	IRAK4	ITPR2	LCK	MAP2K3
HALLMARK_PROTEIN_SECRETION	> Genes involved in protein secretion pathway.	ABCA1	ADAM10	ANP32E	AP1G1	AP2B1	AP2M1	AP2S1	AP3B1	AP3S1	ARCN1	ARF1	ARFGAP3	ARFGEF1	ARFGEF2	ARFIP1	ATP1A1	ATP6V1B1	ATP6V1H	ATP7A	BET1	BNIP3	CAV2	CD63	CLCN3	CLN5	CLTA	CLTC	COG2	COPB1	COPB2	COPE	CTSC	DNM1L	DOP1A	DST	EGFR	ERGIC3	GALC	GBF1	GLA	GNAS	GOLGA4	GOSR2	ICA1	IGF2R	KIF1B	KRT18	LAMP2
HALLMARK_REACTIVE_OXYGEN_SPECIES_PATHWAY	> Genes up-regulated by reactive oxigen species (ROS).	ABCC1	ATOX1	CAT	CDKN2D	EGLN2	ERCC2	FES	FTL	G6PD	GCLC	GCLM	GLRX	GLRX2	GPX3	GPX4	GSR	HHEX	HMOX2	IPCEF1	JUNB	LAMTOR5	LSP1	MBP	MGST1	MPO	MSRA	NDUFA6	NDUFB4	NDUFS2	NQO1	OXSR1	PDLIM1	PFKP	PRDX1	PRDX2	PRDX4	PRDX6	PRNP	PTPA	SBNO2	SCAF4	SELENOS	SOD1	SOD2	SRXN1	STK25	TXN	TXNRD1
HALLMARK_SPERMATOGENESIS	> Genes up-regulated during production of male gametes (sperm), as in spermatogenesis.	ACE	ACRBP	ACRV1	ACTL7B	ADAD1	ADAM2	ADCYAP1	AGFG1	AKAP4	ALOX15	ARL4A	ART3	AURKA	BRAF	BUB1	CAMK4	CCNA1	CCNB2	CCT6B	CDK1	CDKN3	CFTR	CHFR	CHRM4	CLGN	CLPB	CLVS1	CNIH2	COIL	CRISP2	CSNK2A2	CST8	DBF4	DCC	DDX25	DDX4	DMC1	DMRT1	DNAJB8	DPEP3	ELOVL3	EZH2	GAD1	GAPDHS	GFI1	GMCL1	GPR182	GRM8
HALLMARK_TGF_BETA_SIGNALING	> Genes up-regulated in response to TGFB1 [GeneID=7040].	ACVR1	APC	ARID4B	BCAR3	BMP2	BMPR1A	BMPR2	CDH1	CDK9	CDKN1C	CTNNB1	ENG	FKBP1A	FNTA	FURIN	HDAC1	HIPK2	ID1	ID2	ID3	IFNGR2	JUNB	KLF10	LEFTY2	LTBP2	MAP3K7	NCOR2	NOG	PMEPA1	PPM1A	PPP1CA	PPP1R15A	RAB31	RHOA	SERPINE1	SKI	SKIL	SLC20A1	SMAD1	SMAD3	SMAD6	SMAD7	SMURF1	SMURF2	SPTBN1	TGFB1	TGFBR1	TGIF1
HALLMARK_TNFA_SIGNALING_VIA_NFKB	>	Genes	regulated	by	NF-kB	in	response	to	TNF	[GeneID=7124].	ABCA1	ACKR3	AREG	ATF3	ATP2B1	B4GALT1	B4GALT5	BCL2A1	BCL3	BCL6	BHLHE40	BIRC2	BIRC3	BMP2	BTG1	BTG2	BTG3	CCL2	CCL13	CCL20	CCL4	CCL5	CCN1	CCND1	CCNL1	CCRL2	CD44	CD69	CD80	CD83	CDKN1A	CEBPB	CEBPD	CFLAR	CLCF1	CSF1	CSF2	CXCL1	CXCL10
HALLMARK_UNFOLDED_PROTEIN_RESPONSE	>	Genes	up-regulated	during	unfolded	protein	response,	a	cellular	stress	response	related	to	the	endoplasmic	reticulum.	ALDH18A1	ARFGAP1	ASNS	ATF3	ATF4	ATF6	ATP6V0D1	BAG3	BANF1	CALR	CCL2	CCL13	CEBPB	CEBPG	CHAC1	CKS1B	CNOT2	CNOT4	CNOT6	CXXC1	DCP1A	DCP2	DCTN1	DDIT4	DDX10	DKC1	DNAJA4	DNAJB9	DNAJC3	EDC4	EDEM1	EEF2	EIF2AK3
HALLMARK_UV_RESPONSE_DN	> Genes down-regulated in response to ultraviolet (UV) radiation.	ABCC1	ACVR2A	ADD3	ADGRL2	ADORA2B	AGGF1	AKT3	AMPH	ANXA2	ANXA4	APBB2	ARHGEF9	ATP2B1	ATP2B4	ATP2C1	ATRN	ATRX	ATXN1	BCKDHB	BDNF	BHLHE40	BMPR1A	CACNA1A	CAP2	CAV1	CCN1	CDC42BPA	CDK13	CDKN1B	CDON	CELF2	CITED2	COL11A1	COL1A1	COL1A2	COL3A1	COL5A2	DAB2	DBP	DDAH1	DLC1	DLG1	DMAC2L	DUSP1	DYRK1A	EFEMP1	ERBB2	F3
HALLMARK_UV_RESPONSE_UP	> Genes up-regulated in response to ultraviolet (UV) radiation.	ABCB1	ACAA1	AGO2	ALAS1	ALDOA	AMD1	AP2S1	APOM	AQP3	ARRB2	ASNS	ATF3	ATP6V1C1	ATP6V1F	BAK1	BCL2L11	BID	BMP2	BSG	BTG1	BTG2	BTG3	C4BPB	CA2	CASP3	CCK	CCND3	CCNE1	CDC34	CDC5L	CDK2	CDKN1C	CDKN2B	CDO1	CEBPG	CHKA	CHRNA5	CLCN2	CLTB	CNP	COL2A1	CREG1	CTSV	CXCL2	CYB5B	CYB5R1	CYP1A1	DDX21
HALLMARK_WNT_BETA_CATENIN_SIGNALING	> Genes up-regulated by activation of WNT signaling through accumulation of beta catenin CTNNB1 [GeneID=1499].	ADAM17	AXIN1	AXIN2	CCND2	CSNK1E	CTNNB1	CUL1	DKK1	DKK4	DLL1	DVL2	FRAT1	FZD1	FZD8	GNAI1	HDAC11	HDAC2	HDAC5	HEY1	HEY2	JAG1	JAG2	KAT2A	LEF1	MAML1	MYC	NCOR2	NCSTN	NKD1	NOTCH1	NOTCH4	NUMB	PPARD	PSEN2	PTCH1	RBPJ	SKP2	TCF7	TP53	WNT1	WNT5B	WNT6
HALLMARK_XENOBIOTIC_METABOLISM	> Genes encoding proteins involved in processing of drugs and other xenobiotics.	ABCC2	ABCC3	ABCD2	ABHD6	ACO2	ACOX1	ACOX2	ACOX3	ACP1	ACP2	ACSM1	ADH1C	ADH5	ADH7	AHCY	AKR1C2	AKR1C3	ALAS1	ALDH2	ALDH3A1	ALDH9A1	ANGPTL3	AOX1	AP4B1	APOE	AQP9	ARG1	ARG2	ARPP19	ASL	ATOH8	ATP2A2	BCAR1	BCAT1	BLVRB	BPHL	CA2	CASP6	CAT	CBR1	CCL25	CD36	CDA	CDO1	CES1	CFB	CNDP2	COMT
LUMINAL_BASAL_MARKERS_IN_EMBRYONIC_MULTIPOTENT_PROGENITORS_BLANPAIN	> EARLY LINEAGE SEGREGATION OF MULTIPOTENT EMBRYONIC MAMMARY GLAND PROGENITORS [PMID=29784918].	COL4A1	TRP63	ANTXR1	TENM2	DPYSL3	CDH3	COL4A2	GJA1	KRT14	FSTL1	FBLIM1	CXCL14	KRT5	COL17A1	MMP2	RBMS3	SERPINH1	NREP	MDK	PDGFA	VIM	KRT17	FAM129A	PLTP	SPON2	ARL4C	PTPRE	GAS1	RNASE4	TGFBR3	BGN	LRP1	TRIM29	PLXDC2	SEMA5A	LAMA3	AXL	LMO1	FBN1	PTPN14	CALD1	CNN2	SPARC	PERP	OXCT1	FLNA	TXNIP	EGFR
LUMINAL_MARKERS_IN_EMBRYONIC_MULTIPOTENT_PROGENITORS_BLANPAIN	> EARLY LINEAGE SEGREGATION OF MULTIPOTENT EMBRYONIC MAMMARY GLAND PROGENITORS [PMID=29784918].	NDEL1	TGIF1	NDFIP2	CLDN4	CDH1	HSPA4	TACSTD2	ZSWIM4	ST14	RBM47	CHMP4B	LER5	TJP2	BASP1	CLDN7	ALCAM	NOTCH3
MAMMARY_BASAL_BALANCER_SPIKE	> SINGLE-CELL TRANSCRIPTOMES DISTINGUISH STEM CELL STATE CHANGES AND LINEAGE SPECIFICATION PROGRAMS IN EARLY MAMMARY GLAND DEVELOPMENT [PMID=30089273].	AATF	ABHD4	ACTA2	ACTG2	ACTN1	ADM	AEBP1	AHNAK2	AKAP2	AMOTL1	AMPD3	ANXA8	APOE	APP	ARHGAP44	ARHGAP5	ASNS	ATP2A2	ATXN1	AXL	BOC	C3	C330013J21RIK	CACNA2D1	CAMK2D	CAMTA1	CAPN2	CAPNS1	CASP12	CAV1	CCDC129	CD109	CD151	CDA	CHI3L1	CLCA2	CNN1	COL17A1	COL4A6	CPNE8	CTDSPL	CTGF	CTPS	CWC22	CYB5R1	CYP1B1	DEPTOR	DOCK7
MAMMARY_BASAL_CELLS_BLANPAIN	> EARLY LINEAGE SEGREGATION OF MULTIPOTENT EMBRYONIC MAMMARY GLAND PROGENITORS [PMID=29784918].	ACTA2	KRT5	CXCL14	MYLK	TPM2	APOE	SPARC	GAS1	MMP2	TAGLN	COL17A1	FSTL1	PRELP	MYH11	CNN1
MAMMARY_BASAL_SPIKE	> SINGLE-CELL TRANSCRIPTOMES DISTINGUISH STEM CELL STATE CHANGES AND LINEAGE SPECIFICATION PROGRAMS IN EARLY MAMMARY GLAND DEVELOPMENT [PMID=30089273].	AATF	ABHD4	ACTA2	ACTG2	ACTN1	ADM	AEBP1	AHNAK2	AKAP2	AMOTL1	AMPD3	ANXA8	APOE	APP	ARHGAP44	ARHGAP5	ASNS	ATP2A2	ATXN1	AXL	BOC	C3	C330013J21RIK	CACNA2D1	CAMK2D	CAMTA1	CAPN2	CAPNS1	CASP12	CAV1	CCDC129	CD109	CD151	CDA	CHI3L1	CLCA2	CNN1	COL17A1	COL4A6	CPNE8	CTDSPL	CTGF	CTPS	CWC22	CYB5R1	CYP1B1	DEPTOR	DOCK7
MAMMARY_LUMINAL_BALANCER_SPIKE	> SINGLE-CELL TRANSCRIPTOMES DISTINGUISH STEM CELL STATE CHANGES AND LINEAGE SPECIFICATION PROGRAMS IN EARLY MAMMARY GLAND DEVELOPMENT [PMID=30089273].	ABCC3	ABCG1	ABHD2	ABLIM1	ACADL	ACAP2	ACOT1	ACOT13	ADAM10	ADIPOR2	ADRBK2	ADSS	AFF4	ALOX15	ANXA1	ANXA7	APPL2	AQP3	AQP5	ARG1	ARG2	ARHGAP12	ARHGAP42	ATP13A3	ATP2C1	B4GALT3	BCL2L1	BCL6	BHLHE41	BRAF	BRD8	C77080	CAB39L	CAPG	CAPSL	CARKD	CAST	CCDC41	CD164	CD200	CD24A	CDH1	CDK18	CDK19	CDK8	CDO1	CEBPG	CECR2
MAMMARY_LUMINAL_CELLS_BLANPAIN	> EARLY LINEAGE SEGREGATION OF MULTIPOTENT EMBRYONIC MAMMARY GLAND PROGENITORS [PMID=29784918].	KRT18	CLDN4	KRT8	BASP1	CLU	CLDN3	CLDN7	EPCAM	KLF6	IFRD1	AQP5	KRT19	PRLR	PLET1	NDEL1
MAMMARY_LUMINAL_SPIKE	> SINGLE-CELL TRANSCRIPTOMES DISTINGUISH STEM CELL STATE CHANGES AND LINEAGE SPECIFICATION PROGRAMS IN EARLY MAMMARY GLAND DEVELOPMENT [PMID=30089273].	ABCC3	ABCG1	ABHD2	ABLIM1	ACADL	ACAP2	ACOT1	ACOT13	ADAM10	ADIPOR2	ADRBK2	ADSS	AFF4	ALOX15	ANXA1	ANXA7	APPL2	AQP3	AQP5	ARG1	ARG2	ARHGAP12	ARHGAP42	ATP13A3	ATP2C1	B4GALT3	BCL2L1	BCL6	BHLHE41	BRAF	BRD8	C77080	CAB39L	CAPG	CAPSL	CARKD	CAST	CCDC41	CD164	CD200	CD24A	CDH1	CDK18	CDK19	CDK8	CDO1	CEBPG	CECR2
MIXED_MAMMARY_PROGENITOR_MMPr_SPIKE	> SINGLE-CELL TRANSCRIPTOMES DISTINGUISH STEM CELL STATE CHANGES AND LINEAGE SPECIFICATION PROGRAMS IN EARLY MAMMARY GLAND DEVELOPMENT [PMID=30089273].	ABL1	ADAMTS1	ADNP	AGPS	AHCTF1	AKAP12	ALDH1A3	ANO4	ARID1A	ARIH1	ARL4A	ARL5B	ASCC3	ASH1L	ATF3	ATP2B1	B830012L14RIK	BAZ1A	BAZ2B	BPTF	BTBD10	CAR13	CCNL1	CDC42BPA	CEACAM1	CHD1	CHD2	CHD6	CHKA	CITED2	CLCN3	CLDN1	CLDN6	CLMN	CLSTN1	COL4A5	COL9A1	COQ10B	CP	CREB5	CRK	CSN3	CSRNP1	CTDSPL2	CTNND1	CXCL1	CXCL10	CXCL2
[truncated: 809 more columns]
