# Supplementary material for: Non-cell-autonomous cancer progression from chromosomal instability
Source: Nature. 2023 Aug 23;620(7976):1080–8. doi: 10.1038/s41586-023-06464-z (PMC10468402; doi:10.1038/s41586-023-06464-z)
Supplement: Supplementary file 5 — Differentially expressed genes and pathways across cell subtypes and along cell trajectories for major cell types in Fig. 2a. [file 41586_2023_6464_MOESM5_ESM.xlsx]

## Sheet: Table of Contents
Tab	Figure
Mac_Palantir_Pseudotime_Genes	ED Fig.2e
Mac_Palantir_Pseudotime_GSEA	ED Fig.2e
Activated_DCs_DEG	ED Fig.2i
Activated_DCs_GSEA	ED Fig.2i
cDC1_DEG	ED Fig.2i
cDC1_GSEA	ED Fig.2i
cDC2_DEG	ED Fig.2i
cDC2_GSEA	ED Fig.2i
pDC_DEG	ED Fig.2i
pDC_GSEA	ED Fig.2i
CD8+_T_cells_PT_Corr_Genes	ED Fig.3a
CD8+_T_cells_PT_Corr_GSEA	ED Fig.3a
Gr-MDSC_A_Macrostate_Genes	ED Fig.2g
Gr-MDSC_A_Macrostate_GSEA	ED Fig.2g
ISG-Neutrophil_Macrostate_Genes	ED Fig.2g
ISG-Neutrophil_Macrostate_GSEA	ED Fig.2g
Gr-MDSC_C_Macrostate_Genes	ED Fig.2g
Gr-MDSC_C_Macrostate_GSEA	ED Fig.2g
Gr-MDSC_D_Macrostate_Genes	ED Fig.2g
Gr-MDSC_D_Macrostate_GSEA	ED Fig.2g
IFN-Responsive_B_cells_DEG	ED Fig.3f
IFN-Responsive_B_cells_GSEA	ED Fig.3f
Mature_B1_B_cells_DEG	ED Fig.3f
Mature_B1_B_cells_GSEA	ED Fig.3f
Mature_B2_B_cells_DEG	ED Fig.3f
Mature_B2_B_cells_GSEA	ED Fig.3f
Mature_B3_B_cells_DEG	ED Fig.3f
Mature_B3_B_cells_GSEA	ED Fig.3f
Plasma_cells_DEG	ED Fig.3f
Plasma_cells_GSEA	ED Fig.3f
Tumor_cells_A_DEG	ED Fig.7
Tumor_cells_A_GSEA	ED Fig.7
Tumor_cells_B_DEG	ED Fig.7
Tumor_cells_B_GSEA	ED Fig.7
Tumor_cells_C_DEG	ED Fig.7
Tumor_cells_C_GSEA	ED Fig.7
Tumor_cells_D_DEG	ED Fig.7
Tumor_cells_D_GSEA	ED Fig.7
Tumor_cells_E_DEG	ED Fig.7
Tumor_cells_E_GSEA	ED Fig.7
Tumor_cells_PT_Corr_Genes	ED Fig.7
Tumor_cells_PT_Corr_GSEA	ED Fig.7

## Sheet: Mac_Palantir_Pseudotime_Genes
Gene	palantir_pseudotime_corr
C1qa	0.968312
C1qc	0.967315
C1qb	0.963607
Pmepa1	0.914712
Rplp1	0.912261
Tgfbr2	0.897331
1500011K16Rik	0.892536
Nenf	0.891214
Fads1	0.881043
Zfhx3	0.880259
Pdgfb	0.877651
mt-Co3	0.877588
mt-Nd3	0.870101
Ptgs1	0.869604
Gpr34	0.867027
mt-Atp6	0.866575
Camk1	0.866454
Blnk	0.864327
Gtf2i	0.862746
Sash1	0.862382
Il11ra1	0.8616
mt-Co2	0.861372
Tesk1	0.859389
Pianp	0.858013
Ppp1r14b	0.857183
Bmyc	0.856622
Col14a1	0.856135
Axl	0.855544
Cx3cr1	0.855093
Hmgn1	0.855046
Cd81	0.854422
Slc45a4	0.852934
Cd72	0.852441
2610507B11Rik	0.851194
Mvb12b	0.851177
Cenpb	0.849881
Uqcc3	0.845886
0610012G03Rik	0.845772
Pald1	0.844764
AU020206	0.843863
Cd63	0.843778
Ulk2	0.842668
Gna12	0.842427
Coprs	0.841316
Fam213b	0.841012
Rps20	0.840867
Spats2	0.839559
Gns	0.839211
Apoe	0.839133
Eva1b	0.839038
Ntpcr	0.838248
Cebpzos	0.837728
Itga9	0.837402
Guk1	0.837032
Rps12	0.836271
Zmynd15	0.835474
Hpgds	0.83412
Hspe1	0.834039
Arhgap22	0.83393
Tanc2	0.833405
Igfbp4	0.833227
Tmcc3	0.832126
Mxd4	0.831754
Ehmt2	0.831291
Pea15a	0.830441
Gng11	0.829805
Nudt3	0.827494
Dip2c	0.827398
Tmem259	0.827363
Vegfb	0.826688
Chpf	0.826239
Txndc16	0.824792
mt-Nd2	0.8246
Rgs10	0.823891
Zc3h7b	0.823845
Itpripl2	0.823377
Ptms	0.822449
Fam213a	0.822347
Tmem141	0.820877
Chd3	0.820664
Gga2	0.819343
Ankrd40	0.819132
Tgfbr1	0.818902
Nacc2	0.818171
Scamp5	0.818055
Plxna4os1	0.818038
Pdgfa	0.817742
Cracr2b	0.816813
Klc4	0.81618
Ttc28	0.815797
Mgmt	0.815381
Abca3	0.815342
Galnt1	0.814876
Cyhr1	0.813843
Cxcl16	0.813503
Tmem106c	0.813479
Dync1h1	0.811918
Mertk	0.810955
Timp2	0.810824
Abcb1b	0.809796
Colgalt1	0.8082
Ndufaf8	0.807844
Frmd4b	0.807774
Wdr6	0.807631
Qdpr	0.807488
Gm10073	0.807214
Myo7a	0.807042
Olfml3	0.807009
Gapvd1	0.806674
Pnpla7	0.805706
Syngr1	0.805614
Nfatc2	0.80542
Sptssa	0.805384
Rpl12	0.804971
Cpd	0.804878
Gm44751	0.80477
Stxbp1	0.804683
Gatm	0.804385
Zfp560	0.804001
Dnmt3a	0.80348
Drap1	0.803287
Tbc1d16	0.802945
Rapsn	0.802916
Tbc1d13	0.802875
Rtcb	0.8018
Phpt1	0.801546
Ctnnd1	0.801105
Gm42418	0.801021
Ttyh3	0.800031
Cd38	0.799146
Sap30l	0.799101
Hint2	0.798999
mt-Nd1	0.797958
Mbd3	0.797885
Dgcr6	0.797384
Dynll2	0.797234
Mag	0.797105
Trem2	0.797072
Rcc2	0.796665
Pygb	0.796345
Cadm1	0.796322
Pigp	0.796311
Pcyox1	0.795934
Serinc3	0.795917
Plxdc2	0.795835
Cmtm8	0.795119
Man1c1	0.794036
Adi1	0.793759
Ctsf	0.793755
Mef2c	0.793285
Clasp2	0.792913
Uqcr11	0.792878
Siglec1	0.792846
Mink1	0.791976
Ttc3	0.791958
Acp2	0.791793
Ralbp1	0.79176
Tbc1d5	0.791269
Uhmk1	0.791088
Ccdc163	0.79104
Chd4	0.791032
Pkp4	0.79086
Pura	0.790118
mt-Co1	0.789829
Mbtps1	0.78972
Srek1ip1	0.789648
Inppl1	0.789546
Fam167b	0.789486
Cpq	0.789336
Nckap5l	0.788994
Zdhhc8	0.788669
Ophn1	0.78846
Mapre2	0.788244
Dapk1	0.788032
Fnbp1	0.787975
Arap3	0.787429
Abhd12	0.787233
Prkacb	0.787185
Kdelc2	0.786544
Mgat5	0.786398
Ada	0.784985
Aven	0.784876
Rmnd5a	0.784577
1700003F12Rik	0.78421
Zcchc14	0.783731
Fam3c	0.783673
Lpcat1	0.783275
Prkar1b	0.783176
Gstm5	0.782701
Scoc	0.782583
Krt18	0.782511
Psd3	0.782462
Atp13a2	0.782115
Arap1	0.781347
Mcrip2	0.781278
Smim26	0.780946
Aamdc	0.780637
Cluh	0.780214
mt-Cytb	0.778303
Limk1	0.777499
Tnfsf12	0.777321
Vwa8	0.777292
Timm13	0.777259
Sema4c	0.776979
Ube3c	0.77512
Cebpa	0.774792
Tspan4	0.774596
Ttyh2	0.774265
Nudt16	0.774189
Map3k4	0.773413
Parp1	0.773236
Vav2	0.77282
Qk	0.772818
Mrpl34	0.772496
Mrpl55	0.772108
Itga6	0.771949
Dtx4	0.771874
Ltbp3	0.771453
Bola3	0.771118
Selenop	0.770278
Ebpl	0.770016
Ube2q1	0.769768
Irak1	0.769741
Agap3	0.769628
Tab2	0.769617
Eng	0.769574
Csf1r	0.769147
Pccb	0.769008
Mb21d2	0.768943
Copz2	0.768891
Sdhaf1	0.768629
Ccnd1	0.768352
Nbdy	0.767756
Cd320	0.767461
Rps21	0.767442
Lbh	0.767321
Romo1	0.767191
Gkap1	0.76709
Man2a2	0.766517
Zfp580	0.765715
Terf2	0.765515
Ddb1	0.765151
Kifap3	0.764982
Svbp	0.764967
Galnt7	0.764471
Enpp4	0.763864
Lancl1	0.763744
Pld2	0.76367
Megf8	0.763621
Tmem250-ps	0.763364
Slc38a6	0.762546
Adgre1	0.762209
Ccdc122	0.762144
Fgd2	0.762142
Wdr89	0.761789
Mrpl23	0.76137
Bach2os	0.761316
Rps6ka1	0.761132
Ccdc107	0.761022
Ncf1	0.760512
Bola2	0.760511
Ncdn	0.760457
mt-Nd4	0.760417
Nudt19	0.760169
Sec14l1	0.759573
Prex1	0.759535
Rasa1	0.759467
Zdhhc14	0.75937
Rps12-ps3	0.759125
Dusp23	0.759077
1110065P20Rik	0.75895
Fam98b	0.758858
Mtdh	0.758788
Xylt2	0.758698
Tbc1d12	0.758561
Tnpo2	0.758101
Paox	0.757888
2310040G24Rik	0.757644
Lap3	0.757358
Prps2	0.757296
Hsd17b11	0.757199
Tmem64	0.7571
Lix1l	0.756984
Paip1	0.756896
Ndufa2	0.756767
Cnpy2	0.756623
Glrx5	0.756332
Nfix	0.75632
Slc12a7	0.756284
Arhgef12	0.755879
Hist1h2bc	0.755286
Pla2g15	0.755211
Zmiz2	0.755075
AI427809	0.754584
Slc25a1	0.753794
Numa1	0.753709
Wls	0.752979
Ssh2	0.752445
Slamf9	0.752338
Cant1	0.75224
Ylpm1	0.75188
Prrc2a	0.751852
Soga1	0.751611
Rnf180	0.751572
Dhx9	0.751434
Anapc11	0.751137
Crym	0.750763
Klhl22	0.750602
Kcnj10	0.750283
Zfp810	0.749744
Pstk	0.749656
Gcn1l1	0.749442
Wtip	0.749073
Mast3	0.74883
Nfe2l1	0.748638
Ppcdc	0.747984
Rpl36a-ps1	0.747348
Usp24	0.747286
Krt8	0.747086
Chchd7	0.746547
Rubcn	0.746099
Frmd4a	0.74574
Tmem86a	0.745561
Dnlz	0.745404
Knop1	0.745374
Gm13710	0.744768
Ptpn18	0.744484
Nfia	0.74435
Wwp1	0.744056
Lss	0.743922
Smim19	0.743692
Pank3	0.743641
Fbxw4	0.743287
Eya4	0.743287
Tbc1d9b	0.743067
Rpl41	0.742949
Atp6v0e2	0.742803
Glb1	0.74258
Heatr5a	0.742448
Smad5	0.742341
Ndst1	0.741604
Fto	0.741465
Trim35	0.741329
Csnk1g2	0.740935
Hddc3	0.740581
Wdr11	0.740549
Cog7	0.740045
2900097C17Rik	0.739834
Fam91a1	0.739778
Ide	0.739443
Slc25a39	0.738759
Pdlim4	0.738727
Wdfy4	0.738532
Zfp219	0.738474
Dst	0.738414
Cep164	0.738098
Aoah	0.73795
2900026A02Rik	0.73783
Ipo13	0.737708
Kdm4a	0.737396
Vcam1	0.736835
Mavs	0.736776
Cmtm4	0.736337
Cln6	0.736096
Jade2	0.735728
Mapkapk2	0.735593
Sh3pxd2a	0.735301
Abhd4	0.734025
Pnkd	0.733947
Coa5	0.733803
Morc2a	0.733592
Rab34	0.73352
Arfgef2	0.733512
Manba	0.733457
Gm16124	0.733431
Uggt1	0.73341
Zkscan3	0.7334
Fam110b	0.732906
Slc46a1	0.732624
Siae	0.732614
Clstn1	0.732396
Gfer	0.732145
Ttll12	0.732125
Sgsh	0.732031
Meis3	0.731618
Tgs1	0.731368
Cdpf1	0.731305
Rpl23	0.731215
Myh10	0.731044
Purb	0.73094
Npepl1	0.730692
Trim44	0.730229
B230219D22Rik	0.730164
Gdpd5	0.730061
Mib1	0.730001
Tbl1x	0.729935
Hexa	0.729912
Vps8	0.729532
Ap3d1	0.729412
Ganab	0.729267
Mrpl12	0.729241
Ankra2	0.728776
Pdcd11	0.728709
Coasy	0.728494
D5Ertd605e	0.728399
Cep250	0.728237
B4galt6	0.728159
Dnaaf3	0.728117
2010320M18Rik	0.727809
Nek9	0.727707
Arl6ip4	0.727623
Pip4k2b	0.72742
Lrrc8d	0.727364
Bola1	0.727308
Prrc2b	0.726974
Ints1	0.726945
Usp46	0.726219
Gmpr	0.726185
Lrpprc	0.725703
Extl3	0.725304
Tbc1d4	0.725303
Ptov1	0.725182
Zfp691	0.725144
Nfic	0.725098
Rab13	0.724966
Tlr12	0.724954
Atpif1	0.724821
Dyrk2	0.724774
Tmem238	0.72471
Aldh1l1	0.724072
Stau2	0.723616
Fbf1	0.723512
Rps27l	0.723387
Tomm5	0.72337
Cttn	0.722974
Bcl9	0.722909
Prkcb	0.72276
Pigyl	0.722604
Polr3b	0.722543
Gamt	0.722332
Rpl36a	0.722114
Nat10	0.722015
Cd2ap	0.721935
Setdb1	0.721635
Tpp1	0.721542
Trmt6	0.721536
Shtn1	0.721224
Myo9b	0.721159
P3h3	0.720968
Dnajc19	0.720762
Smad1	0.720583
Nol6	0.720325
Ndufaf4	0.720213
Itm2c	0.720167
Arhgap19	0.719852
Aco1	0.719815
Ccnd2	0.719511
Hacd3	0.719467
Lbx2	0.719391
Smco4	0.718764
Ddhd2	0.718702
Trpm2	0.718538
Pkd1	0.718497
Camta2	0.718459
Gusb	0.718366
Cul7	0.718326
Slc36a1	0.7183
Gaa	0.717961
Tk2	0.717899
Ddx18	0.717666
Zmynd8	0.717381
Tmed1	0.717196
Rtn1	0.717124
Dtd2	0.717116
Zfp579	0.717067
Fam234b	0.71686
Xpot	0.716848
Ctc1	0.716344
Abl1	0.71599
Rhobtb2	0.715867
Nckap1l	0.715759
Mrpl13	0.715744
Emilin1	0.715119
Mta1	0.7151
Vipas39	0.714888
Smagp	0.714834
Gas6	0.714623
Lyrm9	0.71458
Tbcd	0.714389
Smim11	0.714373
Vipr1	0.714233
Ggact	0.714198
Parn	0.714077
Rcan1	0.713828
Abl2	0.713827
Scly	0.71381
Slc29a1	0.713681
Gm15417	0.713336
Ubqln4	0.713202
Ctdnep1	0.713048
5730409E04Rik	0.7127
Cacna1a	0.712383
Col15a1	0.712326
Tpra1	0.711915
Ogdh	0.711672
2510002D24Rik	0.711537
Proser1	0.711471
Ranbp10	0.711322
Tns4	0.711199
Jag2	0.710629
Atg2b	0.710612
Hmgxb3	0.710302
Rida	0.710096
Nf2	0.710002
Guca1a	0.709962
Lyplal1	0.709873
Ift140	0.709862
Vkorc1	0.709843
Samd1	0.709671
Mfsd3	0.709441
Wdr81	0.709019
Dhx33	0.709012
Kctd2	0.70873
Rabl6	0.708609
Manea	0.708285
Tcf4	0.708271
Gm19434	0.707799
P2rx7	0.707785
Naglu	0.707726
Gm14221	0.707619
Nomo1	0.70761
Rgmb	0.707364
Sec31a	0.707326
Dtnb	0.707257
Wfdc2	0.707155
Smim13	0.706876
Nfkbil1	0.706852
Cpsf1	0.706787
Rcn1	0.706713
Map3k10	0.706642
Ldb1	0.70663
Ccdc88b	0.706629
Ubald1	0.706611
Mzt2	0.706552
Zfp938	0.706495
Eef2k	0.706449
Nudt6	0.706447
Crtap	0.706149
4931406C07Rik	0.70609
Aes	0.706051
Bptf	0.705995
Mgat4a	0.70591
Trpv4	0.705884
Cebpg	0.705479
Slc35b2	0.705428
Fam149b	0.705341
Akr1e1	0.70518
Gpd1l	0.705124
Nmt1	0.705023
Snhg6	0.704939
Cog5	0.704876
Lppos	0.704826
Slc16a6	0.704787
Agtrap	0.704676
Cep131	0.704661
Ppfia4	0.704273
Mfsd5	0.704153
Pik3r1	0.703786
Ccdc34	0.703723
Armc5	0.703715
Ubr2	0.703664
Nr2f6	0.703588
Olfm1	0.703455
Nxpe5	0.703369
Chpf2	0.703118
Eri3	0.702885
Slc35b4	0.702684
Rab3il1	0.702516
Rcbtb1	0.702477
Gatc	0.702436
Hvcn1	0.702369
Uqcr10	0.702135
2300009A05Rik	0.702054
Mrpl41	0.701353
Ak3	0.701287
Ndufc1	0.701209
Rnf157	0.701068
Ankrd24	0.700837
Atm	0.700562
Spast	0.700509
Entpd6	0.700492
Prune2	0.700487
Anapc1	0.700435
Trim24	0.700396
Tep1	0.70038
Tlk1	0.700329
Gm4951	0.699994
Vac14	0.699801
Ube3b	0.699722
Sh3pxd2b	0.699577
Comtd1	0.699547
Trim47	0.699398
Galc	0.699325
Mdn1	0.699302
Tha1	0.699184
Crim1	0.699144
Ccdc106	0.699041
Dcxr	0.698943
Pip5k1c	0.698764
Ago1	0.69868
Fxyd2	0.698679
Mgat4b	0.698619
Lag3	0.698465
Hagh	0.698464
Marcks	0.698313
Larp1	0.697976
Hs2st1	0.697821
Smarcad1	0.697816
Trrap	0.697773
Ino80d	0.697767
Irf2bp2	0.697689
Arrb2	0.69759
Afdn	0.697337
Rcc1l	0.697329
Hs6st1	0.696971
1700037H04Rik	0.696923
Lacc1	0.696923
Atp2a2	0.696801
Acss1	0.696739
Cat	0.696671
Wdr41	0.696571
Rad50	0.696437
Slco2b1	0.696397
Lgals3bp	0.696348
Smyd2	0.696286
P2ry12	0.695982
Usp19	0.695785
B230118H07Rik	0.695707
Rab4a	0.695651
Nhp2	0.695338
Abcg2	0.695268
Smim27	0.695224
Tpm1	0.695212
Ddrgk1	0.694988
Uqcc2	0.694926
Lhpp	0.694778
Anapc15	0.694697
Hivep3	0.694633
Dcaf8	0.694604
Usp9x	0.694493
Rhod	0.6944
Lrp5	0.694217
Prkca	0.693224
Pde4dip	0.693054
Bcl2	0.693035
Sh3glb2	0.69284
Cenpx	0.692702
Akr7a5	0.692679
Ctr9	0.69262
Slc25a23	0.692495
Retsat	0.692422
Mbnl1	0.692388
Smarcd1	0.692321
Sod1	0.692127
Gpx3	0.691927
Hes6	0.691745
Neurl4	0.691288
Stard9	0.69121
Ube2e2	0.69102
Gm38843	0.690696
Smim24	0.690646
Lrrcc1	0.6906
Anapc13	0.690338
Sdc3	0.690287
Mkl1	0.690195
Chst14	0.690131
Ampd2	0.689978
Tmem205	0.689766
Tex261	0.689659
Slc2a8	0.689433
Htra3	0.689426
P2ry13	0.68925
Nucks1	0.688918
Mgp	0.688716
Tmem9	0.688676
Camk2n1	0.688313
Hsd17b4	0.688126
Metrn	0.68808
Zfp362	0.68784
Iars	0.687705
Dicer1	0.687466
Armc8	0.687416
Bcl7c	0.687326
Slc5a6	0.687233
Slc13a3	0.687218
Fasn	0.687024
Cdkn2aipnl	0.6869
Tspan33	0.686889
Zbtb20	0.686826
Cbl	0.686722
Cc2d1b	0.686639
Akip1	0.686509
Dip2b	0.686448
Fnbp1l	0.686426
Paqr4	0.686377
Canx	0.686343
Wdfy3	0.68619
Ints3	0.68618
Nfatc3	0.685901
Cbx6	0.68585
Bloc1s5	0.685784
Uqcrq	0.685565
Cad	0.685243
Rp9	0.685187
Nubpl	0.685147
Mgl2	0.685139
Serf1	0.684967
C4b	0.684916
Acbd5	0.684897
Utp20	0.684871
Hnrnpa0	0.68482
Mrpl28	0.684758
Efcab14	0.684532
Pus7	0.684483
Gm13431	0.684256
Plekho1	0.684246
Dctpp1	0.684215
Zfhx2	0.6837
Angptl6	0.683678
Cherp	0.683519
BC029722	0.683255
Slamf6	0.683073
Sco2	0.682803
Zranb3	0.68263
Rcbtb2	0.682531
Galnt4	0.682302
Bod1	0.682257
2310039H08Rik	0.682107
Dhdh	0.682083
Fam229b	0.682072
Tbxas1	0.68196
Hp1bp3	0.681878
Tmem191c	0.681712
H2afv	0.681568
Hps4	0.681457
Arhgef6	0.681213
Mmgt2	0.681194
Uri1	0.680867
Mrps26	0.6807
Naa38	0.680588
Pgls	0.680578
Slc43a2	0.680564
Mrpl57	0.680548
Ptpa	0.680494
Rinl	0.680436
Psmg4	0.680032
Erlec1	0.679816
Nudt9	0.679805
Rps19	0.679722
Larp4	0.679719
Slc39a9	0.679601
Tmem175	0.679554
Hscb	0.679383
Mapk14	0.679115
Rgl2	0.678962
C1ra	0.678805
Nr1d2	0.678786
Eprs	0.67834
Coq7	0.678307
Nop10	0.678298
Aldh6a1	0.678118
Abcc3	0.677973
Tsr1	0.67796
Fbxo9	0.677695
Foxn3	0.677681
Supt5	0.677479
Lamtor2	0.677222
Rasal2	0.677219
Otud4	0.677112
Mesd	0.677099
Msh2	0.677003
Mfsd12	0.676938
Ckm	0.676931
Csad	0.676782
Ptprj	0.676426
Apex1	0.676416
Tor1b	0.676388
Npr1	0.676352
E2f5	0.676061
Nup214	0.675964
Nthl1	0.675848
Cand1	0.675761
Rcan3	0.675712
Gdf3	0.675691
Fbxw11	0.675615
Gcdh	0.675486
Pkdcc	0.675383
Lair1	0.675244
Bcl9l	0.675189
Bivm	0.675129
Cp	0.675098
Cela1	0.675055
Irf2bp1	0.675014
Poldip2	0.674885
Rpl37	0.674658
Gmds	0.674559
Pabpc4	0.674495
Nudt14	0.674421
Fam46c	0.674414
Tnrc6b	0.674194
Trove2	0.674108
Rrs1	0.674055
mt-Nd4l	0.674017
Fahd1	0.673997
Kri1	0.673946
Susd6	0.673918
Gnl3	0.673908
Kcnk13	0.673707
Mtap	0.673688
Sfxn1	0.673669
Lrp6	0.673517
Lage3	0.673487
Zbtb4	0.673468
Slc29a3	0.673418
Zbtb12	0.673392
Smarcc1	0.673343
Ncor2	0.67305
Tlr1	0.672922
Csde1	0.672888
Hgf	0.672832
Gpr180	0.672638
Tm7sf3	0.672555
Itgb5	0.672534
Prkdc	0.672493
Dennd1b	0.672452
Atxn2	0.672392
Enox2	0.672389
Inpp4b	0.67238
Gnaq	0.672056
Pitrm1	0.672019
Fam120a	0.671986
Pxdc1	0.671961
Tm4sf5	0.671903
Arsa	0.671896
Mmp14	0.671865
Slc25a10	0.671672
Cul9	0.671655
Sun2	0.67155
Mras	0.67148
AW112010	0.67148
Atp5s	0.671384
Thap12	0.670827
Nrp1	0.670826
Poc1b	0.670584
Scap	0.670557
BC003965	0.670546
E2f1	0.670471
B230354K17Rik	0.670439
Emc1	0.670361
Pfkm	0.670332
Efemp2	0.6701
Espl1	0.670059
Zfp81	0.669955
Agap1	0.669904
Selenow	0.66974
Lrrc14	0.669698
Naf1	0.669683
Exoc4	0.669643
Cnnm3	0.669606
Pde10a	0.669561
Emc8	0.669415
Akap11	0.668838
Gm26881	0.668621
Alkbh1	0.66855
Eif4g1	0.668414
Fcrls	0.668272
St14	0.66814
Pign	0.668002
Abhd14a	0.667974
Lsm7	0.667756
Ipo5	0.667447
Dcakd	0.667437
Vamp5	0.66736
Tpgs2	0.66717
H6pd	0.667129
Dhrs7b	0.666905
Denr	0.666693
Nsd1	0.666595
Lzts2	0.666451
1500011B03Rik	0.666432
Ftsj3	0.666352
Cmc2	0.666241
Herc2	0.666236
Nphp1	0.666133
Nek7	0.665724
Mosmo	0.665707
Zfp637	0.665688
Pik3r4	0.665668
Zfp598	0.665569
Gm3716	0.665562
Ube2m	0.66545
Ankrd39	0.66533
Mroh1	0.665319
Hcfc1	0.665135
Sgpp1	0.665113
P3h1	0.664995
F830016B08Rik	0.664847
Scaf4	0.66484
Bank1	0.664698
Nmt2	0.664622
Sesn1	0.664489
1190007I07Rik	0.664476
Gm26520	0.664426
Nipal3	0.664358
Ipo9	0.664352
Tmem221	0.664313
Syne1	0.664312
Pomt2	0.664259
Cep68	0.664157
Ammecr1l	0.664122
Nicn1	0.664009
Usp40	0.663964
Rad51b	0.663696
Mlec	0.663688
Alad	0.663576
Amotl1	0.663444
Ptpn11	0.663324
Sac3d1	0.663324
Carm1	0.663308
Hsbp1	0.663236
Galnt12	0.663197
Ext1	0.66304
Clcn7	0.662876
Chchd6	0.662764
Brip1os	0.662486
Smo	0.662271
Wrb	0.662129
Fpgs	0.662095
Polr3h	0.662037
Rfx7	0.661996
Gnpat	0.661922
Gtf3c3	0.661921
Ptbp1	0.66168
Gdpd1	0.66164
Comt	0.661526
Dennd4b	0.661519
Larp4b	0.661485
Egr3	0.661255
Arhgap21	0.661247
Gorasp1	0.661061
Heatr3	0.660858
1810011H11Rik	0.660676
Mlycd	0.660521
Mtmr4	0.660409
Rps8	0.660126
Pprc1	0.659757
C2cd2l	0.65969
Htatsf1	0.659672
Zfp777	0.659303
Mrpl11	0.659289
Msl1	0.659222
1810021B22Rik	0.659147
Itpr2	0.659086
Wdr34	0.658975
Cdk10	0.658915
Lamtor1	0.658767
Abca2	0.658762
Mrps36	0.658749
Ermap	0.658468
Fndc10	0.658412
Zc3h4	0.658338
Tmem229b	0.658244
Rab7b	0.658017
Ipo4	0.657893
Trip6	0.65784
Rhbdd3	0.657805
Akt1s1	0.657722
Fam126a	0.657552
Dennd5a	0.657516
Slc25a26	0.657361
Dtd1	0.657291
Epb41l4aos	0.657103
Rangrf	0.657084
Srm	0.657046
Tnfsf13b	0.656984
Mnt	0.656908
Irak1bp1	0.656817
Coa6	0.656804
Tsc2	0.656774
Smdt1	0.656582
Kmt2a	0.656545
Stx2	0.656503
Zfp318	0.656465
Nme4	0.65645
Oxnad1	0.656405
Ptges3l	0.656393
D130020L05Rik	0.656366
Rpn1	0.656252
Bcl2a1b	0.656242
Nxf1	0.656066
Wdr60	0.655994
Cox10	0.655975
Tmem242	0.655882
Plcb3	0.655858
Pes1	0.655437
Fbxl4	0.655412
Dhcr7	0.65518
Dtymk	0.65517
Maml2	0.65515
Zfp523	0.655073
Rnf145	0.655068
Uhrf1bp1	0.654886
Ttc38	0.654805
Lipo3	0.654718
Fam174a	0.654675
Tmem42	0.654642
Rgl3	0.654393
Apc	0.654054
Tob2	0.654046
Prmt5	0.653948
Ilf3	0.653848
Adamdec1	0.653565
Ly86	0.653472
Bckdk	0.653383
1810043G02Rik	0.653326
Arhgap35	0.653299
Trmt2a	0.65329
Espn	0.653289
Usp48	0.653287
Timm9	0.653247
Rpl32	0.653213
Rab21	0.653097
Bbs7	0.653041
Sgpl1	0.652985
Zfp30	0.652897
Rpl39	0.652875
Dbp	0.652722
Dnajc2	0.652664
Arl2	0.652626
Trim41	0.652611
Ppm1f	0.652406
Zfp428	0.652397
Cttnbp2nl	0.652382
Slc38a10	0.652317
Phf14	0.652108
Map4	0.652052
Pou6f1	0.652025
Rbp1	0.651992
Timm10	0.651828
Ppp1r9b	0.651774
Fance	0.651703
B630019K06Rik	0.651631
Mcm3	0.651627
Icmt	0.651613
Oxld1	0.65145
Arpc5l	0.651215
Lmbrd2	0.65116
Depdc5	0.651035
Scd1	0.650955
Abca1	0.650893
Mga	0.650824
Ndufa7	0.650806
Pvrig	0.650617
Rab11fip2	0.650344
Map2k7	0.650297
Wdr24	0.65
Csnk2a1	0.649891
Dpagt1	0.649851
Iigp1	0.649757
Lmln	0.649742
Gm15880	0.649654
Irgq	0.648914
Nt5m	0.648902
Fdx1	0.648724
Top2b	0.648482
Sil1	0.648337
Pigt	0.648331
Arid1a	0.648085
Dpy19l4	0.647835
Polr2a	0.647824
Minos1	0.64778
Snrnp25	0.647686
Rex1bd	0.647635
Eid2	0.647505
Msrb2	0.647504
Ltn1	0.647497
Mogs	0.647423
Map3k11	0.647382
Dusp19	0.647369
Tspan18	0.647313
Osbpl1a	0.64721
Synrg	0.647164
Brd3	0.647153
Asgr2	0.647148
A230050P20Rik	0.647043
Mical2	0.646973
Tdrkh	0.646959
Pomk	0.646937
Vps18	0.646819
Tnrc6a	0.646813
Gfpt1	0.646773
Pacs1	0.646518
Mrps33	0.646494
Ids	0.646434
C1qbp	0.646369
AC149090.1	0.646267
Cyp4v3	0.646149
Eif3a	0.646117
Pgm2l1	0.646025
Pop5	0.645963
Hmbs	0.64596
Immp2l	0.64574
Pomgnt1	0.645268
Alkbh2	0.645082
Marveld1	0.644879
Vps13a	0.644756
Cep290	0.644387
Ercc6l2	0.644258
Slc25a25	0.64417
Vps52	0.644045
Ahcyl1	0.644014
Snrnp200	0.643829
Elmo1	0.643748
Fkbp5	0.643619
Fubp3	0.64347
Habp4	0.643457
Nbr1	0.643431
Pcnx3	0.643313
Rnf168	0.643259
Mthfd1	0.643239
Rragc	0.643204
Tmem160	0.643071
Epop	0.642827
Elp3	0.642819
Rpl35a	0.642693
Mcrip1	0.642569
Phc2	0.642485
Idua	0.642355
Smim12	0.642317
Hadh	0.642207
Ddx42	0.642144
Smcr8	0.641986
Pogk	0.641954
Pkig	0.641904
Nol8	0.641801
Fgfr1op	0.641655
Mcat	0.641505
Fam217b	0.6415
Slc19a1	0.641375
Tmtc4	0.641373
Als2cl	0.641255
Chchd4	0.641186
Tbca	0.640795
Cdc42bpb	0.640632
Man1a2	0.640627
Apold1	0.640613
Lrrc47	0.640561
Tmem206	0.640456
Iqce	0.640326
Cops9	0.640238
Rpl30	0.64016
Atad3a	0.640155
Dgkd	0.640085
Tomm40l	0.640082
Smarca2	0.639909
Smim10l1	0.639785
Mospd3	0.639751
Arhgap1	0.639556
Dpy30	0.639544
Mettl17	0.639523
Ndufaf2	0.639421
Taf4	0.639345
Lamb2	0.639322
Nrde2	0.639308
Epb41	0.639238
Tardbp	0.63923
Ick	0.639091
Nacc1	0.638873
Hivep1	0.638814
Eif4b	0.638659
Synj1	0.638508
Plagl2	0.638411
Glg1	0.63822
Sf3b3	0.638161
Fbxw5	0.63793
Tmem245	0.637775
Fhad1	0.637558
Cirbp	0.637394
Tmem260	0.637301
Zmat3	0.637257
Ccdc6	0.63722
Bckdhb	0.637197
Ttc13	0.637169
Klhdc10	0.637086
Gchfr	0.637048
Lclat1	0.63695
Ano8	0.636662
Nploc4	0.63665
Cdc37l1	0.636635
Socs7	0.636619
Prkar2a	0.63655
Armc9	0.636496
Gadd45gip1	0.636473
Sp3os	0.636345
Tmem94	0.636232
Chst10	0.636115
Ptp4a2	0.636113
Fam216a	0.636075
Eif3b	0.63607
Sat2	0.636031
Klhl18	0.635963
Snhg20	0.635922
Tmem97	0.635863
Zfp385a	0.635843
Mblac2	0.635775
Lmbr1	0.635739
Il12rb1	0.635655
Gtpbp1	0.635494
Trp53inp2	0.635465
Tbc1d24	0.635054
Faap20	0.635012
Sirpa	0.635012
Ncoa7	0.63493
Tmsb4x	0.634901
N6amt1	0.634737
Naa40	0.634373
Kpnb1	0.634346
Mrpl42	0.634309
Gpn1	0.634272
2610524H06Rik	0.634196
Zcchc24	0.634088
Cltc	0.634015
Hspbp1	0.633967
Selenoh	0.633935
Cpped1	0.633928
Zbed3	0.633828
Thap3	0.633671
Hsp90b1	0.633666
Bcor	0.633585
Maz	0.633443
Nup93	0.633272
Serpinf1	0.63302
Htra2	0.632812
Dnm1l	0.632734
Ssbp3	0.632693
Btbd6	0.632488
Ppfibp2	0.632444
Gpatch4	0.632259
Psph	0.63222
Pcbd2	0.632217
Arhgap4	0.632141
2810004N23Rik	0.631919
Fam173a	0.63185
Mblac1	0.631693
Hmbox1	0.631458
Aak1	0.631451
Cmss1	0.631304
Ripor1	0.631246
Ubfd1	0.631237
Gm26917	0.631148
Pithd1	0.630843
Ubac1	0.630806
Tsacc	0.630595
Plcg1	0.630569
Letmd1	0.630515
1300002E11Rik	0.630511
Trp53bp1	0.630508
Coa3	0.630502
Pus10	0.630397
Tmem147	0.630376
Lefty1	0.630354
Ube4b	0.630299
Polr3a	0.630282
Anpep	0.630149
Trim65	0.629974
Uap1l1	0.629933
Set	0.629893
Decr1	0.629874
Sh3d19	0.629798
Dnase2a	0.629676
Washc5	0.629665
Ppcs	0.629597
Tbc1d7	0.629575
Poglut1	0.629361
Slc25a4	0.629331
Sec24a	0.629288
Cpsf4	0.629247
Rxra	0.62922
Ppp6r1	0.629116
Creld1	0.629078
Ext2	0.629054
Tnfrsf21	0.628952
Rnf220	0.628924
Ropn1l	0.6288
Orai3	0.628754
Ndufab1	0.628738
Rpp14	0.628737
Rnd2	0.628655
Smyd5	0.628546
Lsm6	0.628501
Slc11a2	0.628494
Arhgap18	0.628458
Ldlrad4	0.628448
Zfp771	0.628417
Ptpn23	0.628371
Gstz1	0.628346
Dut	0.628336
Abcc5	0.6283
Fam234a	0.62823
C1rb	0.628086
Src	0.628078
0610010K14Rik	0.628014
Hint3	0.628001
Trim37	0.627962
B9d1	0.627924
Mfn2	0.627744
Pik3cd	0.627722
Hmg20a	0.62765
Crat	0.627547
Pomt1	0.627505
Zc3h18	0.627426
Usp36	0.627365
Zdhhc4	0.627286
Tbc1d22a	0.627224
Blvrb	0.627211
Arhgef5	0.627207
Car9	0.627183
Selenom	0.627168
Anks6	0.627031
Engase	0.627015
Ppargc1b	0.626961
Fam98a	0.626874
Chd8	0.626793
Acaca	0.62676
R3hdm2	0.62672
Rab12	0.62664
Etv5	0.62609
Ndrg3	0.626001
Syt11	0.625929
Nagk	0.625812
Cryz	0.625804
Slc14a1	0.625757
Ppp1r9a	0.62569
Grn	0.625491
Hdac6	0.625415
Dhx29	0.625309
Fam149a	0.625222
Abcb8	0.625212
Capn3	0.625121
Lipa	0.625076
Ivns1abp	0.624795
Spr	0.624576
Rft1	0.624533
Mrps5	0.624515
Hivep2	0.624477
Ccdc91	0.624468
Rbl2	0.624433
Hps3	0.624396
Camk1d	0.624361
Hnrnpul2	0.624249
Aebp2	0.624238
Pter	0.624086
Lars	0.624051
Znrf2	0.624038
Bag4	0.623899
Ptp4a3	0.62384
Pde4a	0.623815
Peli2	0.623784
5031425F14Rik	0.623746
Msh6	0.623484
Pde7a	0.622987
Rpl37a	0.622974
Tacc2	0.622847
Dpp7	0.622781
Focad	0.622655
Polr3g	0.622444
Tlcd2	0.622376
Dnase1l3	0.622363
Elmod2	0.62229
Cald1	0.622198
Myo18a	0.621785
Mad1l1	0.621739
mt-Nd6	0.621716
Kcnq1ot1	0.621642
C6	0.621631
Znrf3	0.621564
Qsox1	0.621436
Fam53b	0.621158
Zfp629	0.621107
Jkamp	0.620959
Pcca	0.620894
Igsf8	0.62079
Gm16536	0.620639
Caprin1	0.620621
BC052040	0.620568
Zfp91	0.620559
Tmem268	0.620301
Hspa9	0.620267
Zfp251	0.620063
Dhx36	0.620048
Ubap2l	0.619844
Thg1l	0.619797
Arf3	0.619782
Mrps28	0.619725
Ppp1r21	0.619626
Kank2	0.619497
Sema6d	0.619475
Fbxw9	0.619395
Mrpl51	0.619384
Fcna	0.619376
Tmem237	0.619371
Tmed3	0.61937
Ikzf2	0.619309
Stub1	0.619257
Zbtb41	0.619197
Dvl1	0.619083
Cuta	0.619068
Kif2c	0.618929
Pelp1	0.618683
Zfp932	0.618606
Gtf2ird1	0.618544
Rsad1	0.618533
Hspd1	0.618351
Dph5	0.618342
Fam53a	0.618129
Hint1	0.618078
Cyb5a	0.618062
Slc35e3	0.618032
Phkb	0.618024
Herpud1	0.617964
Rps29	0.617961
Chchd5	0.617925
Ears2	0.617912
Nol11	0.61791
Specc1	0.617757
Pop1	0.617463
Trf	0.617451
Rnf169	0.617281
Gtf3a	0.617194
Nfrkb	0.617072
B4galt4	0.617031
Nudcd2	0.616936
Mob1a	0.616827
Mcm3ap	0.6168
Gtf3c1	0.616663
Upf3a	0.616658
Trmt1	0.616576
Echdc1	0.616553
Nudt16l1	0.616536
Fra10ac1	0.616527
Gemin5	0.616501
Usp21	0.616464
Tnni3	0.616454
Atp23	0.616451
Ung	0.616442
Rps19bp1	0.616356
Enc1	0.616053
Pdcd5	0.616019
Acad11	0.61601
Mfsd11	0.616004
Cryl1	0.615963
Egr2	0.61593
Dhx32	0.61591
Pom121	0.615894
Capn10	0.615831
Taf2	0.615699
Bcap29	0.615624
Dag1	0.615533
Ogg1	0.615378
Nuak1	0.615364
Fam58b	0.615214
Churc1	0.6152
Arhgef2	0.61514
Slc7a1	0.614999
Mtfp1	0.614964
Gramd1b	0.614874
C1qtnf6	0.614824
Pon2	0.614747
Metap2	0.61466
Sec22a	0.614379
E2f3	0.614339
Gtf2ird2	0.61432
Cep41	0.614172
Panx1	0.614105
Lyzl4	0.613926
Gon4l	0.613901
Ocrl	0.613872
Fer	0.613815
Ccdc93	0.613632
Smim8	0.61353
Ralgps2	0.613254
Fam189b	0.613247
Stard7	0.613236
Adprhl2	0.613175
Sparc	0.613153
Rnf141	0.613056
Tm7sf2	0.612763
Spout1	0.612656
Tbcc	0.612612
Ckb	0.612588
Mut	0.612564
Mrps24	0.612558
Wdr12	0.612291
Fam136a	0.612251
Huwe1	0.612209
Usp5	0.611995
Scrn2	0.611961
Vps39	0.61195
Zyg11b	0.611903
Chchd10	0.611881
Ppip5k2	0.611863
Timd4	0.611772
Tmem127	0.611772
Ccdc191	0.611709
Nudt2	0.611684
Rfc1	0.611662
Hsd17b7	0.611333
Rplp2	0.611304
Abcb7	0.611227
Zfp865	0.611157
2210016L21Rik	0.611075
Cmc4	0.610961
Ep400	0.610955
Pcmtd1	0.61085
Wisp2	0.610801
Asah2	0.610763
Spsb1	0.610624
Pofut1	0.61059
Gpr137	0.610586
Prag1	0.610532
Rap1gds1	0.610374
Nme6	0.610372
Plekha8	0.610298
Dock1	0.610225
Fem1a	0.610048
Ankrd27	0.609995
Rexo2	0.609967
Atic	0.609936
Tmem14a	0.609883
Peak1os	0.609795
Mfsd1	0.609753
Scd2	0.609749
Shprh	0.609741
Wdr27	0.60972
Smarca4	0.609704
Dhcr24	0.609686
Wdr3	0.609664
Dlg4	0.609605
Twnk	0.609574
Pabpn1	0.609357
Bin1	0.609322
Pmvk	0.609315
Stk38l	0.609274
3110040N11Rik	0.60919
Kidins220	0.609168
Alg10b	0.609129
Rmnd1	0.609126
Plxnc1	0.608999
Polr2i	0.608906
Mrpl2	0.608904
Fbxl19	0.608785
Poll	0.608723
Trub1	0.608685
Pycr2	0.608633
Emc10	0.608566
Prr12	0.608563
Ttc21b	0.608553
Ppm1h	0.608482
Hemk1	0.607964
Ptger4	0.607814
Arhgef40	0.607754
Endog	0.607666
Noc2l	0.607585
Gm26510	0.607473
1110008L16Rik	0.607409
Mettl13	0.607217
Zfp991	0.607005
Trak1	0.606917
6330403L08Rik	0.606844
Trim28	0.60684
Coa4	0.60667
Pskh1	0.60659
Limd2	0.606521
Nlrc3	0.6063
Pla2g16	0.606245
Anapc5	0.606222
Dennd6a	0.606101
Atp5e	0.606097
Zbtb38	0.605933
Rbm12	0.605724
Carf	0.605717
Gpr89	0.605716
Clu	0.605677
Fam3a	0.605592
Ubiad1	0.605583
Dglucy	0.605579
Atp9b	0.605543
Gstm4	0.605528
Pdgfc	0.605514
Snhg10	0.605483
Arid1b	0.605472
Drosha	0.605447
Ap1s1	0.605327
Cenpv	0.605273
Maoa	0.605119
Tmem29	0.605077
Nudt7	0.604974
Zhx1	0.604719
Vps13c	0.604695
Vars	0.60468
Saysd1	0.604646
Slc35c2	0.604603
2900089D17Rik	0.604406
Pex6	0.604343
Gm20300	0.604204
Qsox2	0.603759
Gabbr2	0.603742
Pptc7	0.603706
Pds5a	0.60368
Zdhhc1	0.603655
Myo9a	0.603638
Alg14	0.603507
Tusc2	0.60337
Med16	0.60332
Spred1	0.603307
Slc10a3	0.603282
Atl3	0.603243
Alox5	0.603159
Nup153	0.603131
Ago3	0.602978
Gm16104	0.602837
Ndufa5	0.602808
Miga2	0.602779
Sdhaf3	0.602748
Fam206a	0.602725
Dock10	0.602686
Upf1	0.602598
Ppp5c	0.602556
Immp1l	0.602474
Srrm2	0.602471
Nipa1	0.602469
Atp5g2	0.602397
Cd59a	0.602342
Ak1	0.602325
Abcd4	0.602163
Gnl3l	0.602114
Cdk16	0.602087
Adcy7	0.60202
Slf2	0.601898
Shmt2	0.601875
Gm26853	0.601749
Ints7	0.60173
Ocel1	0.601655
Luzp1	0.601583
Zfp445	0.601326
Rps6ka3	0.601158
Matr3	0.601102
Skp2	0.600989
Osbpl7	0.600985
Mbd6	0.60097
Fbxo21	0.600954
Rab11fip3	0.600917
Cic	0.60089
Mrpl3	0.600872
Dhx30	0.600741
Grk2	0.600703
Dnajc18	0.600695
Dcbld2	0.600624
Man2b2	0.600493
Zfp24	0.600474
Ivd	0.60019
Fryl	0.600162
Coil	0.60015
Zcchc17	0.600116
Bclaf1	0.600114
Mrps7	0.600084
Cbx3	0.600073
Morn2	0.599991
Acad8	0.599878
Nop16	0.599846
Gar1	0.599758
Kmt5c	0.599706
Sh2d1b1	0.599554
Snapc4	0.599527
H19	0.599363
Trim32	0.599336
Lilra5	0.599246
Zdhhc3	0.599162
Atf7	0.599131
Akr1c13	0.599124
Fam120b	0.599088
Abcg3	0.599073
Top1mt	0.598998
Ybx3	0.598907
Npl	0.598721
Gak	0.598608
Virma	0.598604
Calcrl	0.598578
Fastkd1	0.59852
Vwf	0.598363
Tmem60	0.598217
Gpr162	0.598177
Stab1	0.598159
Laptm4b	0.597955
Arpin	0.597897
Rapgef5	0.597812
Flywch1	0.597772
Hdgf	0.597733
Pcx	0.59771
Prkci	0.597633
Ndufs7	0.597554
Pcyt2	0.597358
Cercam	0.597224
Znhit6	0.597166
Nolc1	0.597134
Rasal3	0.597033
Rfx1	0.597015
Cpt2	0.596907
Zdhhc9	0.596874
Ppfia1	0.596743
Mkrn2	0.596717
Mmp2	0.596694
Sipa1	0.596684
Chd3os	0.596622
Snapin	0.596594
4933404O12Rik	0.596457
Pdp2	0.596393
Thrap3	0.59638
Daglb	0.596376
Cd22	0.596328
L2hgdh	0.596304
Ccni	0.596218
Pink1	0.596203
9430038I01Rik	0.596198
Pdrg1	0.596149
Supt3	0.596108
Cyp2j6	0.596103
BC004004	0.596102
Zc3h6	0.596081
Pfas	0.595969
Pik3r2	0.595837
Adap1	0.595764
Rab1b	0.595591
Tmem218	0.595493
Prepl	0.595482
Cd200r4	0.595375
Arl6	0.595356
Gfm2	0.595353
Serpinb6a	0.595325
Mospd2	0.595296
Abhd17a	0.595273
Pds5b	0.595198
Phka1	0.595135
Ubap2	0.595123
Tmem106b	0.595123
Tfcp2	0.595007
Cyb5rl	0.594961
Slc39a10	0.594937
Usp10	0.594863
Togaram1	0.594805
Thumpd1	0.594653
Polr3gl	0.594639
Cd84	0.594551
Txndc15	0.594495
Smg5	0.594482
Pgap1	0.594406
Mast2	0.594343
Rasgef1b	0.594247
Coro7	0.594113
Pbx3	0.594066
Art2b	0.593804
Anxa3	0.593748
Bvht	0.593719
Mrps2	0.59359
Pnpla6	0.593491
Ptrhd1	0.59347
Kcnk6	0.593274
Fam19a2	0.593199
Pycrl	0.593027
3222401L13Rik	0.593012
Ccdc181	0.592858
Fosb	0.592809
Asxl1	0.592695
Cnot1	0.592691
2810429I04Rik	0.592596
Thop1	0.592511
Nit2	0.592491
Amz2	0.592466
Ccng1	0.592333
Zadh2	0.592317
Dcaf7	0.592283
Tubgcp5	0.592268
Pctp	0.592268
Tacc1	0.592241
Gpr65	0.59222
Acsf2	0.592193
Supt6	0.592114
Tex264	0.591853
Jade1	0.591787
Taf1c	0.591747
Akap1	0.591737
Ift88	0.591708
Bglap2	0.591677
Hebp1	0.591396
Dmxl1	0.591386
Zfp593	0.591213
Add1	0.591151
Nr4a3	0.591132
Rbm14	0.591124
Angel1	0.591054
Phactr2	0.591015
Elac2	0.590911
Usp30	0.590784
Cfap36	0.590678
Tshz1	0.590461
Cbx5	0.590391
Ift74	0.590325
Nucb1	0.590313
Zfyve19	0.590292
Med12	0.590277
Ciz1	0.590216
Clpp	0.590158
Man1b1	0.590143
Chd6	0.590056
Adpgk	0.590003
Wdr91	0.589822
Zfp764	0.589747
Vti1b	0.589637
Fkbp9	0.589487
Snupn	0.589462
Apeh	0.589459
mt-Nd5	0.589443
Trap1	0.589417
Bcas3	0.589344
Bpgm	0.589297
Dnajc13	0.589063
Atp5g3	0.588903
Mbtd1	0.588815
Batf3	0.588655
Zfp217	0.588451
P2ry14	0.588441
Tulp4	0.588385
Pradc1	0.588334
Patz1	0.588005
Mybbp1a	0.587968
Inafm1	0.587899
St6gal1	0.587878
Sdhaf4	0.587795
Zmym4	0.587732
Shcbp1l	0.587711
Arntl	0.587457
Upp2	0.587385
Nvl	0.587331
Pigb	0.587317
Kdsr	0.587248
Tsku	0.587234
2310061I04Rik	0.587106
Hpn	0.587091
Lima1	0.587058
Mrps15	0.586933
Pebp1	0.586769
Jtb	0.586718
Upf3b	0.586682
Iffo1	0.586651
Tmem55a	0.586511
Yeats2	0.586487
Tbrg4	0.586457
Cd79b	0.586436
Pbrm1	0.586119
Rgs1	0.586096
Psmg3	0.586052
Mvk	0.586036
Cops7a	0.586018
Hexdc	0.585993
Zscan12	0.585903
Nsmf	0.585847
Galnt3	0.585711
Slc12a6	0.585664
Slc50a1	0.585584
Ncbp1	0.585473
1700096K18Rik	0.585466
Aldh3a2	0.585462
Mettl8	0.585434
Gm31243	0.585339
Slc25a44	0.585321
Gmip	0.585312
Ube2h	0.585277
Ddx21	0.585244
Mtr	0.585243
Stx4a	0.585202
St3gal2	0.585123
Ndufaf5	0.585111
Ebi3	0.585051
Pigq	0.584955
Trappc9	0.584904
Nfxl1	0.584876
Oplah	0.584834
Timm22	0.584812
C2cd3	0.584794
Bms1	0.584726
Ndufs6	0.584714
Cox6a2	0.584692
Nek4	0.584649
Cep104	0.58457
Fcgrt	0.584337
Gtf3c4	0.58426
Zfp992	0.584238
Ctif	0.584042
Snn	0.584026
Zfp839	0.583733
Syncrip	0.583607
Fggy	0.583478
Cdca7l	0.583458
Kif3b	0.583336
Gcat	0.583314
Rnase4	0.583259
Slc39a3	0.583227
Mepce	0.582668
Wdsub1	0.58262
Paics	0.582506
Klhl33	0.582484
Crls1	0.582414
Bicral	0.582405
Uvssa	0.582328
Diexf	0.58232
Rwdd1	0.582266
Rgs12	0.582246
Gm10791	0.582241
Dctd	0.582236
Prps1	0.582215
Mettl14	0.582212
Ddx3x	0.582192
Cbx1	0.582138
Deptor	0.582134
Msto1	0.582057
Mylip	0.582034
Pvt1	0.581996
Gm16861	0.581993
Kctd3	0.581974
Atraid	0.581968
Ss18l2	0.581827
Cops7b	0.581692
Pold2	0.581665
Dis3	0.581596
Plxnb2	0.581582
Suclg2	0.581476
Baz1b	0.581473
Zfp710	0.581456
Casc3	0.581454
Papd5	0.581344
Dot1l	0.581274
Mrps12	0.581216
Deaf1	0.5812
Rpl5	0.5811
Eif4g2	0.580979
Aif1	0.580929
Akr1b3	0.58081
Abcb6	0.58075
Pole4	0.580677
Ndufb4	0.580637
Guf1	0.580625
Per1	0.580612
Mrps11	0.580525
Cfap97	0.580522
Abce1	0.58035
Pi4ka	0.580341
Pwp2	0.580333
Gart	0.58027
Plod1	0.580124
Ppat	0.580076
Tmem192	0.579816
Bcl7b	0.579765
Eif4ebp2	0.579726
Tor4a	0.579698
Rpap1	0.579692
Pikfyve	0.579629
1700021F05Rik	0.579599
Zfp444	0.579585
Thnsl1	0.579571
Hipk3	0.579561
Keap1	0.579547
Gne	0.579535
Dnajc27	0.579457
Chst7	0.579456
Trip12	0.579347
Dgcr2	0.579336
Usp22	0.579331
Gm48780	0.579323
Abcf1	0.579313
Rpap3	0.579175
Atxn1l	0.579095
Itsn1	0.579068
Mcm2	0.578816
Gm48653	0.578747
Cabin1	0.578736
Accs	0.578645
Xpnpep3	0.578547
Pitpnm1	0.578504
Srp54a	0.578284
[truncated: 13,802 more rows]

## Sheet: Mac_Palantir_Pseudotime_GSEA
name	size	es	nes	p	fdr_q	fwer_p	rank_at_max	leading_edge	direction
HALLMARK_MYC_TARGETS_V2	57	0.535772	1.92442	0	0.00174181	0.0033	3862	tags=70%, list=31%, signal=101%	pos		FDR<0.05
MEP_2	125	0.472343	1.8331	0	0.0035474	0.0134	5117	tags=70%, list=40%, signal=116%	pos
HALLMARK_E2F_TARGETS	194	0.450534	1.79811	0	0.00399152	0.0225	5419	tags=79%, list=43%, signal=136%	pos
MEP_1	82	0.476521	1.78273	0	0.00408059	0.0306	5113	tags=73%, list=40%, signal=122%	pos
ONLY IN VITRO ALTERNATIVELY ACTIVATED M.1 DOWN	31	0.515981	1.69511	0.00204345	0.00990358	0.0899	3354	tags=61%, list=26%, signal=83%	pos
HALLMARK_MYC_TARGETS_V1	191	0.406748	1.6232	0	0.0190992	0.1947	4911	tags=58%, list=39%, signal=94%	pos
ONLY IN VIVO M2(+LPS-) UP	161	0.382484	1.50957	0.00040044	0.0552905	0.5211	3550	tags=47%, list=28%, signal=64%	pos
HALLMARK_G2M_CHECKPOINT	185	0.375277	1.49051	0.00010016	0.058508	0.5912	5823	tags=71%, list=46%, signal=129%	pos
IFNG RESPONSE DOWN	831	0.341984	1.4304	0	0.0950291	0.8034	4000	tags=44%, list=32%, signal=60%	pos
HALLMARK_PEROXISOME	90	0.365033	1.38011	0.0207976	0.11601	0.9307	4877	tags=50%, list=39%, signal=81%	pos
ONLY IN VIVO M2(+LPS-).1 DOWN	170	0.351159	1.39155	0.0037037	0.124957	0.9064	3550	tags=45%, list=28%, signal=61%	pos
MSC_1	90	0.366155	1.38034	0.021513	0.126336	0.93	2570	tags=34%, list=20%, signal=43%	pos
HALLMARK_MITOTIC_SPINDLE	193	0.341759	1.36206	0.00410123	0.126738	0.9564	5906	tags=65%, list=47%, signal=121%	pos
HALLMARK_BILE_ACID_METABOLISM	88	0.355299	1.33531	0.037284	0.15125	0.9805	4635	tags=48%, list=37%, signal=75%	pos
OSTEOBLAST_2	156	0.334737	1.31774	0.0169305	0.167603	0.9909	5527	tags=54%, list=44%, signal=94%	pos
HALLMARK_HEDGEHOG_SIGNALING	27	0.410564	1.31032	0.114663	0.16895	0.9941	4697	tags=44%, list=37%, signal=71%	pos
CMP_2	103	0.33457	1.27868	0.0631865	0.2139	0.9985	2725	tags=35%, list=22%, signal=44%	pos
HALLMARK_TNFA_SIGNALING_VIA_NFKB	192	-0.438862	-2.82221	0	0	0	1963	tags=51%, list=16%, signal=59%	neg
HALLMARK_IL6_JAK_STAT3_SIGNALING	79	-0.485487	-2.97581	0	0	0	1395	tags=48%, list=11%, signal=54%	neg
HALLMARK_INTERFERON_GAMMA_RESPONSE	189	-0.426089	-3.04065	0	0	0	1588	tags=40%, list=13%, signal=45%	neg
MONOCYTES_6	235	-0.41575	-3.10694	0	0	0	908	tags=33%, list=7%, signal=35%	neg
HALLMARK_HYPOXIA	172	-0.511858	-3.53029	0	0	0	1680	tags=51%, list=13%, signal=58%	neg
HALLMARK_INFLAMMATORY_RESPONSE	184	-0.394865	-2.74062	0	0	0	1790	tags=44%, list=14%, signal=51%	neg
MONOCYTES_8	123	-0.376909	-2.51568	0	0	0	1025	tags=30%, list=8%, signal=32%	neg
HALLMARK_INTERFERON_ALPHA_RESPONSE	89	-0.477153	-2.90204	0	0	0	1557	tags=46%, list=12%, signal=52%	neg
HALLMARK_APOPTOSIS	151	-0.343515	-2.42141	0	3.13113e-05	0.0001	1098	tags=29%, list=9%, signal=32%	neg
SHARED IN VIVO M1(=LPS+) AND IN VITRO CLASSICALLY ACTIVATED M UP	110	-0.395156	-2.46995	0	3.28769e-05	0.0001	1257	tags=35%, list=10%, signal=39%	neg
MACROPHAGESM1_3	19	-0.498919	-2.09076	0.00257069	0.00178955	0.0053	1370	tags=53%, list=11%, signal=59%	neg
MACROPHAGES_4	73	-0.315384	-1.89881	0	0.00580575	0.0191	1261	tags=33%, list=10%, signal=36%	neg
ONLY IN VIVO M1(=LPS+) UP	164	-0.275103	-1.90416	0	0.00592421	0.0187	1609	tags=34%, list=13%, signal=38%	neg
MACROPHAGESM1_4	17	-0.44906	-1.83091	0.0106996	0.00831373	0.0295	1395	tags=47%, list=11%, signal=53%	neg
HALLMARK_ALLOGRAFT_REJECTION	187	-0.264001	-1.83412	0	0.00848876	0.0289	1370	tags=24%, list=11%, signal=27%	neg
HALLMARK_IL2_STAT5_SIGNALING	192	-0.261852	-1.81006	0	0.00888091	0.033	1011	tags=22%, list=8%, signal=23%	neg
HALLMARK_COAGULATION	110	-0.280478	-1.79137	0	0.00960339	0.0367	1141	tags=26%, list=9%, signal=29%	neg
HALLMARK_KRAS_SIGNALING_UP	176	-0.250225	-1.68037	0	0.0194679	0.0758	1370	tags=25%, list=11%, signal=28%	neg
MACROPHAGES_5	88	-0.26176	-1.652	0	0.0223084	0.0926	1015	tags=24%, list=8%, signal=26%	neg
MONOCYTES_12	18	-0.40482	-1.65583	0.017071	0.0225171	0.0905	717	tags=33%, list=6%, signal=35%	neg
HALLMARK_REACTIVE_OXYGEN_SPECIES_PATHWAY	49	-0.2817	-1.58179	0.00606061	0.0334973	0.1377	599	tags=20%, list=5%, signal=21%	neg
HALLMARK_COMPLEMENT	169	-0.21838	-1.54659	0	0.0404334	0.1673	1053	tags=20%, list=8%, signal=21%	neg
HALLMARK_GLYCOLYSIS	178	-0.227162	-1.50906	0	0.0490372	0.2038	1031	tags=21%, list=8%, signal=23%	neg
MACROPHAGES_1	27	-0.308422	-1.46096	0.0347826	0.062195	0.2572	473	tags=19%, list=4%, signal=19%	neg
SHARED IN VIVO M2(=LPS-) AND IN VITRO ALTERNATIVELY ACTIVATED M UP	7	-0.509881	-1.42885	0.0832962	0.0720425	0.2997	870	tags=57%, list=7%, signal=61%	neg
HALLMARK_P53_PATHWAY	184	-0.214555	-1.40554	0	0.0733963	0.3326	905	tags=20%, list=7%, signal=21%	neg
MACROPHAGESM2_3	13	-0.386002	-1.40946	0.0812582	0.0736477	0.3267	1151	tags=38%, list=9%, signal=42%	neg
HALLMARK_EPITHELIAL_MESENCHYMAL_TRANSITION	171	-0.210694	-1.40986	0	0.0754141	0.3261	1199	tags=19%, list=9%, signal=21%	neg
HALLMARK_ANGIOGENESIS	32	-0.289291	-1.41217	0.0371471	0.0763314	0.3226	881	tags=25%, list=7%, signal=27%	neg
HALLMARK_ESTROGEN_RESPONSE_LATE	167	-0.198295	-1.34465	0	0.0956804	0.4279	1246	tags=21%, list=10%, signal=23%	neg
HALLMARK_UV_RESPONSE_DN	134	-0.194366	-1.3493	0.05	0.0957378	0.4195	1262	tags=23%, list=10%, signal=25%	neg
MACROPHAGESM2_7	38	-0.25537	-1.32477	0.0726915	0.105044	0.4686	585	tags=18%, list=5%, signal=19%	neg
SHARED IN VIVO M2(=LPS-) AND IN VITRO CLASSICALLLY ACTIVATED M UP	6	-0.504064	-1.317	0.137447	0.108427	0.4884	1052	tags=50%, list=8%, signal=55%	neg
HALLMARK_TGF_BETA_SIGNALING	50	-0.237328	-1.29991	0.0714286	0.116116	0.5258	1533	tags=30%, list=12%, signal=34%	neg
MACROPHAGES_8	5	-0.540416	-1.3025	0.142306	0.116772	0.5203	986	tags=40%, list=8%, signal=43%	neg
HALLMARK_ESTROGEN_RESPONSE_EARLY	168	-0.176788	-1.28074	0	0.128118	0.5683	1246	tags=21%, list=10%, signal=23%	neg
SHARED IN VIVO M1(=LPS+) AND IN VITRO CLASSICALLY ACTIVATED M.1 DOWN	1	-0.95433	-1.2695	0.0945353	0.133456	0.5904	580	tags=100%, list=5%, signal=105%	neg
MACROPHAGES_2	21	-0.288192	-1.25415	0.136183	0.14246	0.6231	1152	tags=29%, list=9%, signal=31%	neg
TAM_1	13	-0.339689	-1.24074	0.168364	0.149238	0.6466	611	tags=23%, list=5%, signal=24%	neg
MONOCYTES_11	287	-0.185346	-1.20665	0	0.173325	0.7084	766	tags=15%, list=6%, signal=16%	neg
MACROPHAGESM2_5	8	-0.383132	-1.13441	0.271042	0.235647	0.8245	257	tags=25%, list=2%, signal=26%	neg

## Sheet: Activated_DCs_DEG
	primerid	Pr(>Chisq)	coef	ci.hi	ci.lo	fdr
1	Fscn1	1.29472e-144	2.04354	2.16412	1.92295	2.13811e-140
2	Cd63	1.27977e-132	1.71321	1.79683	1.6296	1.05671e-128
3	Ccr7	8.81022e-131	2.04507	2.13905	1.95108	4.84973e-127
4	Cacnb3	5.4796e-130	1.49398	1.58825	1.39971	2.26225e-126
5	Ccl5	1.15641e-125	2.24694	2.38457	2.10931	3.81938e-122
6	Tmem123	1.30764e-108	1.18346	1.26873	1.09819	3.59906e-105
7	Calm1	3.72582e-105	0.64194	0.692543	0.591338	7.82071e-102
8	Ccl22	3.78864e-105	1.78222	1.89503	1.6694	7.82071e-102
9	Gm13546	4.31407e-100	1.31702	1.44756	1.18649	7.91584e-97
10	Serpinb6b	6.20972e-100	1.54554	1.64121	1.44987	1.02547e-96
11	Tbc1d4	2.28361e-97	1.38711	1.47142	1.30281	3.42833e-94
12	Alox5ap	5.37264e-95	-1.48995	-1.38851	-1.5914	7.39365e-92
13	Iscu	3.12922e-94	0.964856	1.03872	0.890988	3.97508e-91
14	Ogfrl1	8.27979e-92	1.1536	1.23903	1.06816	9.7666e-89
15	Samsn1	3.38377e-91	1.27548	1.37761	1.17335	3.72531e-88
16	Serpinb9	4.70048e-89	1.41186	1.51232	1.31139	4.85149e-86
17	Gyg	7.80106e-85	1.19762	1.30171	1.09354	7.57804e-82
18	Rps27l	2.17721e-81	0.614353	0.673543	0.555164	1.99747e-78
19	Fabp5	2.01299e-80	1.43776	1.58447	1.29106	1.74961e-77
20	Marcksl1	2.61126e-79	1.40347	1.49881	1.30813	2.15612e-76
21	Psap	1.87944e-77	-0.943455	-0.820893	-1.06602	1.47795e-74
22	Ramp3	3.09244e-74	1.37319	1.49391	1.25247	2.3213e-71
23	AW112010	5.09718e-73	1.3693	1.48347	1.25514	3.65978e-70
24	Nudt17	1.19105e-72	0.835346	0.974263	0.69643	8.19544e-70
25	Gm2a	8.79312e-70	-1.34559	-1.22664	-1.46455	5.80839e-67
26	Nostrin	1.1312e-69	1.01101	1.12147	0.900543	7.18486e-67
27	Rogdi	5.0789e-68	1.04745	1.13914	0.955767	3.10641e-65
28	Ankrd33b	1.03093e-67	0.95041	1.07937	0.821448	6.0803e-65
29	Pcgf5	4.50751e-67	1.06022	1.16785	0.952586	2.5668e-64
30	Rnase6	2.25876e-66	-1.37254	-1.2983	-1.44679	1.24337e-63
31	Uap1	2.62274e-66	1.04193	1.15982	0.924037	1.39716e-63
32	Socs2	2.75464e-66	1.10875	1.22923	0.988261	1.42157e-63
33	Plac8	4.66271e-66	-1.66731	-1.55426	-1.78035	2.33333e-63
34	Marcks	1.32016e-65	0.99638	1.08395	0.908815	6.41208e-63
35	Stat4	6.74126e-65	0.971814	1.09113	0.852494	3.18072e-62
36	Glipr2	1.07691e-64	1.1209	1.25024	0.991553	4.94003e-62
37	Relb	2.44081e-64	0.97547	1.08045	0.870485	1.08939e-61
38	Cmc2	6.13968e-63	1.05167	1.16432	0.939029	2.66817e-60
39	Psme2	3.48719e-62	0.522316	0.579637	0.464994	1.4766e-59
40	Rps19	3.06211e-61	0.307608	0.341138	0.274079	1.26419e-58
41	H2-Ab1	4.47356e-61	-1.22114	-1.0527	-1.38958	1.80186e-58
42	Txndc17	6.11664e-61	0.726411	0.81944	0.633383	2.405e-58
43	Crip1	4.24665e-60	0.760934	0.845461	0.676408	1.63091e-57
44	Cd53	1.36792e-59	-1.1493	-1.04135	-1.25725	5.13405e-57
45	Bcl2a1b	4.90909e-59	1.09874	1.1947	1.00278	1.80153e-56
46	Tuba1a	2.44492e-58	1.02166	1.12163	0.921691	8.77726e-56
47	Pld4	4.06958e-58	-1.21332	-1.1123	-1.31434	1.42989e-55
48	Fam49a	6.7681e-56	0.793788	0.905871	0.681705	2.32851e-53
49	Slc27a3	1.02777e-55	0.782595	0.924542	0.640647	3.46378e-53
50	Gpr171	1.28513e-55	-1.21492	-1.13297	-1.29687	4.24453e-53
51	Epsti1	2.52515e-55	0.893978	1.03379	0.754164	8.17654e-53
52	Klf6	3.99197e-54	0.918283	1.01565	0.820919	1.26776e-51
53	Ly75	6.14643e-54	0.861878	0.981805	0.74195	1.91514e-51
54	H2-DMa	7.81706e-54	-0.947234	-0.805398	-1.08907	2.39057e-51
55	Specc1	1.25807e-53	0.823452	0.947537	0.699367	3.77741e-51
56	Id2	1.39858e-53	1.14706	1.25073	1.04339	4.12431e-51
57	Grn	5.71729e-53	-1.23398	-1.12363	-1.34433	1.65641e-50
58	Tyrobp	7.35869e-53	-0.637066	-0.55657	-0.717562	2.0952e-50
59	Il4i1	1.43588e-52	0.857483	0.995533	0.719434	4.01899e-50
60	Lactb	3.49103e-52	0.910766	1.01075	0.810784	9.60848e-50
61	Birc2	8.70618e-52	0.917666	1.02544	0.809896	2.35695e-49
62	Traf1	1.31091e-51	0.95367	1.03919	0.868146	3.49167e-49
63	Anxa3	8.38861e-51	0.844117	0.970209	0.718026	2.19888e-48
64	Pik3r1	9.69132e-51	0.978455	1.08109	0.875822	2.50066e-48
65	H2-DMb1	1.83223e-50	-1.23441	-1.13286	-1.33595	4.65499e-48
66	B2m	3.81468e-50	0.355158	0.398679	0.311636	9.54478e-48
67	Bcl2a1d	6.97361e-49	0.905748	0.99387	0.817626	1.71884e-46
68	Rac2	3.09369e-48	-1.0581	-0.939662	-1.17653	7.51313e-46
69	Eno3	3.86805e-48	0.794292	0.928233	0.660352	9.25754e-46
70	Tmcc3	6.29677e-48	0.804122	0.928594	0.67965	1.4855e-45
71	Mpeg1	9.53817e-48	-1.07071	-0.99978	-1.14164	2.2185e-45
72	Tnfrsf9	4.94992e-47	0.985998	1.1423	0.829697	1.13532e-44
73	Pkib	7.21252e-47	0.687079	0.781029	0.593129	1.63161e-44
74	Myo1g	2.89018e-46	0.869712	0.973636	0.765788	6.44978e-44
75	Ikzf4	1.05758e-45	0.585092	0.710321	0.459862	2.32865e-43
76	Lrrk1	4.13811e-45	0.83272	0.943683	0.721758	8.99168e-43
77	Mreg	1.1523e-44	0.510799	0.632846	0.388752	2.4713e-42
78	Laptm5	2.07009e-44	-0.548124	-0.444329	-0.651919	4.38276e-42
79	Gm47662	4.24359e-44	0.596384	0.722344	0.470424	8.8707e-42
80	Pdlim4	5.55694e-44	0.702967	0.83858	0.567353	1.14709e-41
81	Cd68	7.4769e-44	-0.934605	-0.863741	-1.00547	1.52436e-41
82	Dnajc12	2.42172e-43	0.632639	0.762699	0.502578	4.87711e-41
83	Gnb4	3.65847e-43	0.841371	0.964477	0.718265	7.27903e-41
84	Ckb	4.02536e-43	-1.06114	-0.993331	-1.12895	7.91366e-41
85	Net1	4.71008e-43	0.790551	0.910607	0.670494	9.15085e-41
86	Ktn1	8.10829e-43	0.803778	0.925128	0.682428	1.55698e-40
87	4930523C07Rik	9.70054e-43	0.711226	0.828315	0.594138	1.84132e-40
88	Actg1	1.30312e-42	0.481064	0.545938	0.416191	2.44543e-40
89	Cnn2	1.46137e-42	0.711947	0.79613	0.627763	2.71157e-40
90	Zfp36l1	4.50943e-42	0.82603	0.929626	0.722433	8.27431e-40
91	Flrt3	5.65501e-42	0.91209	1.04161	0.78257	1.02623e-39
92	Rpl31	1.36637e-41	-0.380506	-0.328757	-0.432255	2.45264e-39
93	Itga4	3.99202e-41	0.845876	0.95064	0.741113	7.08862e-39
94	Ndrg1	1.70835e-40	0.912786	1.02454	0.801028	3.00124e-38
95	Zmynd15	2.51374e-40	0.815462	0.967866	0.663057	4.36967e-38
96	Poglut1	5.56089e-40	0.62601	0.748196	0.503824	9.5659e-38
97	Rps8	6.11832e-40	-0.209213	-0.178876	-0.239551	1.04163e-37
98	Tpm4	7.17655e-40	0.727411	0.808876	0.645946	1.20932e-37
99	Ighm	1.32195e-39	-0.938406	-0.869367	-1.00744	2.20512e-37
100	Rhoc	6.72155e-39	0.724919	0.855218	0.594621	1.11e-36
101	Gsn	1.09055e-38	-0.950709	-0.829584	-1.07183	1.7831e-36
102	Cd200	2.15367e-38	0.824521	0.949199	0.699843	3.48683e-36
103	Nfkbib	2.84944e-38	0.726863	0.835461	0.618266	4.5685e-36
104	Cd83	5.30442e-38	0.859366	0.9502	0.768531	8.4228e-36
105	Prdx5	1.15235e-37	-0.698974	-0.573927	-0.824022	1.81238e-35
106	Lamp1	1.77869e-37	0.626893	0.735109	0.518677	2.77106e-35
107	Arhgap31	2.47041e-37	0.752631	0.879179	0.626082	3.81274e-35
108	Adora2a	3.27365e-37	0.500425	0.61502	0.385831	5.00533e-35
109	Ssh1	3.30375e-37	0.643698	0.765887	0.521509	5.00533e-35
110	Csrp1	1.69094e-36	0.813863	0.929915	0.697811	2.53857e-34
111	Adcy6	2.0581e-36	2.24694	NA	NA	3.06194e-34
112	Cyth4	4.76385e-36	-0.799688	-0.731972	-0.867404	7.02412e-34
113	Tmsb4x	2.19058e-35	0.347116	0.39846	0.295771	3.20135e-33
114	Ptprc	2.34653e-35	-0.822315	-0.701054	-0.943576	3.39917e-33
115	Ly6e	6.14067e-35	-0.939738	-0.857953	-1.02152	8.818e-33
116	Casc1	8.56843e-35	0.47295	0.593813	0.352087	1.21982e-32
117	Cd74	8.75125e-35	-0.414161	-0.331629	-0.496693	1.2352e-32
118	Lima1	1.13382e-34	0.571422	0.694077	0.448766	1.58677e-32
119	Insl6	1.38711e-34	0.563007	0.688758	0.437257	1.92494e-32
120	Ly6c2	2.38825e-34	-0.837924	-0.764649	-0.911198	3.28663e-32
121	Rab8b	2.79135e-34	0.754798	0.858083	0.651514	3.80962e-32
122	Cxcl16	3.33858e-34	0.858658	0.95881	0.758507	4.51912e-32
123	Il15ra	3.37577e-34	0.544918	0.667167	0.42267	4.53231e-32
124	Myl6	5.63803e-34	0.304069	0.350384	0.257753	7.50858e-32
125	Gatsl2	6.89471e-34	0.547796	0.665413	0.43018	9.10874e-32
126	Arl5c	7.26793e-34	0.755908	0.896005	0.615811	9.5256e-32
127	Siglech	7.68108e-34	-0.750146	-0.677402	-0.82289	9.98783e-32
128	Aebp2	8.13758e-34	0.745659	0.859572	0.631746	1.04988e-31
129	Basp1	9.30031e-34	0.633224	0.717291	0.549157	1.19058e-31
130	Rpl8	1.30173e-33	-0.199222	-0.168841	-0.229603	1.6536e-31
131	Stxbp6	1.80881e-33	0.437834	0.554749	0.320918	2.28021e-31
132	Nudt9	2.50258e-33	0.67971	0.81955	0.53987	3.13089e-31
133	Gadd45b	3.13722e-33	0.809641	0.934726	0.684557	3.89534e-31
134	Ccr9	3.35144e-33	-1.66731	NA	NA	4.13028e-31
135	Ostf1	6.05959e-33	0.409457	0.470528	0.348386	7.41245e-31
136	Nrg1	6.93384e-33	0.715685	0.84775	0.583619	8.41952e-31
137	Cd70	8.55301e-33	2.24694	NA	NA	1.03098e-30
138	H2-Q7	8.64096e-33	0.761544	0.861593	0.661496	1.03404e-30
139	Rab26	9.14211e-33	0.390776	0.502438	0.279113	1.08614e-30
140	Klk1	1.06197e-32	-1.66731	NA	NA	1.25267e-30
141	Cybb	1.24175e-32	-0.777747	-0.701924	-0.853569	1.45435e-30
142	Gga2	1.505e-32	0.605058	0.731964	0.478152	1.75025e-30
143	Strip2	2.6115e-32	0.504717	0.620872	0.388563	3.01583e-30
144	Cox6a2	4.98425e-32	-1.66731	NA	NA	5.71596e-30
145	H2-Eb1	5.34335e-32	-0.731271	-0.581074	-0.881468	6.08553e-30
146	Klk1b27	5.691e-32	-1.66731	NA	NA	6.43707e-30
147	Spcs2	5.94714e-32	-0.813112	-0.696247	-0.929976	6.68102e-30
148	Ldha	1.07536e-31	-0.618588	-0.489599	-0.747576	1.1999e-29
149	Arhgdib	1.64663e-31	-0.783642	-0.655895	-0.911389	1.825e-29
150	Ppfia4	3.0214e-31	-0.712235	-0.649444	-0.775026	3.32636e-29
151	Mef2c	3.4567e-31	-0.755442	-0.688358	-0.822526	3.78039e-29
152	Scin	3.53217e-31	0.542278	0.685637	0.398918	3.83752e-29
153	Tmed10	8.84405e-31	-0.751596	-0.629946	-0.873247	9.54579e-29
154	Hspa5	1.21608e-30	-0.689193	-0.559783	-0.818602	1.30405e-28
155	Map4k4	1.46643e-30	0.731135	0.833394	0.628876	1.56236e-28
156	Tmem150c	2.18373e-30	2.24694	NA	NA	2.31168e-28
157	Tmem176b	3.62374e-30	0.848605	0.978584	0.718625	3.81162e-28
158	Lgals3	5.26084e-30	-0.7368	-0.592872	-0.880728	5.49858e-28
159	Il12b	6.26658e-30	0.641282	0.797637	0.484926	6.50857e-28
160	Bcl2a1a	7.69358e-30	0.841082	0.950893	0.731272	7.94074e-28
161	Ccl17	2.44138e-29	1.00298	1.18665	0.819316	2.50416e-27
162	Rpl36al	2.87834e-29	-0.399199	-0.312781	-0.485618	2.93413e-27
163	Itgb2	3.64966e-29	-0.756492	-0.674124	-0.838861	3.69757e-27
164	Sell	4.02448e-29	-0.596361	-0.539577	-0.653145	4.05246e-27
165	Prnp	5.51276e-29	0.532922	0.654602	0.411241	5.51744e-27
166	Serp1	6.46512e-29	-0.725443	-0.596507	-0.854379	6.43162e-27
167	Stat3	9.17497e-29	0.57675	0.695501	0.457999	9.07278e-27
168	Lsp1	1.08512e-28	0.311971	0.364801	0.259141	1.06665e-26
169	Unc93b1	2.42383e-28	-0.719447	-0.596452	-0.842442	2.36847e-26
170	Plbd1	2.46275e-28	-0.875079	-0.770397	-0.97976	2.39234e-26
171	Ctnna1	2.48939e-28	0.628919	0.757444	0.500394	2.40408e-26
172	Tnfrsf11a	3.00386e-28	0.488584	0.606325	0.370843	2.88405e-26
173	mt-Atp6	3.03151e-28	-0.235087	-0.195366	-0.274808	2.89378e-26
174	Cd81	3.94744e-28	0.677334	0.821115	0.533554	3.74643e-26
175	Hsp90b1	4.03303e-28	-0.673333	-0.550069	-0.796598	3.8058e-26
176	Rrbp1	5.66505e-28	-0.704714	-0.587543	-0.821885	5.31549e-26
177	Ptprcap	8.16974e-28	-0.564319	-0.508847	-0.619791	7.62232e-26
178	Ccser2	1.40313e-27	0.555585	0.674005	0.437165	1.30175e-25
179	Nfkb2	1.43713e-27	0.655545	0.769375	0.541715	1.32586e-25
180	Cytip	1.59187e-27	0.384964	0.448629	0.321298	1.46045e-25
181	Nrp2	1.97137e-27	0.498162	0.622433	0.373892	1.79863e-25
182	Cblb	2.03106e-27	0.555673	0.675302	0.436044	1.84291e-25
183	Clu	2.10041e-27	0.448794	0.573069	0.32452	1.89542e-25
184	Lair1	2.2176e-27	-0.617108	-0.556713	-0.677503	1.9903e-25
185	Rps17	2.31206e-27	-0.210473	-0.174353	-0.246593	2.06385e-25
186	Ptpn18	2.54991e-27	-0.611993	-0.487806	-0.736179	2.26393e-25
187	Rel	2.58783e-27	0.661964	0.749969	0.573959	2.28532e-25
188	Nucb2	2.65999e-27	-0.602984	-0.547182	-0.658786	2.33654e-25
189	Lgals1	3.50322e-27	-0.542496	-0.42961	-0.655382	3.06096e-25
190	Pfkfb3	3.79718e-27	0.521758	0.64444	0.399076	3.30035e-25
191	Fam32a	5.09993e-27	0.54202	0.634959	0.449081	4.40944e-25
192	Pdia6	7.93869e-27	-0.765379	-0.646114	-0.884643	6.8281e-25
193	Cd7	8.27118e-27	-0.602239	-0.539694	-0.664785	7.07721e-25
194	Mrpl52	1.30139e-26	-0.615452	-0.487888	-0.743017	1.10779e-24
195	Zfp36l2	1.5178e-26	-0.717555	-0.637168	-0.797941	1.28538e-24
196	Polb	2.19709e-26	0.600315	0.722496	0.478134	1.85116e-24
197	Rpl35a	2.31236e-26	-0.179445	-0.146979	-0.211911	1.9384e-24
198	Fcer1g	2.76427e-26	-0.664356	-0.528689	-0.800024	2.30551e-24
199	Ftl1	2.79903e-26	0.22523	0.264492	0.185967	2.32277e-24
200	Iglc3	3.81325e-26	-0.585834	-0.521897	-0.649771	3.1486e-24
201	Fnbp1l	3.8657e-26	0.46995	0.584246	0.355655	3.17602e-24
202	Eif5a	4.14268e-26	-0.337739	-0.268787	-0.40669	3.38674e-24
203	Swap70	4.56549e-26	0.595105	0.722707	0.467503	3.71401e-24
204	P2ry14	4.7483e-26	-0.641576	-0.57647	-0.706683	3.84379e-24
205	Etv3	5.4891e-26	0.704364	0.821757	0.586971	4.42181e-24
206	Tnfaip8	5.85987e-26	0.595063	0.691336	0.498789	4.69757e-24
207	Manf	7.74507e-26	-0.626693	-0.502758	-0.750629	6.17885e-24
208	Rasa2	8.01981e-26	0.537441	0.659024	0.415858	6.36726e-24
209	Ly6c1	9.87934e-26	-1.66731	NA	NA	7.8061e-24
210	Htra2	1.00434e-25	0.568588	0.6915	0.445676	7.8979e-24
211	Syngr2	1.0249e-25	0.323822	0.380958	0.266687	8.02144e-24
212	Hcls1	1.12114e-25	-0.745161	-0.625012	-0.86531	8.73327e-24
213	Slc22a23	1.18074e-25	0.335213	0.439784	0.230642	9.15432e-24
214	Evi2a	1.24578e-25	-0.686445	-0.597755	-0.775136	9.58464e-24
215	Rap2b	1.24785e-25	0.513614	0.635791	0.391437	9.58464e-24
216	Vopp1	1.31088e-25	0.535689	0.653323	0.418054	1.00221e-23
217	Rnf115	1.72341e-25	0.637925	0.752974	0.522876	1.31154e-23
218	Tmem39a	1.89328e-25	0.563793	0.684309	0.443278	1.4342e-23
219	Rassf2	1.97944e-25	0.559845	0.679997	0.439693	1.49262e-23
220	Tspan3	2.21915e-25	0.59577	0.72403	0.46751	1.66577e-23
221	Sdf2l1	2.51842e-25	-0.725417	-0.633462	-0.817372	1.88186e-23
222	Ncf4	3.06536e-25	-0.763794	-0.663321	-0.864267	2.28024e-23
223	Tmem176a	3.07941e-25	0.721495	0.853569	0.589421	2.28042e-23
224	Rras2	3.37514e-25	0.524458	0.640381	0.408535	2.48826e-23
225	Scimp	3.80408e-25	-0.630649	-0.560772	-0.700526	2.79202e-23
226	Cd274	3.90825e-25	0.639489	0.759989	0.518989	2.85579e-23
227	Pxmp2	4.36802e-25	0.317362	0.420145	0.21458	3.17769e-23
228	Ramp1	4.79944e-25	-0.501233	-0.451418	-0.551048	3.47623e-23
229	Ccl4	5.32038e-25	-0.810135	-0.72157	-0.8987	3.83672e-23
230	Nme1	5.34485e-25	-0.7288	-0.608053	-0.849547	3.83761e-23
231	Tctex1d2	5.67556e-25	0.616511	0.744319	0.488702	4.05741e-23
232	Pltp	5.98318e-25	-0.651855	-0.577817	-0.725894	4.25889e-23
233	Dad1	8.61246e-25	-0.572804	-0.449311	-0.696297	6.10413e-23
234	Gm10851	1.25913e-24	2.24694	NA	NA	8.88604e-23
235	H2-M2	1.34777e-24	0.318802	0.432451	0.205153	9.47107e-23
236	Tubb5	1.90517e-24	0.72104	0.846295	0.595786	1.33314e-22
237	Plppr4	2.39925e-24	0.456177	0.574205	0.33815	1.67178e-22
238	Mxi1	2.81818e-24	0.570811	0.6941	0.447522	1.95544e-22
239	Cfp	3.10047e-24	-0.768563	-0.676841	-0.860285	2.14231e-22
240	Arf4	3.26486e-24	0.484169	0.575989	0.392348	2.23717e-22
241	Gm21762	3.25358e-24	-1.66731	NA	NA	2.23717e-22
242	Mbnl1	3.4364e-24	-0.705196	-0.583274	-0.827117	2.34499e-22
243	Plxnc1	3.90788e-24	0.467425	0.582693	0.352158	2.65575e-22
244	Rap1a	4.10809e-24	-0.608046	-0.483453	-0.732639	2.78037e-22
245	Selenos	4.56093e-24	-0.687399	-0.570833	-0.803964	3.07425e-22
246	Cd40	6.26607e-24	0.618074	0.755383	0.480766	4.18939e-22
247	Fam89a	6.24849e-24	0.363795	0.47276	0.254829	4.18939e-22
248	Pdia3	6.6085e-24	-0.616362	-0.487725	-0.744998	4.40051e-22
249	Napsa	8.86486e-24	-0.616212	-0.485952	-0.746472	5.87929e-22
250	Il15	1.22493e-23	0.315909	0.415471	0.216347	8.09139e-22
251	Xbp1	1.91794e-23	-0.704878	-0.60242	-0.807335	1.26187e-21
252	Ncoa7	2.31359e-23	0.750512	0.881982	0.619043	1.51613e-21
253	Naaa	2.68838e-23	-0.807553	-0.720809	-0.894298	1.75478e-21
254	Mex3b	3.19502e-23	0.33831	0.445498	0.231122	2.07727e-21
255	Slamf9	5.00153e-23	-0.578868	-0.515359	-0.642376	3.23903e-21
256	Tmem131l	5.09467e-23	0.565086	0.680249	0.449924	3.28646e-21
257	Lefty1	5.36074e-23	-1.66731	NA	NA	3.44464e-21
258	Nfil3	5.40568e-23	0.657692	0.774821	0.540563	3.46005e-21
259	Mndal	5.52332e-23	-0.633421	-0.557854	-0.708988	3.5217e-21
260	Mmd	6.60788e-23	0.492324	0.616289	0.368358	4.19702e-21
261	Psme1	9.51425e-23	0.287272	0.341221	0.233323	6.01986e-21
262	Procr	1.0256e-22	0.556245	0.687326	0.425165	6.46442e-21
263	Rilpl2	1.04319e-22	-0.637202	-0.527524	-0.74688	6.55031e-21
264	Lat2	1.06037e-22	-0.571646	-0.501831	-0.641462	6.63296e-21
265	Calr	1.146e-22	-0.578765	-0.450044	-0.707486	7.11466e-21
266	Papss2	1.14386e-22	2.24694	NA	NA	7.11466e-21
267	Zfand6	1.20817e-22	0.574584	0.681861	0.467308	7.47258e-21
268	Ctsl	1.47262e-22	-0.687156	-0.598331	-0.775981	9.07418e-21
269	H2-D1	1.63113e-22	0.221819	0.263857	0.17978	1.00135e-20
270	Car2	1.82123e-22	0.401419	0.523191	0.279647	1.11392e-20
271	Cd164	1.99276e-22	-0.577716	-0.50417	-0.651263	1.21433e-20
272	Kmo	2.53461e-22	-0.492523	-0.442834	-0.542212	1.53884e-20
273	Ctsa	2.83761e-22	-0.611924	-0.517231	-0.706618	1.71649e-20
274	Pitpna	4.54903e-22	-0.472175	-0.358518	-0.585832	2.7417e-20
275	Sugt1	4.79164e-22	0.538839	0.663411	0.414266	2.87743e-20
276	Fcrla	4.93102e-22	-1.66731	NA	NA	2.95039e-20
277	N4bp2l1	5.54183e-22	0.531952	0.655544	0.40836	3.30389e-20
278	Myl12a	5.69986e-22	0.299528	0.35607	0.242986	3.38588e-20
279	Fam60a	6.06138e-22	0.470926	0.593014	0.348839	3.58773e-20
280	Ehd1	8.40774e-22	0.624878	0.745048	0.504709	4.95877e-20
281	H2-Q6	1.01149e-21	0.604985	0.723933	0.486036	5.94441e-20
282	mt-Co1	1.25405e-21	-0.194177	-0.155867	-0.232486	7.34376e-20
283	H2-Aa	1.29534e-21	-0.618082	-0.464052	-0.772113	7.55877e-20
284	Spr	1.53969e-21	0.545885	0.667461	0.42431	8.95297e-20
285	Clec10a	1.55809e-21	-0.523546	-0.466549	-0.580543	9.02818e-20
286	Thap2	2.25545e-21	0.510292	0.631176	0.389407	1.30233e-19
287	Dnajc3	2.53397e-21	-0.630874	-0.534664	-0.727084	1.45805e-19
288	Tcf7	2.62107e-21	0.238191	0.334059	0.142322	1.50293e-19
289	Il21r	2.68647e-21	0.501911	0.618804	0.385018	1.5351e-19
290	Ssbp4	2.70648e-21	-0.525505	-0.464208	-0.586803	1.5412e-19
291	Ccrl2	3.46873e-21	0.70066	0.839188	0.562132	1.96848e-19
292	Atp2a1	3.54808e-21	-1.66731	NA	NA	2.00214e-19
293	Fkbp2	3.5523e-21	-0.633742	-0.536091	-0.731394	2.00214e-19
294	Reep5	4.39093e-21	-0.507338	-0.386073	-0.628603	2.46639e-19
295	Lamtor4	4.83363e-21	-0.59567	-0.513326	-0.678014	2.70585e-19
296	2200002D01Rik	5.03586e-21	0.431233	0.550108	0.312358	2.80954e-19
297	Gm5547	5.24755e-21	-0.406964	-0.358362	-0.455566	2.91778e-19
298	Chka	5.82344e-21	0.516969	0.640696	0.393242	3.22713e-19
299	Emd	8.68943e-21	0.510677	0.613976	0.407378	4.79924e-19
300	Ssr4	8.73571e-21	-0.36385	-0.27056	-0.457139	4.80872e-19
301	Gucd1	8.92116e-21	0.389996	0.498615	0.281377	4.89449e-19
302	Ptpre	9.00874e-21	-0.504938	-0.449201	-0.560676	4.92617e-19
303	Cycs	9.49525e-21	-0.528483	-0.401681	-0.655285	5.17507e-19
304	Krtcap2	9.54502e-21	-0.568894	-0.4453	-0.692487	5.18508e-19
305	Mapk3	1.22288e-20	0.539572	0.665804	0.41334	6.62117e-19
306	Map3k14	1.58197e-20	0.548707	0.667403	0.430012	8.50968e-19
307	mt-Co3	1.58053e-20	-0.179433	-0.143419	-0.215446	8.50968e-19
308	Cnp	1.84079e-20	-0.59547	-0.515945	-0.674996	9.86975e-19
309	Fxyd5	2.024e-20	-0.492976	-0.370279	-0.615673	1.08169e-18
310	mt-Nd1	2.05881e-20	-0.228671	-0.179668	-0.277673	1.09675e-18
311	Mzb1	2.24091e-20	-0.434547	-0.381665	-0.48743	1.18992e-18
312	Anxa2	2.41262e-20	0.606725	0.707883	0.505566	1.27699e-18
313	Bcl2l14	2.44732e-20	0.452994	0.59142	0.314568	1.29122e-18
314	Ctsb	2.61901e-20	-0.594589	-0.463606	-0.725573	1.3774e-18
315	H2-K1	2.8946e-20	0.411029	0.486139	0.335919	1.51751e-18
316	Abhd17a	2.95351e-20	-0.630811	-0.520031	-0.74159	1.54054e-18
317	Smim5	2.95719e-20	-0.402888	-0.352926	-0.45285	1.54054e-18
318	Pacsin1	3.07289e-20	-0.425778	-0.374574	-0.476983	1.59578e-18
319	Ctse	3.43273e-20	-1.66731	NA	NA	1.77706e-18
320	Arl5a	3.45603e-20	0.539109	0.665603	0.412615	1.78353e-18
321	Actn1	3.98537e-20	0.637481	0.755286	0.519676	2.05029e-18
322	Ifnar2	4.32702e-20	-0.554101	-0.465579	-0.642623	2.21914e-18
323	Gm16685	4.81418e-20	2.24694	NA	NA	2.46134e-18
324	Dnajc7	5.53107e-20	-0.597261	-0.474571	-0.719952	2.81914e-18
325	Dctpp1	6.52293e-20	-0.573028	-0.498772	-0.647284	3.31445e-18
326	Snx18	8.33613e-20	-0.50238	-0.437713	-0.567046	4.22279e-18
327	H2afj	8.50471e-20	-0.528848	-0.402149	-0.655547	4.29501e-18
328	Sec11c	8.69106e-20	-0.573789	-0.446488	-0.701089	4.37574e-18
329	Mrpl14	9.46295e-20	0.494643	0.593591	0.395695	4.74988e-18
330	Smdt1	1.04385e-19	-0.352666	-0.261179	-0.444153	5.22366e-18
331	Ifi27l2a	1.16027e-19	-0.728029	-0.59836	-0.857697	5.78874e-18
332	Klf13	1.2326e-19	-0.576611	-0.470509	-0.682712	6.13109e-18
333	Thap12	1.23988e-19	0.438823	0.556899	0.320747	6.14874e-18
334	Dph5	1.2841e-19	0.461396	0.582542	0.34025	6.34898e-18
335	Rgs1	1.37684e-19	0.698154	0.843468	0.552839	6.78718e-18
336	Stap2	2.10201e-19	0.241961	0.334265	0.149656	1.03311e-17
337	Plaur	2.60727e-19	-0.535811	-0.463564	-0.608059	1.27764e-17
338	Plscr1	3.0697e-19	0.602698	0.727433	0.477962	1.49979e-17
339	Tmed3	3.49844e-19	-0.582626	-0.469222	-0.69603	1.70422e-17
340	Paqr5	3.72018e-19	-1.66731	NA	NA	1.80691e-17
341	Atp5g1	3.7869e-19	-0.422624	-0.307347	-0.537901	1.83392e-17
342	Gpx4	3.81877e-19	0.392546	0.473952	0.311141	1.84395e-17
343	H2-Q4	3.86051e-19	0.561525	0.682331	0.44072	1.85867e-17
344	Ccr2	5.21316e-19	-0.499509	-0.436412	-0.562605	2.50262e-17
345	Tnip3	5.54393e-19	0.48247	0.610392	0.354548	2.65369e-17
346	Cdk2ap2	6.07362e-19	-0.596857	-0.46876	-0.724953	2.89884e-17
347	Casp3	6.28568e-19	0.495577	0.61801	0.373144	2.9914e-17
348	Ms4a6c	6.3371e-19	-0.602497	-0.514903	-0.690091	3.00721e-17
349	Cd80	7.49836e-19	0.548537	0.676396	0.420678	3.54808e-17
350	Rexo2	8.1072e-19	-0.573623	-0.480128	-0.667118	3.82521e-17
351	Arpin	8.32976e-19	0.32377	0.427074	0.220465	3.91902e-17
352	Tpm1	8.44874e-19	0.476296	0.593575	0.359017	3.95248e-17
353	Trib1	8.4335e-19	-0.581076	-0.495929	-0.666224	3.95248e-17
354	Atxn1	1.36721e-18	0.254186	0.348387	0.159985	6.378e-17
355	Rpl10a	1.4026e-18	-0.176953	-0.136717	-0.217188	6.52467e-17
356	Fth1	1.47377e-18	-0.256175	-0.201907	-0.310444	6.83645e-17
357	Clec12a	1.50929e-18	-0.484542	-0.425305	-0.54378	6.96211e-17
358	Nrip1	1.5057e-18	0.588652	0.712751	0.464552	6.96211e-17
359	Pgap2	1.51453e-18	0.522115	0.645499	0.39873	6.96682e-17
360	Taldo1	1.52887e-18	-0.396016	-0.292183	-0.499849	7.01328e-17
361	AA467197	1.85693e-18	0.589683	0.740916	0.43845	8.49454e-17
362	Tomm20	1.86315e-18	-0.361706	-0.26381	-0.459602	8.49947e-17
363	Fau	1.9124e-18	0.133001	0.161042	0.104961	8.7001e-17
364	Snn	1.95555e-18	0.373548	0.483144	0.263952	8.87199e-17
365	Slc38a1	2.02524e-18	-0.59638	-0.491435	-0.701326	9.16296e-17
366	Clic4	2.11256e-18	0.52275	0.6313	0.4142	9.5319e-17
367	Pdcd1lg2	2.14263e-18	0.51149	0.638914	0.384067	9.64125e-17
368	Bcl11a	2.21783e-18	-0.453026	-0.394736	-0.511316	9.95251e-17
369	Ppt1	2.26776e-18	-0.696055	-0.588654	-0.803456	1.0149e-16
370	Kdm4a	2.35241e-18	0.541117	0.68035	0.401885	1.04994e-16
371	Tspan33	2.5036e-18	0.515269	0.644467	0.386071	1.1144e-16
372	Slc25a3	2.74693e-18	0.256238	0.309253	0.203224	1.21943e-16
373	Cst3	3.0211e-18	0.515032	0.626016	0.404049	1.33755e-16
374	Slc4a8	3.15483e-18	0.294851	0.40007	0.189632	1.39302e-16
375	Mthfd2	3.26491e-18	0.57341	0.702511	0.44431	1.43778e-16
376	Cacna1s	3.38544e-18	0.429898	0.550988	0.308807	1.48689e-16
377	Sla2	3.40073e-18	-0.387159	-0.337963	-0.436354	1.48965e-16
378	Slco5a1	3.44186e-18	2.24694	NA	NA	1.50368e-16
379	Rhog	3.68453e-18	0.539785	0.647423	0.432146	1.60544e-16
380	Gatsl3	5.11351e-18	0.346853	0.461709	0.231998	2.22222e-16
381	Synpo2	5.8015e-18	2.24694	NA	NA	2.51459e-16
382	Blnk	6.27525e-18	-0.43452	-0.373726	-0.495314	2.71281e-16
383	Hint1	6.4101e-18	-0.318249	-0.230838	-0.40566	2.76387e-16
384	Rps18	6.74401e-18	-0.168434	-0.131835	-0.205033	2.90028e-16
385	Rpl3	7.19335e-18	-0.174047	-0.136668	-0.211426	3.08548e-16
386	Dntt	7.99959e-18	-1.66731	NA	NA	3.42241e-16
387	Gramd3	8.22345e-18	0.473115	0.603903	0.342328	3.5091e-16
388	Tmem50a	9.02546e-18	-0.548459	-0.430927	-0.66599	3.8414e-16
389	Emp3	1.04462e-17	-0.563943	-0.439317	-0.68857	4.43468e-16
390	Jund	1.1633e-17	-0.428215	-0.316102	-0.540328	4.92581e-16
391	Polr3c	1.17435e-17	0.449817	0.569778	0.329857	4.9599e-16
392	Mmp25	1.20045e-17	0.273102	0.367796	0.178408	5.05718e-16
393	Chp1	1.49328e-17	0.522413	0.636297	0.408528	6.27483e-16
394	Spred1	1.52217e-17	0.434297	0.554329	0.314265	6.37996e-16
395	Dynll2	1.71911e-17	0.53758	0.66263	0.41253	7.18719e-16
396	Tes	1.98293e-17	0.55585	0.663343	0.448356	8.2692e-16
397	Tnfrsf4	2.10621e-17	0.260357	0.363816	0.156898	8.7612e-16
398	Ddost	2.17109e-17	-0.562555	-0.45201	-0.673101	9.00839e-16
399	Tmed9	2.26223e-17	-0.51306	-0.390178	-0.635941	9.36303e-16
400	Tmed5	2.27852e-17	-0.567864	-0.454711	-0.681016	9.40689e-16
401	Dstn	2.32334e-17	0.531441	0.653241	0.409642	9.56798e-16
402	Rps3a1	2.33665e-17	-0.132971	-0.103912	-0.162029	9.59886e-16
403	Sec61g	2.38449e-17	-0.24799	-0.18836	-0.30762	9.77108e-16
404	Slc35c2	2.58771e-17	-0.458087	-0.396136	-0.520037	1.05776e-15
405	Zfp961	2.94448e-17	0.265918	0.361638	0.170199	1.20062e-15
406	Gpx1	3.51262e-17	-0.223246	-0.172323	-0.274168	1.42875e-15
407	Abhd17b	4.00444e-17	-0.467502	-0.396371	-0.538633	1.6248e-15
408	Arc	4.27509e-17	0.17973	0.26085	0.0986093	1.73036e-15
409	Pnrc1	4.41763e-17	0.450601	0.54607	0.355131	1.78368e-15
410	Cdh1	4.52604e-17	-1.66731	NA	NA	1.823e-15
411	Cd86	5.68704e-17	0.589458	0.701226	0.47769	2.28505e-15
412	Tmed2	6.15225e-17	-0.437347	-0.321524	-0.55317	2.46598e-15
413	Wnk1	6.70258e-17	0.415763	0.515447	0.31608	2.68006e-15
414	Shisa5	9.5161e-17	-0.581205	-0.459781	-0.702629	3.79587e-15
415	Atp11a	1.12334e-16	0.311145	0.413229	0.209062	4.47006e-15
416	Cxcr5	1.13032e-16	0.196163	0.27962	0.112706	4.48706e-15
417	3110043O21Rik	1.18641e-16	0.343692	0.45036	0.237024	4.69843e-15
418	Rpn2	1.22797e-16	-0.539555	-0.440126	-0.638984	4.85135e-15
419	Rasgrp2	1.24289e-16	-0.340097	-0.294043	-0.386151	4.8986e-15
420	Mfge8	1.25051e-16	0.434726	0.577759	0.291693	4.91691e-15
421	Grk3	1.32528e-16	0.487604	0.610607	0.364601	5.1985e-15
422	Asap1	1.37504e-16	0.516738	0.636566	0.396909	5.38091e-15
423	Cdkn2d	1.40686e-16	-0.456134	-0.394051	-0.518218	5.4924e-15
424	Ndufa4	1.41817e-16	-0.340249	-0.236616	-0.443882	5.52351e-15
425	Atg3	1.44615e-16	-0.558983	-0.454418	-0.663548	5.60878e-15
426	Ybx1	1.44686e-16	-0.211144	-0.159028	-0.26326	5.60878e-15
427	Ggta1	1.54948e-16	0.453345	0.572825	0.333865	5.99251e-15
428	Tmem108	1.6791e-16	-0.378053	-0.326068	-0.430037	6.47866e-15
429	Rbpms	1.81039e-16	0.318693	0.425474	0.211911	6.96893e-15
430	Nfkbia	1.84157e-16	0.597203	0.711303	0.483104	7.0725e-15
431	Sema7a	1.88842e-16	0.392999	0.50734	0.278659	7.23559e-15
432	Creld2	2.0514e-16	-0.491047	-0.413357	-0.568737	7.82373e-15
433	Vwa5a	2.05042e-16	0.461721	0.580177	0.343265	7.82373e-15
434	Anxa4	2.07782e-16	0.522973	0.649322	0.396624	7.90624e-15
435	C1qtnf12	2.10585e-16	0.318937	0.427977	0.209898	7.99449e-15
436	2021-09-09	2.14944e-16	-0.498622	-0.421232	-0.576011	8.14126e-15
437	Cd209a	2.81629e-16	-0.406004	-0.353611	-0.458397	1.06426e-14
438	Tsc22d1	3.1677e-16	-0.457898	-0.388933	-0.526862	1.19432e-14
439	Laptm4b	3.18045e-16	0.416588	0.548734	0.284442	1.1964e-14
440	Pde4b	3.73525e-16	0.539497	0.648418	0.430575	1.40191e-14
441	Fbl	4.07857e-16	-0.522502	-0.402733	-0.642272	1.52729e-14
442	Lad1	4.10298e-16	0.207054	0.297534	0.116574	1.53295e-14
443	Unc119	4.95139e-16	-0.441546	-0.382927	-0.500165	1.84576e-14
444	Fas	5.00063e-16	0.264324	0.360859	0.167788	1.85627e-14
445	Snx5	5.00205e-16	-0.5487	-0.418783	-0.678617	1.85627e-14
446	mt-Cytb	5.35406e-16	-0.206693	-0.154959	-0.258427	1.98244e-14
447	Rpl10	5.87542e-16	-0.136151	-0.104026	-0.168275	2.17062e-14
448	Tmem131	6.06577e-16	0.46234	0.583722	0.340958	2.23594e-14
449	Ccr5	6.07992e-16	-0.379001	-0.33017	-0.427832	2.23617e-14
450	Xist	6.65446e-16	-0.267869	-0.203883	-0.331855	2.44204e-14
451	Ssr1	6.98219e-16	-0.483632	-0.396593	-0.570671	2.55663e-14
452	2021-09-01	7.27876e-16	-0.415967	-0.355808	-0.476127	2.65933e-14
453	Tcf4	7.61572e-16	-0.502047	-0.38936	-0.614735	2.77629e-14
454	Fcgrt	7.75181e-16	-0.513884	-0.429062	-0.598706	2.81968e-14
455	Sh3bgr	8.33919e-16	-1.66731	NA	NA	3.02667e-14
456	Batf3	8.46686e-16	0.555665	0.6841	0.427229	3.06627e-14
457	Cd14	8.86787e-16	-0.588575	-0.485962	-0.691187	3.20447e-14
458	Pir	9.6835e-16	-1.66731	NA	NA	3.49156e-14
459	Wdfy4	1.11966e-15	-0.510099	-0.43602	-0.584177	4.02834e-14
460	Smarce1	1.139e-15	0.477324	0.602298	0.352349	4.08902e-14
461	Clic1	1.15135e-15	-0.281461	-0.200395	-0.362527	4.12439e-14
462	Tifab	1.2034e-15	-1.66731	NA	NA	4.30149e-14
463	Irf7	1.2637e-15	-0.564877	-0.467992	-0.661761	4.5073e-14
464	Rabgap1l	1.36266e-15	0.500957	0.622685	0.379228	4.84943e-14
465	Slpi	1.3655e-15	-0.541689	-0.453355	-0.630023	4.84943e-14
466	Efna2	1.62762e-15	0.186055	0.268852	0.103258	5.76793e-14
467	Ptpn6	1.65347e-15	-0.540773	-0.423214	-0.658333	5.84698e-14
468	Upb1	1.69781e-15	-0.323385	-0.276491	-0.370279	5.99095e-14
469	Plekhm2	1.77603e-15	0.278087	0.374124	0.182051	6.2536e-14
470	Ifi203	1.91248e-15	-0.349796	-0.302291	-0.397301	6.71972e-14
471	Nfkb1	2.09915e-15	0.515183	0.627362	0.403005	7.35994e-14
472	Lifr	2.12195e-15	-1.66731	NA	NA	7.42411e-14
473	Lyn	3.09304e-15	-0.524246	-0.4187	-0.629791	1.07988e-13
474	Inpp5d	3.15099e-15	-0.495629	-0.408988	-0.582271	1.09779e-13
475	Sptssa	3.31243e-15	-0.513377	-0.405229	-0.621525	1.15161e-13
476	Ptger4	3.86827e-15	0.451689	0.570762	0.332617	1.34203e-13
477	Smc6	5.13651e-15	-0.534567	-0.406664	-0.662469	1.77829e-13
478	Rnf157	5.22221e-15	0.465699	0.592816	0.338582	1.80417e-13
479	Atp1b1	5.30912e-15	-0.40704	-0.339464	-0.474616	1.83037e-13
480	Gins3	5.75691e-15	0.241226	0.33552	0.146932	1.98062e-13
481	Ostc	6.14561e-15	-0.535555	-0.416532	-0.654579	2.10676e-13
482	Rab9	6.15476e-15	0.403965	0.521903	0.286026	2.10676e-13
483	Tex2	6.16491e-15	-1.66731	NA	NA	2.10676e-13
484	Tspo	6.17459e-15	0.290763	0.35675	0.224775	2.10676e-13
485	Cadm1	6.34765e-15	-0.527512	-0.427496	-0.627528	2.16134e-13
486	Cd8b1	6.74661e-15	-0.373483	-0.319282	-0.427684	2.29246e-13
487	Aplp2	6.77158e-15	0.475977	0.594188	0.357766	2.29622e-13
488	Cox7b	7.14989e-15	-0.277898	-0.187556	-0.368239	2.41954e-13
489	Prkca	7.31734e-15	-0.312343	-0.267872	-0.356814	2.47114e-13
490	Sla	7.46245e-15	-0.509434	-0.418353	-0.600515	2.515e-13
491	Cmtm7	7.87709e-15	-0.47948	-0.357309	-0.601651	2.64933e-13
492	Pfdn5	8.16222e-15	0.194021	0.242578	0.145464	2.73965e-13
493	Gnai3	8.47797e-15	0.459382	0.58042	0.338345	2.83986e-13
494	Tmem147	8.5716e-15	-0.497723	-0.392357	-0.60309	2.86541e-13
495	Filip1l	8.79992e-15	0.456701	0.582867	0.330536	2.9358e-13
496	Itgb7	8.98864e-15	-0.52786	-0.427758	-0.627961	2.99271e-13
497	Rps6ka1	9.21932e-15	-0.428573	-0.358753	-0.498392	3.05719e-13
498	Rpsa	9.21306e-15	0.161778	0.200455	0.123101	3.05719e-13
499	Lman2	9.47033e-15	-0.474646	-0.352943	-0.596349	3.13413e-13
500	Asap2	9.82455e-15	0.36502	0.479233	0.250806	3.24485e-13
501	H13	1.00738e-14	-0.507269	-0.390543	-0.623996	3.32055e-13
502	Txn1	1.04371e-14	0.279796	0.34477	0.214823	3.43344e-13
503	Mt2	1.07671e-14	0.517135	0.663528	0.370742	3.53494e-13
504	Selenof	1.13059e-14	-0.434418	-0.31264	-0.556196	3.70449e-13
505	Fgfbp3	1.16865e-14	0.254693	0.354653	0.154733	3.8216e-13
506	Sox4	1.33302e-14	0.350963	0.468861	0.233065	4.35051e-13
507	Gm45716	1.40591e-14	0.326213	0.432701	0.219725	4.57934e-13
508	Adap1	1.5499e-14	0.344793	0.455065	0.23452	5.0384e-13
509	Tm6sf1	1.58258e-14	-0.422901	-0.361461	-0.484341	5.13453e-13
510	Tpd52	1.78246e-14	-0.477671	-0.373759	-0.581582	5.77169e-13
511	Slc44a2	1.79011e-14	-0.375285	-0.314476	-0.436094	5.78512e-13
512	Ndufb11	2.30151e-14	-0.457945	-0.329896	-0.585994	7.42326e-13
513	Zbtb46	2.32932e-14	0.322298	0.431236	0.213361	7.49832e-13
514	Adpgk	2.39084e-14	-0.357562	-0.306322	-0.408802	7.6814e-13
515	Ppp4r2	2.40356e-14	0.428997	0.545028	0.312965	7.70726e-13
516	Adgrg6	2.43731e-14	0.226537	0.318588	0.134486	7.80035e-13
517	Map4	2.7744e-14	0.415614	0.53516	0.296068	8.86198e-13
518	Lpgat1	2.93166e-14	-0.401229	-0.330744	-0.471714	9.34621e-13
519	Tnfrsf13b	2.99063e-14	-0.393574	-0.330744	-0.456405	9.51584e-13
520	Ubl3	3.10241e-14	-0.529003	-0.411098	-0.646909	9.85255e-13
521	BC028528	3.11959e-14	-0.48541	-0.401139	-0.569682	9.8845e-13
522	Sdhaf1	3.12444e-14	0.421768	0.538654	0.304882	9.8845e-13
523	P4hb	3.2603e-14	-0.50885	-0.397438	-0.620262	1.02946e-12
524	Cd300a	3.31145e-14	-0.416077	-0.351194	-0.480959	1.04361e-12
525	Fyb	3.996e-14	-0.489612	-0.381998	-0.597225	1.25695e-12
526	Pla1a	4.29258e-14	0.252466	0.34676	0.158172	1.34767e-12
527	Tnfsf4	4.45949e-14	2.24694	NA	NA	1.39742e-12
528	Gng2	4.73538e-14	-0.510541	-0.40452	-0.616561	1.48106e-12
529	Stk17b	4.76236e-14	-0.481731	-0.354472	-0.608989	1.48668e-12
530	Tmem229b	5.28291e-14	-0.394507	-0.330417	-0.458597	1.64607e-12
531	Cuta	5.35476e-14	-0.483299	-0.36557	-0.601028	1.66532e-12
532	Pbxip1	5.47803e-14	0.465112	0.587553	0.342671	1.70045e-12
533	Foxp4	5.73633e-14	0.268531	0.365569	0.171493	1.77729e-12
534	Nop10	6.23261e-14	-0.496473	-0.373181	-0.619765	1.92744e-12
535	Avpi1	6.43784e-14	0.519385	0.64329	0.395481	1.98719e-12
536	Rab7b	8.41682e-14	-0.357758	-0.30967	-0.405846	2.5932e-12
537	2010107E04Rik	8.4555e-14	-0.329306	-0.227907	-0.430706	2.60026e-12
538	Tuba1b	8.60344e-14	0.499103	0.610824	0.387381	2.64084e-12
539	Npr1	8.85513e-14	0.210025	0.299412	0.120639	2.71305e-12
540	Txndc5	8.96291e-14	-0.402759	-0.336773	-0.468745	2.74099e-12
541	Rps6	9.35388e-14	-0.113398	-0.0849685	-0.141827	2.85527e-12
542	Ech1	1.1316e-13	-0.475765	-0.361911	-0.589619	3.44782e-12
543	Rassf3	1.14708e-13	0.466657	0.591282	0.342033	3.48855e-12
544	Akap13	1.25367e-13	0.446243	0.556634	0.335852	3.80571e-12
545	Dpm3	1.26794e-13	-0.462581	-0.367437	-0.557725	3.84196e-12
546	Atp1a1	1.35217e-13	-0.49033	-0.375586	-0.605073	4.0897e-12
547	Fuca2	1.37703e-13	-0.377762	-0.318352	-0.437173	4.15728e-12
548	Btg2	1.4251e-13	-0.447965	-0.316746	-0.579185	4.29453e-12
549	Oaz1	1.57963e-13	-0.142941	-0.107321	-0.178561	4.75154e-12
550	Tax1bp3	1.62861e-13	0.450998	0.572544	0.329452	4.88997e-12
551	Sp140	1.66526e-13	0.427522	0.537625	0.31742	4.99094e-12
552	Cx3cl1	1.68516e-13	0.226877	0.318868	0.134885	5.04142e-12
553	Tifa	1.73047e-13	-0.374657	-0.314629	-0.434685	5.16763e-12
554	Atmin	1.74998e-13	0.322627	0.429395	0.215859	5.21645e-12
555	Ppp1r12a	1.82553e-13	0.442936	0.562604	0.323268	5.43186e-12
556	Prps1	1.92148e-13	0.347966	0.470184	0.225749	5.70709e-12
557	Gypc	1.97345e-13	0.405918	0.52652	0.285315	5.85091e-12
558	Ccdc88a	1.99315e-13	0.479004	0.601279	0.356729	5.89873e-12
559	Grasp	1.99906e-13	0.537371	0.663274	0.411468	5.90563e-12
560	Trim35	2.11077e-13	0.501887	0.625408	0.378365	6.2245e-12
561	Ndufb8	2.31193e-13	-0.344666	-0.231194	-0.458137	6.80558e-12
562	Uqcr11	2.35122e-13	-0.425283	-0.299313	-0.551252	6.90891e-12
563	Eepd1	2.3869e-13	-0.322311	-0.271833	-0.372789	7.00128e-12
564	Itgax	2.58237e-13	-0.40754	-0.33732	-0.47776	7.56123e-12
565	Slc25a10	2.60342e-13	0.291159	0.395857	0.186461	7.60935e-12
566	Cd300c2	2.6937e-13	-0.442073	-0.36554	-0.518606	7.85931e-12
567	Sri	2.76653e-13	0.290887	0.357777	0.223997	8.05758e-12
568	Trim27	2.85003e-13	0.458248	0.581591	0.334905	8.28616e-12
569	Txn2	3.0175e-13	-0.488975	-0.381254	-0.596697	8.75764e-12
570	Nfat5	3.57918e-13	0.399942	0.51752	0.282363	1.03696e-11
571	Stx7	3.72801e-13	-0.464792	-0.339035	-0.590548	1.07819e-11
572	Epb41	3.83556e-13	0.46404	0.588441	0.339639	1.10735e-11
573	Fcgr3	3.99291e-13	-0.3942	-0.330909	-0.457491	1.15077e-11
574	Galk1	4.24417e-13	-0.359317	-0.299603	-0.419032	1.22105e-11
575	Bst2	4.35398e-13	-0.406599	-0.263755	-0.549442	1.25046e-11
576	Ifitm3	4.42911e-13	-0.511843	-0.338146	-0.68554	1.26983e-11
577	Ppdpf	4.51253e-13	0.430845	0.547252	0.314437	1.29151e-11
578	Cd59a	4.70414e-13	-1.66731	NA	NA	1.34402e-11
579	Tank	5.61215e-13	0.40441	0.525562	0.283259	1.60067e-11
580	Anxa5	5.73449e-13	0.415307	0.512578	0.318036	1.63275e-11
581	Il2ra	6.3838e-13	0.295068	0.400716	0.18942	1.81449e-11
582	Ltc4s	6.60573e-13	0.325717	0.440276	0.211158	1.87435e-11
583	Nuak2	8.41075e-13	0.44033	0.569835	0.310825	2.38242e-11
584	Spib	9.73806e-13	-0.312754	-0.256678	-0.368831	2.75367e-11
585	Frmd4a	9.92745e-13	0.263306	0.360444	0.166167	2.80243e-11
586	Fgr	1.0217e-12	-0.366042	-0.301757	-0.430327	2.87925e-11
587	Bloc1s2	1.10148e-12	-0.455233	-0.334503	-0.575964	3.09879e-11
588	Tnfaip8l2	1.11173e-12	-0.396046	-0.323801	-0.46829	3.1223e-11
589	Mxd1	1.14857e-12	0.476274	0.598219	0.354328	3.22028e-11
590	Asl	1.18882e-12	0.424446	0.545245	0.303646	3.32748e-11
591	H2afy	1.19245e-12	-0.337367	-0.228117	-0.446617	3.332e-11
592	Ezh2	1.19721e-12	0.427611	0.554755	0.300467	3.33965e-11
593	Cd209d	1.25792e-12	-0.293881	-0.24643	-0.341333	3.5031e-11
594	Stat1	1.30864e-12	0.493962	0.616931	0.370993	3.63818e-11
595	Sfxn1	1.38287e-12	-0.367281	-0.306149	-0.428414	3.83811e-11
596	Slc41a1	1.58843e-12	0.290727	0.393439	0.188016	4.40123e-11
597	Rpl28	1.63418e-12	-0.134473	-0.0971574	-0.171788	4.5204e-11
598	Nrde2	1.80233e-12	0.215416	0.304574	0.126258	4.9772e-11
599	Nr4a1	1.84455e-12	-0.519814	-0.393783	-0.645845	5.08529e-11
600	Cacna1a	2.02128e-12	0.22358	0.316941	0.13022	5.56324e-11
601	Tmem258	2.02639e-12	-0.37401	-0.256868	-0.491152	5.56803e-11
602	Egf	2.19183e-12	0.225948	0.322954	0.128943	6.01261e-11
603	Cox7a2l	2.28241e-12	0.244964	0.305245	0.184684	6.25071e-11
604	Got1	2.43227e-12	0.458432	0.585254	0.331611	6.65009e-11
605	Tgfb1	2.74824e-12	-0.492205	-0.369386	-0.615025	7.50156e-11
606	Mylk	3.02368e-12	2.24694	NA	NA	8.23978e-11
607	Bri3	3.03495e-12	0.348603	0.447144	0.250061	8.25685e-11
608	Stk4	3.12265e-12	0.433038	0.554238	0.311839	8.48148e-11
609	Vgll4	3.18814e-12	0.405511	0.53986	0.271162	8.64514e-11
610	Auh	3.67752e-12	0.411644	0.535792	0.287496	9.95582e-11
611	Cd52	3.7252e-12	-0.221693	-0.0859399	-0.357446	1.00684e-10
612	Runx1	3.83487e-12	-0.377168	-0.307554	-0.446782	1.03479e-10
613	Dao	3.91844e-12	2.24694	NA	NA	1.05561e-10
614	Ppp1r14b	4.33962e-12	-0.458425	-0.34946	-0.567391	1.16717e-10
615	Kctd12	4.34762e-12	-0.493954	-0.367722	-0.620186	1.16742e-10
616	Eef1g	4.45721e-12	-0.183376	-0.131066	-0.235686	1.19491e-10
617	Lgals9	4.48079e-12	-0.279184	-0.238083	-0.320284	1.19928e-10
618	Slc25a5	4.80229e-12	-0.219765	-0.150906	-0.288624	1.28325e-10
619	Arhgef40	5.03607e-12	0.285737	0.389224	0.18225	1.34355e-10
620	Tmem59	5.2935e-12	-0.413152	-0.289536	-0.536767	1.40995e-10
621	Gpd2	5.34817e-12	0.504748	0.632376	0.377121	1.42222e-10
622	Agap1	5.46364e-12	0.198982	0.285088	0.112876	1.45059e-10
623	Jaml	5.76268e-12	-0.508925	-0.375479	-0.642371	1.52725e-10
624	Rplp1	5.7709e-12	-0.138124	-0.0990711	-0.177178	1.52725e-10
625	Rpl22l1	6.85807e-12	-0.225488	-0.1598	-0.291175	1.81207e-10
626	Pacsin2	7.06004e-12	0.407608	0.532171	0.283045	1.86245e-10
627	Anxa6	7.17255e-12	-0.401806	-0.328119	-0.475493	1.88911e-10
628	Dok1	7.30932e-12	0.374213	0.496609	0.251817	1.91597e-10
629	Edf1	7.29884e-12	0.250904	0.316243	0.185564	1.91597e-10
630	Emc10	7.29342e-12	-0.447036	-0.340341	-0.55373	1.91597e-10
631	Cdk5r1	7.66835e-12	0.151154	0.226977	0.0753317	2.0069e-10
632	Coq2	7.77004e-12	-0.333297	-0.277246	-0.389348	2.03029e-10
633	mt-Co2	7.90264e-12	-0.13597	-0.0980199	-0.173919	2.06168e-10
634	2021-03-05	8.65913e-12	0.434668	0.558313	0.311023	2.25547e-10
635	Abtb2	9.29045e-12	0.195747	0.281428	0.110065	2.4161e-10
636	Lyz2	9.87738e-12	-0.569063	-0.433957	-0.704169	2.5647e-10
637	Emb	1.03993e-11	-0.383485	-0.311883	-0.455088	2.69599e-10
638	Prdx1	1.04426e-11	-0.235618	-0.154626	-0.31661	2.70297e-10
639	Sbf2	1.06164e-11	0.241098	0.335287	0.146908	2.74366e-10
640	Psmg4	1.08026e-11	0.332998	0.456268	0.209728	2.78741e-10
641	Dpysl2	1.08319e-11	-0.369858	-0.305304	-0.434411	2.79061e-10
642	Ddx6	1.1675e-11	0.424643	0.540295	0.308991	3.00313e-10
643	Ctsc	1.18717e-11	-0.479738	-0.347759	-0.611718	3.04898e-10
644	Zfp617	1.21692e-11	0.214543	0.305038	0.124049	3.12053e-10
645	Rplp0	1.23474e-11	-0.115107	-0.0839047	-0.14631	3.16132e-10
646	Arpp19	1.27377e-11	0.301277	0.378279	0.224274	3.25619e-10
647	Inpp5b	1.28304e-11	0.33144	0.446036	0.216844	3.27483e-10
648	Ndrg4	1.33959e-11	2.24694	NA	NA	3.41388e-10
649	Rpl34	1.36021e-11	0.108215	0.137805	0.0786247	3.4611e-10
650	Chpt1	1.47398e-11	0.319283	0.429887	0.208679	3.74481e-10
651	Timm10b	1.52776e-11	-0.390727	-0.270076	-0.511378	3.87548e-10
652	Pycard	1.69399e-11	-0.447805	-0.341027	-0.554583	4.29059e-10
653	Triobp	1.79896e-11	0.372248	0.491679	0.252818	4.54946e-10
654	Dnajb11	1.81412e-11	-0.427307	-0.31949	-0.535124	4.5808e-10
655	Mfhas1	2.10891e-11	0.300264	0.407282	0.193247	5.31703e-10
656	Zfc3h1	2.1946e-11	0.301129	0.407697	0.194561	5.52463e-10
657	Eloc	2.21379e-11	0.382925	0.482667	0.283183	5.56445e-10
658	Hsf2	2.27464e-11	0.206108	0.293778	0.118438	5.70872e-10
659	Ppm1m	2.42826e-11	-0.430936	-0.300449	-0.561423	6.08501e-10
660	Rack1	2.46541e-11	-0.147808	-0.104573	-0.191043	6.16876e-10
661	Rab24	2.49481e-11	-0.420346	-0.325487	-0.515205	6.23288e-10
662	Supt4a	2.59986e-11	0.309587	0.402192	0.216983	6.48551e-10
663	Rerg	2.62377e-11	0.125471	0.196847	0.0540948	6.53528e-10
664	Fam69a	2.81412e-11	-0.30894	-0.255349	-0.362531	6.99885e-10
665	Ifi211	2.87581e-11	-0.292736	-0.246722	-0.338751	7.14152e-10
666	Rnf130	3.06696e-11	-0.402382	-0.302814	-0.501951	7.60476e-10
667	Cdkn2b	3.07419e-11	2.24694	NA	NA	7.60676e-10
668	Nhlrc2	3.07698e-11	0.272376	0.375607	0.169144	7.60676e-10
669	Dnah2	3.21451e-11	0.127712	0.19691	0.0585143	7.93488e-10
670	Tnni2	3.38634e-11	-0.376434	-0.304615	-0.448254	8.34658e-10
671	Ifitm2	3.45938e-11	-0.175147	-0.024103	-0.326191	8.50372e-10
672	Rtraf	3.4604e-11	0.274718	0.342503	0.206933	8.50372e-10
673	Ms4a4c	3.55035e-11	-0.415974	-0.337297	-0.494652	8.7118e-10
674	Itgb1	3.87189e-11	0.404993	0.525721	0.284264	9.4867e-10
675	Gna15	3.98343e-11	-0.264699	-0.222842	-0.306557	9.74553e-10
676	Hcfc1r1	4.07892e-11	0.35541	0.484318	0.226501	9.96439e-10
677	Iqgap2	4.12454e-11	-1.66731	NA	NA	1.00609e-09
678	Prdx6	4.33568e-11	-0.439517	-0.30597	-0.573063	1.05604e-09
679	Hspa8	4.43628e-11	0.218553	0.279498	0.157608	1.07895e-09
680	Mrpl42	4.51605e-11	-0.464478	-0.357149	-0.571807	1.09673e-09
681	Wfdc17	4.75849e-11	-0.52482	-0.401541	-0.648099	1.15392e-09
682	Ccdc50	5.10923e-11	0.402215	0.527567	0.276864	1.23715e-09
683	Slc25a4	5.28638e-11	0.326031	0.420052	0.23201	1.27817e-09
684	Fam214a	5.5381e-11	-0.250631	-0.204858	-0.296405	1.33708e-09
685	Spns3	5.55395e-11	-0.29872	-0.241888	-0.355553	1.33895e-09
686	Sigmar1	5.97713e-11	-0.289881	-0.242212	-0.33755	1.43887e-09
687	Yes1	6.52426e-11	0.181926	0.266935	0.0969176	1.56829e-09
688	Arhgap15	6.59633e-11	-0.359411	-0.288613	-0.430209	1.58331e-09
689	Trim7	6.62384e-11	0.230762	0.324325	0.137199	1.58761e-09
690	Rgs18	6.80041e-11	-1.66731	NA	NA	1.62757e-09
691	Idh1	6.82323e-11	0.264943	0.366869	0.163017	1.63066e-09
692	Mrpl33	6.99113e-11	-0.408768	-0.282032	-0.535503	1.66837e-09
693	Eif1	7.23419e-11	0.135172	0.173194	0.0971494	1.72389e-09
694	Pmepa1	7.46789e-11	-0.406045	-0.305947	-0.506143	1.77701e-09
695	Mctp2	7.51882e-11	-1.66731	NA	NA	1.78399e-09
696	Rnf13	7.51451e-11	-0.344101	-0.271331	-0.416872	1.78399e-09
697	Ucp2	7.53528e-11	-0.258676	-0.169176	-0.348176	1.78533e-09
698	Socs1	7.8375e-11	0.412146	0.541962	0.282331	1.85428e-09
699	Epn1	7.8979e-11	-0.410491	-0.299323	-0.52166	1.86589e-09
700	Mrpl13	7.91095e-11	0.394717	0.515017	0.274416	1.86631e-09
701	Adk	8.01073e-11	-0.275163	-0.22929	-0.321037	1.88715e-09
702	Ikbkb	8.87762e-11	0.399225	0.511363	0.287087	2.08839e-09
703	Lmo2	9.12311e-11	-0.383974	-0.297099	-0.470848	2.14309e-09
704	Mir155hg	9.27495e-11	0.274254	0.378836	0.169672	2.17566e-09
705	Rnf122	9.84858e-11	-0.274413	-0.225368	-0.323458	2.30694e-09
706	Pcyt1a	1.0567e-10	0.32215	0.439347	0.204952	2.47173e-09
707	Pik3cd	1.14424e-10	-0.268596	-0.221675	-0.315517	2.66893e-09
708	Slc35b1	1.14297e-10	-0.37746	-0.294598	-0.460321	2.66893e-09
709	Pla2g7	1.16685e-10	0.354706	0.480575	0.228836	2.71782e-09
710	Entpd1	1.22655e-10	-1.66731	NA	NA	2.85285e-09
711	Ifi207	1.27429e-10	-1.66731	NA	NA	2.95972e-09
712	Capsl	1.2908e-10	0.109782	0.173631	0.0459322	2.99385e-09
713	Vav1	1.32577e-10	-0.323622	-0.25812	-0.389123	3.07066e-09
714	Mdh2	1.3333e-10	-0.40885	-0.27674	-0.540961	3.08378e-09
715	Fcgr2b	1.36449e-10	-0.352005	-0.281517	-0.422492	3.1515e-09
716	Stxbp3	1.36874e-10	0.322577	0.433628	0.211526	3.1569e-09
717	2021-09-03	1.40867e-10	-0.320633	-0.264963	-0.376303	3.24446e-09
718	Lpcat1	1.5692e-10	0.342575	0.461278	0.223872	3.60916e-09
719	Slc16a6	1.59299e-10	-0.354787	-0.283974	-0.4256	3.65878e-09
720	Mtmr4	1.61168e-10	0.271345	0.37484	0.167851	3.69656e-09
721	Plekho2	1.62754e-10	-0.36762	-0.288229	-0.447011	3.72776e-09
722	Rcsd1	1.63971e-10	0.32563	0.43876	0.212499	3.75043e-09
723	Insm1	1.64319e-10	2.24694	NA	NA	3.7532e-09
724	Cdkn1a	1.69271e-10	0.462426	0.584532	0.34032	3.86097e-09
725	Ift43	1.79077e-10	0.27042	0.374298	0.166542	4.079e-09
726	Lsm6	1.96349e-10	-0.35453	-0.232718	-0.476341	4.46627e-09
727	Cbfa2t3	2.03096e-10	0.402236	0.534022	0.27045	4.61339e-09
728	Stk24	2.12796e-10	0.403776	0.516417	0.291135	4.82709e-09
729	Cope	2.14211e-10	-0.380947	-0.256804	-0.505091	4.85251e-09
730	Havcr2	2.14644e-10	-0.310977	-0.254737	-0.367217	4.85565e-09
731	Trp53i11	2.16774e-10	-0.256865	-0.211022	-0.302708	4.89714e-09
732	Gmfg	2.69913e-10	-0.442263	-0.327359	-0.557167	6.08926e-09
733	Spcs1	2.77079e-10	-0.392632	-0.267195	-0.518068	6.2424e-09
734	Wdr1	3.08646e-10	0.384772	0.495287	0.274257	6.94412e-09
735	Rgs10	3.09778e-10	0.337324	0.44554	0.229108	6.96011e-09
736	Dusp14	3.20338e-10	0.185505	0.274402	0.0966069	7.18759e-09
737	Trim30a	3.33508e-10	-0.35876	-0.279928	-0.437592	7.47293e-09
738	L1cam	3.45774e-10	0.206135	0.295298	0.116972	7.73728e-09
739	Cd1d1	3.4945e-10	0.247627	0.348897	0.146356	7.80895e-09
740	Pomp	3.52515e-10	-0.183787	-0.119392	-0.248182	7.86681e-09
741	Naga	3.53458e-10	-0.430328	-0.32829	-0.532366	7.87721e-09
742	Serinc3	3.63814e-10	-0.358679	-0.251013	-0.466345	8.09707e-09
743	Rps9	3.76895e-10	-0.103994	-0.0730966	-0.134891	8.37691e-09
744	Fgd2	3.79144e-10	-0.343479	-0.271445	-0.415513	8.41558e-09
745	Plet1	3.87988e-10	-0.493088	-0.390997	-0.59518	8.60032e-09
746	Ahnak	3.91843e-10	-0.377633	-0.288283	-0.466982	8.6674e-09
747	Pla2g16	3.92064e-10	0.355289	0.492763	0.217815	8.6674e-09
748	Edem2	4.03048e-10	-0.371486	-0.278716	-0.464255	8.89832e-09
749	Bcl3	4.07634e-10	-0.318917	-0.251281	-0.386553	8.98753e-09
750	Ciita	4.10412e-10	-0.387933	-0.302521	-0.473346	9.03672e-09
751	Ndufa2	4.19132e-10	-0.238555	-0.152865	-0.324246	9.21644e-09
752	Pdcd1	4.34438e-10	0.23745	0.342414	0.132486	9.5403e-09
753	Rac1	4.38512e-10	0.235894	0.317206	0.154582	9.61698e-09
754	Cenpx	4.58104e-10	-0.405424	-0.297735	-0.513112	1.00273e-08
755	Jakmip1	4.58854e-10	-1.66731	NA	NA	1.00273e-08
756	Tln1	4.59043e-10	-0.383175	-0.255963	-0.510388	1.00273e-08
757	Ogt	5.04935e-10	-0.391352	-0.294451	-0.488253	1.10152e-08
758	Tnfrsf18	5.44464e-10	0.361022	0.48814	0.233904	1.18618e-08
759	Arrdc1	5.60043e-10	0.36092	0.478749	0.243092	1.21834e-08
760	Sumo2	5.61321e-10	0.190078	0.245084	0.135072	1.21834e-08
761	Tmem160	5.61439e-10	-0.348889	-0.228328	-0.469449	1.21834e-08
762	Ttc39c	5.94369e-10	0.195802	0.284064	0.10754	1.28811e-08
763	Siglecg	6.23204e-10	0.353913	0.479376	0.22845	1.34883e-08
764	Stat5a	6.36253e-10	0.306045	0.418076	0.194015	1.37527e-08
765	Gng4	6.37511e-10	2.24694	NA	NA	1.37619e-08
766	Ppp1r18	6.42246e-10	-0.389167	-0.293331	-0.485002	1.3846e-08
767	Fam3c	6.56227e-10	-0.281361	-0.223515	-0.339206	1.41276e-08
768	Ly86	6.57019e-10	-0.434964	-0.308116	-0.561812	1.41276e-08
769	Nceh1	6.67553e-10	-0.232915	-0.1906	-0.27523	1.43355e-08
770	Rps20	6.70899e-10	-0.115661	-0.0812695	-0.150053	1.43886e-08
771	Svbp	6.78698e-10	-0.350916	-0.24058	-0.461252	1.4537e-08
772	Hcst	7.09267e-10	-0.298587	-0.235751	-0.361422	1.51721e-08
773	Ppp1r15a	7.29761e-10	0.424434	0.550432	0.298436	1.55903e-08
774	Klra17	7.36587e-10	-1.66731	NA	NA	1.57158e-08
775	Ndufa8	7.44972e-10	-0.392653	-0.268601	-0.516706	1.58741e-08
776	Bhlhe40	7.64463e-10	0.41734	0.528436	0.306243	1.62685e-08
777	Itgae	8.28704e-10	-0.304087	-0.248821	-0.359353	1.76129e-08
778	Cdh5	8.33769e-10	-1.66731	NA	NA	1.76978e-08
779	Gsr	8.45009e-10	0.323299	0.447907	0.19869	1.79133e-08
780	Ifitm6	8.48004e-10	-0.326991	-0.26425	-0.389732	1.79538e-08
781	Fermt3	8.55525e-10	-0.364663	-0.277855	-0.451471	1.80898e-08
782	Hpse	8.77813e-10	-0.301909	-0.225494	-0.378323	1.85373e-08
783	Lpar6	8.79603e-10	-1.66731	NA	NA	1.85514e-08
784	Sema4d	9.19499e-10	-0.275265	-0.221074	-0.329455	1.93681e-08
785	Cyba	9.25866e-10	0.234103	0.301212	0.166995	1.94526e-08
786	Peak1	9.25715e-10	0.231065	0.327009	0.13512	1.94526e-08
787	Nedd9	9.36102e-10	-0.293945	-0.23439	-0.353501	1.96427e-08
788	Map3k1	9.43524e-10	0.389645	0.51328	0.266009	1.97733e-08
789	Card11	9.45089e-10	-0.266927	-0.217401	-0.316454	1.9781e-08
790	Mpc2	9.77487e-10	-0.406432	-0.278068	-0.534796	2.04332e-08
791	Klf2	9.96951e-10	-0.412473	-0.317345	-0.507602	2.08137e-08
792	H2-DMb2	1.00712e-09	-0.54608	-0.392937	-0.699224	2.09994e-08
793	Chchd2	1.045e-09	0.13941	0.181532	0.0972874	2.17618e-08
794	Vrk1	1.06895e-09	-0.416858	-0.310083	-0.523633	2.22325e-08
795	Evl	1.07768e-09	-0.31838	-0.254082	-0.382678	2.23859e-08
796	Sema4b	1.08002e-09	-0.19171	-0.156011	-0.227409	2.24064e-08
797	Palld	1.12418e-09	0.287947	0.397408	0.178486	2.32933e-08
798	9530034E10Rik	1.13072e-09	0.212286	0.303484	0.121088	2.33995e-08
799	Smim14	1.14072e-09	-0.267805	-0.150708	-0.384903	2.35768e-08
800	Nub1	1.20923e-09	0.363227	0.4815	0.244954	2.49614e-08
801	Rell1	1.24119e-09	-0.306453	-0.236093	-0.376812	2.55892e-08
802	Ifnar1	1.27564e-09	-0.37675	-0.263892	-0.489609	2.62339e-08
803	Ndufc1	1.27433e-09	-0.382826	-0.255639	-0.510014	2.62339e-08
804	Rpl4	1.3438e-09	-0.115366	-0.0806881	-0.150043	2.76015e-08
805	Crebl2	1.41821e-09	0.173278	0.255267	0.0912881	2.90936e-08
806	Cxcr3	1.43888e-09	-1.66731	NA	NA	2.94809e-08
807	Timp2	1.47012e-09	-0.229686	-0.182845	-0.276528	3.00838e-08
808	Gas7	1.50717e-09	-0.197922	-0.161983	-0.233861	3.08037e-08
809	Atp6v1f	1.51466e-09	0.184495	0.237152	0.131838	3.09186e-08
810	Emg1	1.58828e-09	-0.399373	-0.277602	-0.521144	3.23814e-08
811	Arhgap28	1.60137e-09	0.14256	0.217611	0.0675095	3.26079e-08
812	Tcf12	1.67584e-09	-0.265944	-0.206743	-0.325145	3.40822e-08
813	Leprotl1	1.77007e-09	-0.353665	-0.240584	-0.466745	3.59544e-08
814	Sdad1	1.79751e-09	-0.314781	-0.251998	-0.377564	3.64669e-08
815	Gpr132	1.86641e-09	0.400129	0.516083	0.284175	3.78183e-08
816	Ndufs8	1.87233e-09	-0.396814	-0.275651	-0.517977	3.78918e-08
817	Gpr65	1.95151e-09	0.454299	0.593536	0.315062	3.94459e-08
818	Casp7	1.97368e-09	0.215449	0.309535	0.121363	3.98452e-08
819	Tuba1c	2.03171e-09	0.383183	0.508529	0.257838	4.09667e-08
820	Camk1d	2.07417e-09	-0.300208	-0.23839	-0.362025	4.17717e-08
821	H3f3b	2.08889e-09	-0.143416	-0.0997742	-0.187058	4.20169e-08
822	Stx6	2.12909e-09	0.311136	0.423968	0.198304	4.27735e-08
823	Arhgap22	2.22726e-09	0.288252	0.400462	0.176042	4.46914e-08
824	Nabp1	2.29552e-09	0.380147	0.510355	0.249939	4.60051e-08
825	H2afz	2.40977e-09	0.252677	0.328338	0.177016	4.82364e-08
826	Erp29	2.5931e-09	-0.266769	-0.158204	-0.375335	5.18432e-08
827	Cflar	2.64558e-09	0.351434	0.474011	0.228856	5.28285e-08
828	Ccdc162	2.68132e-09	-1.66731	NA	NA	5.34775e-08
829	Rhoh	2.74131e-09	-0.258557	-0.208675	-0.308439	5.46079e-08
830	Etfb	2.75612e-09	-0.406104	-0.28944	-0.522768	5.48368e-08
831	Anp32e	2.86799e-09	-0.365763	-0.258474	-0.473052	5.69939e-08
832	Slc33a1	2.88831e-09	0.297964	0.412706	0.183221	5.73287e-08
833	Sod3	2.94961e-09	0.112785	0.180488	0.0450824	5.84752e-08
834	Mob3a	2.96236e-09	0.345302	0.464156	0.226449	5.86576e-08
835	Rnaset2a	3.01702e-09	0.265562	0.389958	0.141166	5.96683e-08
836	Samhd1	3.06125e-09	0.370052	0.470542	0.269563	6.04706e-08
837	Prr14	3.07315e-09	0.29075	0.40053	0.18097	6.06333e-08
838	Rab11a	3.21604e-09	0.375764	0.477366	0.274162	6.33767e-08
839	Nae1	3.24234e-09	0.289136	0.398136	0.180136	6.38188e-08
840	Gm31718	3.29059e-09	-1.66731	NA	NA	6.46914e-08
841	Kxd1	3.44619e-09	0.352533	0.479608	0.225459	6.76698e-08
842	Kpna3	3.47969e-09	0.253769	0.356558	0.150979	6.82112e-08
843	Qpct	3.48202e-09	-1.66731	NA	NA	6.82112e-08
844	Agpat5	3.55239e-09	-0.249166	-0.202239	-0.296093	6.95073e-08
845	Uqcrh	3.57155e-09	0.148958	0.19776	0.100157	6.97995e-08
846	Dkk2	3.59156e-09	2.24694	NA	NA	7.01076e-08
847	Tmpo	3.68175e-09	0.388221	0.524441	0.252	7.17832e-08
848	Cd200r1	3.70367e-09	-0.221868	-0.181722	-0.262014	7.21254e-08
849	Srpk2	3.74732e-09	-0.274046	-0.211028	-0.337065	7.28896e-08
850	Rps3	3.76606e-09	-0.0936593	-0.0646827	-0.122636	7.31679e-08
851	1700017B05Rik	3.9468e-09	-0.200958	-0.162428	-0.239488	7.65893e-08
852	Nfam1	4.03986e-09	-0.228718	-0.186992	-0.270444	7.83031e-08
853	Gbp5	4.05343e-09	0.187413	0.275229	0.0995958	7.84515e-08
854	Kif1b	4.05702e-09	0.234521	0.330639	0.138403	7.84515e-08
855	Akap5	4.17088e-09	0.142599	0.21733	0.0678688	8.05589e-08
856	Clec2i	4.38389e-09	0.284219	0.394822	0.173615	8.45742e-08
857	Dennd5a	4.60132e-09	0.323389	0.439476	0.207302	8.86653e-08
858	S1pr4	4.90971e-09	-1.66731	NA	NA	9.44976e-08
859	Fam105a	4.93701e-09	-0.342603	-0.265184	-0.420021	9.49124e-08
860	Trf	4.99714e-09	-0.350136	-0.264104	-0.436168	9.59567e-08
861	Rnf149	5.14044e-09	-0.371701	-0.265856	-0.477547	9.85938e-08
862	Dusp1	5.45796e-09	0.390003	0.517744	0.262263	1.04562e-07
863	Washc1	5.51874e-09	0.321847	0.437298	0.206397	1.05604e-07
864	I830077J02Rik	5.80777e-09	-0.275679	-0.215473	-0.335886	1.11006e-07
865	Pirb	5.91048e-09	-0.299265	-0.227201	-0.371329	1.12709e-07
866	Tpra1	5.90391e-09	0.190621	0.280122	0.10112	1.12709e-07
867	Slamf7	6.08879e-09	0.346848	0.469512	0.224185	1.15975e-07
868	Lag3	6.25611e-09	-0.23885	-0.19043	-0.287271	1.18751e-07
869	Nedd4l	6.25407e-09	0.20017	0.28979	0.110549	1.18751e-07
870	Ssh2	6.25285e-09	-0.292505	-0.219902	-0.365109	1.18751e-07
871	Ly96	6.31944e-09	0.202126	0.292361	0.111891	1.19815e-07
872	Ndufb10	6.4994e-09	-0.360527	-0.233097	-0.487957	1.23086e-07
873	Cacna1e	6.53687e-09	-1.66731	NA	NA	1.23654e-07
874	Arpc3	6.5966e-09	0.140432	0.187581	0.0932836	1.24641e-07
875	mt-Nd4	6.67394e-09	-0.150423	-0.103261	-0.197585	1.25958e-07
876	BC147527	6.80142e-09	-0.22445	-0.181639	-0.267261	1.28218e-07
877	Tbxa2r	6.88155e-09	-1.66731	NA	NA	1.2958e-07
878	Surf4	7.32547e-09	-0.378298	-0.273478	-0.483118	1.37782e-07
879	Sdcbp	7.44801e-09	-0.388813	-0.26299	-0.514636	1.39928e-07
880	Idh3a	7.48479e-09	-0.252554	-0.202557	-0.30255	1.40459e-07
881	Arrb2	7.66946e-09	0.384384	0.510518	0.25825	1.43761e-07
882	Mab21l3	7.68459e-09	0.129857	0.200149	0.0595653	1.43881e-07
883	Zfp706	7.8261e-09	-0.317197	-0.196749	-0.437644	1.46365e-07
884	Mtdh	7.9345e-09	-0.384406	-0.256632	-0.512179	1.48224e-07
885	Rap2a	8.26909e-09	0.415775	0.551722	0.279827	1.543e-07
886	Zbtb38	8.31856e-09	0.223161	0.320387	0.125935	1.55048e-07
887	Ndufb2	8.77581e-09	-0.358762	-0.239796	-0.477727	1.63386e-07
888	Il6ra	9.22894e-09	-0.23263	-0.18447	-0.28079	1.71629e-07
889	Ablim1	9.28892e-09	-0.201351	-0.161976	-0.240725	1.7255e-07
890	Mrps14	9.36773e-09	-0.39239	-0.258945	-0.525835	1.73819e-07
891	Rest	9.74174e-09	0.325487	0.442191	0.208784	1.80556e-07
892	Tgfbi	1.03259e-08	-0.367118	-0.28367	-0.450567	1.91169e-07
893	Coro1a	1.04851e-08	-0.206649	-0.135017	-0.278282	1.93899e-07
894	Rbm47	1.08101e-08	-0.224111	-0.1809	-0.267322	1.99685e-07
895	Hivep1	1.09614e-08	0.251389	0.352908	0.149869	2.02252e-07
896	Traf4	1.09905e-08	-0.279229	-0.202961	-0.355498	2.02564e-07
897	Abi3	1.11279e-08	-0.272782	-0.208732	-0.336833	2.04868e-07
898	Clta	1.15613e-08	0.197386	0.256829	0.137943	2.12609e-07
899	Tram1	1.15996e-08	-0.358697	-0.242253	-0.475142	2.13077e-07
900	Arfrp1	1.16155e-08	0.335424	0.453085	0.217763	2.13131e-07
901	Ccdc12	1.20947e-08	-0.178815	-0.0813553	-0.276275	2.21678e-07
902	Slc7a11	1.23976e-08	0.266608	0.375559	0.157658	2.26978e-07
903	Stx12	1.31407e-08	0.350681	0.475978	0.225384	2.40316e-07
904	Rpp21	1.32736e-08	-0.351	-0.256114	-0.445887	2.42478e-07
905	Ptp4a3	1.34948e-08	-0.314537	-0.234357	-0.394717	2.45975e-07
906	Tmtc2	1.34807e-08	0.133871	0.2057	0.0620425	2.45975e-07
907	9930111J21Rik2	1.35435e-08	-0.266173	-0.208659	-0.323687	2.4659e-07
908	Kif21b	1.36119e-08	0.227975	0.324838	0.131113	2.47563e-07
909	Fads3	1.38122e-08	-1.66731	NA	NA	2.50928e-07
910	Atp6v1b2	1.38703e-08	0.331202	0.456744	0.205661	2.51708e-07
911	Fli1	1.41594e-08	-0.208711	-0.168448	-0.248973	2.56391e-07
912	Rab5b	1.4149e-08	0.278956	0.387618	0.170294	2.56391e-07
913	Ar	1.42671e-08	0.121088	0.192029	0.0501474	2.57873e-07
914	Parvg	1.42725e-08	-0.256917	-0.197522	-0.316312	2.57873e-07
915	Ivns1abp	1.44303e-08	-0.318833	-0.218194	-0.419472	2.60439e-07
916	Smurf1	1.45484e-08	0.198394	0.287979	0.108809	2.62284e-07
917	Rpgrip1	1.47751e-08	-1.66731	NA	NA	2.66081e-07
918	Ldhb	1.48125e-08	-0.228183	-0.17591	-0.280456	2.66464e-07
919	Cox17	1.49058e-08	0.270825	0.368413	0.173237	2.67851e-07
920	Sult1a1	1.52162e-08	-1.66731	NA	NA	2.73131e-07
921	Eef1a1	1.54643e-08	0.0992848	0.131675	0.0668949	2.77282e-07
922	Zfp296	1.59642e-08	0.171374	0.255197	0.0875506	2.85936e-07
923	Nmrk1	1.64683e-08	0.260315	0.365199	0.155432	2.94646e-07
924	Tmem140	1.6751e-08	0.255617	0.359898	0.151336	2.99379e-07
925	Anxa1	1.70954e-08	-0.357412	-0.265392	-0.449432	3.05204e-07
926	Slamf8	1.7238e-08	-0.296948	-0.230756	-0.36314	3.07417e-07
927	2021-03-02	1.76838e-08	-0.3421	-0.246653	-0.437546	3.15027e-07
928	Cyb5b	1.77297e-08	-0.291509	-0.223642	-0.359375	3.15505e-07
929	Asph	1.79643e-08	0.358701	0.488318	0.229083	3.18992e-07
930	Ccdc6	1.79476e-08	0.256895	0.361206	0.152584	3.18992e-07
931	Cd180	1.8802e-08	-0.201421	-0.164172	-0.238671	3.33509e-07
932	Dusp11	1.88605e-08	0.366152	0.488205	0.244099	3.34187e-07
933	Aif1	1.91528e-08	-0.137727	0.00861146	-0.284065	3.39003e-07
934	Helz2	2.06106e-08	0.218356	0.313037	0.123675	3.64414e-07
935	2021-03-01	2.12343e-08	-1.66731	NA	NA	3.75041e-07
936	Eif4a2	2.13287e-08	0.359166	0.479978	0.238353	3.76306e-07
937	Exosc5	2.19291e-08	-0.347652	-0.252695	-0.442609	3.86486e-07
938	Pgam1	2.19702e-08	-0.342486	-0.210994	-0.473978	3.86798e-07
939	Uqcr10	2.24815e-08	-0.293434	-0.179082	-0.407786	3.95377e-07
940	Atp5f1	2.26394e-08	-0.217315	-0.127977	-0.306652	3.97731e-07
941	Gpbp1	2.29807e-08	0.355269	0.478024	0.232513	4.03077e-07
942	Nipal1	2.29925e-08	0.112307	0.178068	0.0465461	4.03077e-07
943	Srp9	2.33453e-08	-0.267591	-0.158054	-0.377128	4.08828e-07
944	Spint1	2.39011e-08	-1.66731	NA	NA	4.18118e-07
945	Mfng	2.40225e-08	-1.66731	NA	NA	4.19796e-07
946	Acsf2	2.47821e-08	0.219342	0.315774	0.122909	4.32612e-07
947	Ifi47	2.52446e-08	-0.305066	-0.219401	-0.390731	4.40221e-07
948	Dnajb6	2.55005e-08	0.274521	0.379183	0.169859	4.44215e-07
949	Fam43a	2.5541e-08	-0.223406	-0.177326	-0.269485	4.4445e-07
950	Jak2	2.60194e-08	0.371565	0.493556	0.249574	4.523e-07
951	Cd72	2.62033e-08	-0.247928	-0.195537	-0.300319	4.55017e-07
952	Icam1	2.64476e-08	0.389528	0.519447	0.259609	4.58777e-07
953	Ripk2	2.69606e-08	0.220785	0.317474	0.124095	4.67185e-07
954	Mical3	2.762e-08	0.159348	0.240144	0.0785525	4.78109e-07
955	Tlr7	2.79579e-08	-1.66731	NA	NA	4.83452e-07
956	Batf	2.81056e-08	-0.24425	-0.192142	-0.296357	4.85497e-07
957	Sphk1	2.87623e-08	0.130552	0.203477	0.0576281	4.96322e-07
958	Smim4	3.01901e-08	-0.218134	-0.165513	-0.270756	5.20417e-07
959	Pim1	3.06474e-08	0.29787	0.388102	0.207638	5.27748e-07
960	Iglc2	3.19513e-08	-1.66731	NA	NA	5.49629e-07
961	Man1a2	3.24372e-08	-0.29666	-0.211618	-0.381702	5.57408e-07
962	Myd88	3.35433e-08	-0.291044	-0.216035	-0.366054	5.75815e-07
963	Runx2	3.44398e-08	-0.240912	-0.169652	-0.312172	5.90591e-07
964	Rnaseh2b	3.66635e-08	0.273221	0.386047	0.160395	6.28071e-07
965	Mrps15	3.7178e-08	-0.371225	-0.262295	-0.480154	6.36226e-07
966	Cpne2	3.73854e-08	0.32741	0.453065	0.201756	6.39112e-07
967	Kansl3	3.77517e-08	0.27157	0.381709	0.16143	6.44708e-07
968	Il16	3.82642e-08	-1.66731	NA	NA	6.52784e-07
969	Aftph	3.8546e-08	0.266842	0.374233	0.159451	6.56913e-07
970	Foxr1	3.90515e-08	-1.66731	NA	NA	6.64842e-07
971	Ms4a6b	3.93523e-08	-0.275453	-0.211556	-0.33935	6.69273e-07
972	Cyp4f16	3.97782e-08	-0.205929	-0.165853	-0.246005	6.75821e-07
973	Atxn7l1	4.00138e-08	0.298231	0.412142	0.18432	6.79125e-07
974	Junb	4.09222e-08	0.29868	0.389662	0.207698	6.93829e-07
975	Cmah	4.11271e-08	-1.66731	NA	NA	6.96587e-07
976	Sp100	4.15299e-08	-0.349621	-0.251527	-0.447715	7.02689e-07
977	Emc7	4.16151e-08	-0.334413	-0.225841	-0.442984	7.03409e-07
978	Tox3	4.23247e-08	0.0772565	0.131058	0.0234554	7.14674e-07
979	Klrb1b	4.27889e-08	-0.233471	-0.186625	-0.280317	7.21773e-07
980	Sec61b	4.40509e-08	-0.160175	-0.105272	-0.215079	7.42303e-07
981	Ndufa12	4.4636e-08	-0.363614	-0.238668	-0.48856	7.51395e-07
982	Xcr1	4.48705e-08	-0.265451	-0.202549	-0.328352	7.54573e-07
983	H2afv	4.51795e-08	0.348057	0.465157	0.230957	7.58997e-07
984	Ssr2	4.57209e-08	-0.338177	-0.217766	-0.458587	7.67311e-07
985	Gm19705	4.65428e-08	-1.66731	NA	NA	7.7952e-07
986	Snrpd3	4.65124e-08	-0.398643	-0.269954	-0.527331	7.7952e-07
987	Exoc3l4	4.66018e-08	0.144737	0.219796	0.0696779	7.79719e-07
988	Bsg	4.72621e-08	-0.345145	-0.217138	-0.473152	7.89967e-07
989	Vars	4.75133e-08	-0.248748	-0.19389	-0.303605	7.93361e-07
990	Pcbp2	5.27754e-08	0.224725	0.293302	0.156149	8.80336e-07
991	Bet1	5.3461e-08	-0.260252	-0.19079	-0.329714	8.90873e-07
992	Efhd2	5.42924e-08	0.336269	0.436377	0.236161	9.03815e-07
993	Ddx5	5.463e-08	0.13895	0.190882	0.0870186	9.08519e-07
994	Psip1	5.55903e-08	0.296342	0.414266	0.178419	9.2356e-07
995	Atp5o	5.60635e-08	-0.301439	-0.181524	-0.421353	9.30485e-07
996	Cd4	5.76634e-08	-0.164252	-0.128913	-0.199591	9.56078e-07
997	Syn3	5.8126e-08	0.0854163	0.143617	0.0272156	9.62781e-07
998	Cd244	5.90275e-08	-1.66731	NA	NA	9.75756e-07
999	Nop58	5.89739e-08	-0.288261	-0.217087	-0.359435	9.75756e-07
1000	Clec9a	5.98862e-08	-0.27527	-0.208814	-0.341726	9.88961e-07
1001	Fam220a	6.15099e-08	-0.272641	-0.20045	-0.344831	1.01476e-06
1002	Myo1f	6.16513e-08	-0.238438	-0.185299	-0.291577	1.01608e-06
1003	Tmbim4	6.23829e-08	0.294712	0.423248	0.166176	1.02711e-06
1004	Dnajc1	6.54044e-08	0.327138	0.451729	0.202548	1.07579e-06
1005	Apool	6.59633e-08	0.317817	0.438878	0.196755	1.0839e-06
1006	Rapgef5	6.71236e-08	2.24694	NA	NA	1.10187e-06
1007	Igsf3	6.72316e-08	0.0897192	0.15214	0.0272982	1.10254e-06
1008	Cmas	6.87692e-08	-0.297846	-0.21009	-0.385602	1.12664e-06
1009	Ldlr	7.00486e-08	0.3041	0.422762	0.185437	1.14647e-06
1010	Mt1	7.13854e-08	0.452373	0.597617	0.307128	1.16719e-06
1011	P2ry6	7.17089e-08	-0.205107	-0.163156	-0.247059	1.17132e-06
1012	Osgep	7.27453e-08	-0.341891	-0.238326	-0.445456	1.18707e-06
1013	Glud1	7.41666e-08	0.368703	0.490517	0.246889	1.20907e-06
1014	Arpc1b	7.49195e-08	-0.139536	-0.0905537	-0.188518	1.22014e-06
1015	Pde4d	7.5095e-08	0.162062	0.2421	0.0820238	1.22179e-06
1016	Sema4c	7.55533e-08	0.143748	0.219848	0.0676471	1.22804e-06
1017	Tmem19	7.64911e-08	0.252107	0.358377	0.145838	1.24206e-06
1018	Ebi3	7.7297e-08	0.271801	0.390133	0.153469	1.25391e-06
1019	H1f0	7.76421e-08	0.348004	0.478756	0.217252	1.25827e-06
1020	Ccr1	8.03425e-08	-0.249119	-0.195828	-0.302409	1.2998e-06
1021	Gdi1	8.03619e-08	0.273916	0.384494	0.163338	1.2998e-06
1022	Dynll1	8.06106e-08	-0.228939	-0.141035	-0.316843	1.30255e-06
1023	Fh1	8.12632e-08	-0.336118	-0.243769	-0.428466	1.31181e-06
1024	Klhl6	8.25287e-08	-0.195222	-0.155854	-0.234589	1.33094e-06
1025	Amz1	8.45871e-08	-0.190493	-0.150927	-0.23006	1.3628e-06
1026	Rab21	8.60851e-08	0.340815	0.460557	0.221074	1.38558e-06
1027	Plekhm3	8.98627e-08	-0.211188	-0.163538	-0.258838	1.44498e-06
1028	Smim11	9.07423e-08	-0.315973	-0.226293	-0.405652	1.4577e-06
1029	Psmb8	9.36715e-08	0.138053	0.184923	0.0911836	1.50329e-06
1030	St3gal5	9.68018e-08	-1.66731	NA	NA	1.55202e-06
1031	Stap1	9.70859e-08	-0.212591	-0.167795	-0.257386	1.55507e-06
1032	Pdzd4	9.71932e-08	-1.66731	NA	NA	1.55528e-06
1033	Marveld1	9.75758e-08	0.19602	0.287201	0.104838	1.55982e-06
1034	Snx9	9.76658e-08	-0.293973	-0.214441	-0.373504	1.55982e-06
1035	Afap1	9.78164e-08	0.182782	0.270993	0.0945708	1.56072e-06
1036	Ctsd	1.00709e-07	-0.303926	-0.221624	-0.386228	1.60532e-06
1037	2310039H08Rik	1.09131e-07	-0.267978	-0.202465	-0.333492	1.73789e-06
1038	Gabarapl2	1.09827e-07	-0.220231	-0.110942	-0.329521	1.74728e-06
1039	Ccdc107	1.09968e-07	-0.304807	-0.220333	-0.389282	1.74785e-06
1040	Atox1	1.10986e-07	0.226172	0.311373	0.140972	1.76233e-06
1041	Ifi44	1.13734e-07	-0.237192	-0.184533	-0.289851	1.80424e-06
1042	Il12a	1.14479e-07	-1.66731	NA	NA	1.81431e-06
1043	Csk	1.14902e-07	-0.344265	-0.232037	-0.456493	1.81926e-06
1044	Atp2b1	1.18945e-07	0.370875	0.4965	0.245249	1.88147e-06
1045	Eva1b	1.19833e-07	0.364434	0.49058	0.238288	1.89371e-06
1046	5031439G07Rik	1.23602e-07	-0.300612	-0.216379	-0.384846	1.9514e-06
1047	Nup85	1.25403e-07	0.225032	0.324743	0.125321	1.97794e-06
1048	Prex1	1.26196e-07	0.312085	0.431757	0.192413	1.98855e-06
1049	Arhgef6	1.26962e-07	-0.288041	-0.209413	-0.36667	1.99871e-06
1050	Tob2	1.2875e-07	0.349336	0.477442	0.22123	2.02492e-06
1051	Zfand3	1.28957e-07	0.294329	0.409382	0.179275	2.02626e-06
1052	Bcr	1.30648e-07	-1.66731	NA	NA	2.05087e-06
1053	Cib1	1.31905e-07	-0.321194	-0.2221	-0.420288	2.06864e-06
1054	Osm	1.33219e-07	0.243392	0.355758	0.131027	2.08726e-06
1055	Rps2	1.3536e-07	-0.114403	-0.073689	-0.155117	2.1188e-06
1056	Rpn1	1.39563e-07	-0.32352	-0.233094	-0.413946	2.18252e-06
1057	Rnf19b	1.41966e-07	0.347655	0.471297	0.224014	2.218e-06
1058	Ly6a	1.44076e-07	-0.411965	-0.302621	-0.52131	2.24883e-06
1059	Nlrp3	1.44376e-07	-0.23824	-0.184602	-0.291877	2.2514e-06
1060	Wfdc13	1.464e-07	0.102361	0.170906	0.0338169	2.2808e-06
1061	Dnajb9	1.47969e-07	-0.276726	-0.179606	-0.373845	2.30308e-06
1062	2021-09-11	1.53088e-07	-0.171392	-0.131689	-0.211095	2.38051e-06
1063	Brk1	1.54095e-07	0.194531	0.262226	0.126835	2.39391e-06
1064	Sh3glb1	1.57259e-07	0.243011	0.326252	0.15977	2.44077e-06
1065	Mapk14	1.58805e-07	-0.226192	-0.174044	-0.278341	2.46244e-06
1066	Iffo2	1.60647e-07	0.141332	0.216716	0.065948	2.48634e-06
1067	Rnf114	1.6055e-07	0.323409	0.444322	0.202495	2.48634e-06
1068	Il1b	1.61192e-07	-0.0905292	0.0742903	-0.255349	2.49243e-06
1069	Map4k1	1.62739e-07	-0.272155	-0.19949	-0.34482	2.51166e-06
1070	Mgl2	1.62729e-07	-0.375603	-0.273712	-0.477494	2.51166e-06
1071	Rftn1	1.64565e-07	0.333227	0.462228	0.204225	2.53746e-06
1072	Fam96b	1.65732e-07	0.333246	0.439657	0.226834	2.55308e-06
1073	Tmco1	1.67913e-07	-0.31947	-0.225605	-0.413335	2.58426e-06
1074	Bscl2	1.68403e-07	-0.313057	-0.22503	-0.401084	2.5894e-06
1075	Cdk17	1.70666e-07	0.167134	0.251671	0.0825958	2.62174e-06
1076	Ubxn1	1.71968e-07	0.315539	0.419022	0.212056	2.63929e-06
1077	Mrpl57	1.81836e-07	-0.356137	-0.239782	-0.472491	2.78557e-06
1078	Rsu1	1.81787e-07	0.351119	0.474903	0.227335	2.78557e-06
1079	Tgfbr2	1.8214e-07	-0.178888	-0.142547	-0.215229	2.78764e-06
1080	Cd8a	1.84764e-07	-0.22766	-0.16803	-0.287289	2.82518e-06
1081	Actb	1.86654e-07	0.162924	0.226283	0.0995643	2.85144e-06
1082	Sdc4	1.87918e-07	-0.25504	-0.178159	-0.331921	2.8681e-06
1083	Mydgf	1.89812e-07	-0.335775	-0.225058	-0.446491	2.89433e-06
1084	Prr5	1.90784e-07	-0.166241	-0.131181	-0.201301	2.90646e-06
1085	Ifngr1	1.95733e-07	-0.372765	-0.255824	-0.489706	2.97911e-06
1086	Asah1	2.0627e-07	-0.287455	-0.201886	-0.373023	3.1366e-06
1087	Plekhb2	2.13892e-07	0.316473	0.434365	0.198582	3.2495e-06
1088	Tmod2	2.16134e-07	2.24694	NA	NA	3.28055e-06
1089	Selenot	2.21351e-07	-0.310985	-0.209417	-0.412553	3.35666e-06
1090	B3gnt8	2.24082e-07	-1.66731	NA	NA	3.39495e-06
1091	Inf2	2.24408e-07	0.22647	0.326247	0.126693	3.39677e-06
1092	Glrx5	2.3488e-07	-0.327135	-0.230144	-0.424126	3.55202e-06
1093	Flt3	2.45529e-07	0.335261	0.456796	0.213726	3.70967e-06
1094	Efnb2	2.48037e-07	0.084211	0.140962	0.0274598	3.74413e-06
1095	Bag1	2.50018e-07	-0.344325	-0.217817	-0.470832	3.77059e-06
1096	Cox6a1	2.52245e-07	-0.163806	-0.0974896	-0.230122	3.8007e-06
1097	Car13	2.54023e-07	0.130992	0.202973	0.0590105	3.82401e-06
1098	Plk4	2.56555e-07	0.161441	0.24777	0.075112	3.8586e-06
1099	Tmem127	2.59087e-07	0.186525	0.276187	0.0968635	3.89315e-06
1100	Ahr	2.64394e-07	-0.320967	-0.217329	-0.424604	3.96928e-06
1101	Ost4	2.66509e-07	-0.204519	-0.107539	-0.3015	3.99739e-06
1102	Srsf5	2.70143e-07	-0.22453	-0.118681	-0.330378	4.04823e-06
1103	Mif	2.78586e-07	-0.326461	-0.198632	-0.454291	4.17096e-06
1104	Fam174a	2.82589e-07	-0.302546	-0.177838	-0.427254	4.22706e-06
1105	Tm4sf5	2.87212e-07	0.170365	0.258014	0.0827153	4.29233e-06
1106	Acer3	2.89294e-07	-0.244946	-0.18272	-0.307172	4.31953e-06
1107	Sqstm1	2.95786e-07	0.347653	0.469001	0.226306	4.41248e-06
1108	Itm2b	3.00865e-07	-0.163671	-0.103069	-0.224273	4.48419e-06
1109	Ifi205	3.02006e-07	-1.66731	NA	NA	4.49714e-06
1110	Tmem189	3.03201e-07	-0.294784	-0.20822	-0.381348	4.51087e-06
1111	Il12rb2	3.05802e-07	0.146098	0.224657	0.0675386	4.54547e-06
1112	Ears2	3.06358e-07	0.284008	0.40456	0.163455	4.54964e-06
1113	Klhl42	3.07902e-07	-0.140899	-0.109928	-0.171871	4.56846e-06
1114	Arhgef9	3.087e-07	0.10084	0.164884	0.0367955	4.57619e-06
1115	Csf1r	3.15167e-07	-0.218518	-0.165716	-0.27132	4.66787e-06
1116	Fbxo11	3.1774e-07	0.275336	0.388845	0.161826	4.70176e-06
1117	Myh9	3.21018e-07	0.342397	0.467861	0.216933	4.74601e-06
1118	D8Ertd738e	3.23852e-07	-0.229257	-0.133638	-0.324875	4.78362e-06
1119	Stxbp1	3.32129e-07	0.118449	0.187297	0.0495999	4.9015e-06
1120	Ctnnbip1	3.41241e-07	-0.293715	-0.213244	-0.374186	5.03147e-06
1121	Cyfip1	3.44253e-07	0.296365	0.412848	0.179883	5.06684e-06
1122	Rnf166	3.44182e-07	-0.234532	-0.175878	-0.293185	5.06684e-06
1123	Gramd1b	3.47901e-07	0.158735	0.239635	0.0778346	5.11598e-06
1124	Add3	3.55028e-07	0.234826	0.342812	0.12684	5.21149e-06
1125	Polr2g	3.5486e-07	0.349551	0.471847	0.227255	5.21149e-06
1126	Crybg1	3.60285e-07	0.206145	0.303399	0.108891	5.28396e-06
1127	Slc29a1	3.61276e-07	-1.66731	NA	NA	5.2938e-06
1128	Daam1	3.73012e-07	0.168232	0.252249	0.0842141	5.46092e-06
1129	Arap2	3.80275e-07	0.250883	0.361466	0.1403	5.56232e-06
1130	Appl1	3.84336e-07	0.284129	0.399423	0.168835	5.61675e-06
1131	Mvp	3.93172e-07	0.339103	0.458099	0.220108	5.74079e-06
1132	Prss30	3.9842e-07	-1.66731	NA	NA	5.81229e-06
1133	Nrp1	3.99659e-07	-1.66731	NA	NA	5.82522e-06
1134	Slc43a2	4.02917e-07	-1.66731	NA	NA	5.86753e-06
1135	Foxn3	4.2852e-07	0.316836	0.438377	0.195294	6.23488e-06
1136	Gnb1	4.29225e-07	0.284481	0.378279	0.190683	6.23964e-06
1137	Emilin2	4.3215e-07	-0.272477	-0.187472	-0.357481	6.27662e-06
1138	Sh3bp1	4.36499e-07	0.357229	0.486881	0.227578	6.33423e-06
1139	Ankrd44	4.44301e-07	0.305021	0.425471	0.184572	6.44177e-06
1140	Ebp	4.49759e-07	-0.288049	-0.196944	-0.379155	6.51519e-06
1141	Tapbpl	4.66699e-07	0.313264	0.435251	0.191277	6.75466e-06
1142	Pnpla8	4.68526e-07	0.270179	0.381767	0.158592	6.77516e-06
1143	H2-Oa	4.74211e-07	-0.313285	-0.212923	-0.413648	6.85137e-06
1144	Uggt1	4.82795e-07	-0.247351	-0.179075	-0.315627	6.9693e-06
1145	Gpr141	4.92059e-07	-0.2205	-0.168584	-0.272416	7.09682e-06
1146	Lrrc25	4.99126e-07	-0.179327	-0.141095	-0.217558	7.19246e-06
1147	Ptpn3	5.02101e-07	0.13582	0.210579	0.0610612	7.22903e-06
1148	Olfm1	5.05214e-07	-0.321638	-0.225462	-0.417814	7.26727e-06
1149	Trim25	5.05638e-07	-0.290498	-0.204315	-0.376681	7.26727e-06
1150	Uck2	5.06437e-07	-0.324097	-0.228497	-0.419698	7.27244e-06
1151	Etnk2	5.07568e-07	0.107178	0.176474	0.0378826	7.28234e-06
1152	Cd300lf	5.08591e-07	-0.214897	-0.1604	-0.269393	7.29068e-06
1153	B3gnt5	5.29688e-07	0.233907	0.339641	0.128174	7.58653e-06
1154	Ccl6	5.38028e-07	-0.309692	-0.227069	-0.392315	7.6993e-06
1155	Nans	5.39255e-07	0.286185	0.419154	0.153216	7.71017e-06
1156	Dnajb2	5.47286e-07	0.22059	0.320094	0.121086	7.81824e-06
1157	Gfpt1	5.63738e-07	0.279043	0.397936	0.16015	8.0463e-06
1158	Tbxas1	5.67603e-07	-0.216801	-0.165838	-0.267763	8.09446e-06
1159	Lpcat2	5.72795e-07	-0.241021	-0.181084	-0.300957	8.16146e-06
1160	Hsd17b12	5.79818e-07	-0.309438	-0.215733	-0.403143	8.2544e-06
1161	Birc3	5.9556e-07	0.272863	0.387521	0.158204	8.47121e-06
1162	Ndufa13	6.08608e-07	-0.253685	-0.144658	-0.362712	8.64936e-06
1163	Mthfsl	6.10043e-07	0.301163	0.418704	0.183623	8.65486e-06
1164	Tbc1d10a	6.09797e-07	0.203082	0.297773	0.108392	8.65486e-06
1165	Tacc1	6.47046e-07	-0.328205	-0.216326	-0.440085	9.17195e-06
1166	Tlr3	6.54699e-07	-1.66731	NA	NA	9.27247e-06
1167	Dnajc19	6.5537e-07	-0.308189	-0.193456	-0.422923	9.27402e-06
1168	Atp5j	6.56226e-07	-0.186559	-0.105869	-0.267249	9.27819e-06
1169	Susd3	6.73701e-07	-0.267562	-0.191303	-0.343822	9.5171e-06
1170	Pmvk	6.76085e-07	0.284037	0.418094	0.14998	9.54262e-06
1171	Znrd1	6.80663e-07	-0.343816	-0.229982	-0.45765	9.59903e-06
1172	Mettl1	6.8199e-07	-0.203181	-0.154822	-0.25154	9.60954e-06
1173	Adipor2	6.92064e-07	-0.240782	-0.1669	-0.314664	9.74317e-06
1174	Ripor2	6.95409e-07	-1.66731	NA	NA	9.78193e-06
1175	Prr5l	7.01123e-07	0.251247	0.362977	0.139516	9.85391e-06
1176	Nrxn2	7.27377e-07	-1.66731	NA	NA	1.02142e-05
1177	Npc2	7.32898e-07	0.181885	0.249862	0.113908	1.0283e-05
1178	Snrpb	7.35978e-07	-0.192745	-0.0976591	-0.28783	1.03174e-05
1179	Slc36a3os	7.39101e-07	-1.66731	NA	NA	1.03524e-05
1180	Rab13	7.4545e-07	0.226554	0.332858	0.12025	1.04325e-05
1181	Bclaf3	7.62524e-07	0.16471	0.248855	0.0805657	1.06624e-05
1182	Mkl1	7.6319e-07	0.223719	0.325565	0.121873	1.06627e-05
1183	Prkcb	7.67614e-07	-0.171903	-0.132361	-0.211445	1.07154e-05
1184	Vti1a	7.78346e-07	0.223689	0.32742	0.119958	1.08561e-05
1185	Kdm7a	7.80928e-07	-0.266787	-0.186858	-0.346716	1.08829e-05
1186	Hat1	7.82986e-07	0.272227	0.392158	0.152297	1.09024e-05
1187	Pstpip1	8.20716e-07	-0.24034	-0.17763	-0.30305	1.14181e-05
1188	Alg5	8.48116e-07	-0.258039	-0.184521	-0.331558	1.17894e-05
1189	Nectin2	8.7018e-07	0.151892	0.237468	0.0663159	1.20859e-05
1190	Hip1	8.79995e-07	-0.162617	-0.12746	-0.197774	1.2212e-05
1191	Aldh2	8.92601e-07	-0.312757	-0.214105	-0.411408	1.23765e-05
1192	Ndufaf8	8.94985e-07	-0.275114	-0.168208	-0.38202	1.23991e-05
1193	Rps25	8.98993e-07	-0.0850359	-0.0539702	-0.116102	1.24442e-05
1194	Pycr2	9.01118e-07	-0.274148	-0.194355	-0.353941	1.24632e-05
1195	Ddr1	9.10556e-07	-0.164045	-0.126089	-0.202001	1.25832e-05
1196	Vsir	9.33599e-07	-0.244258	-0.176586	-0.31193	1.28908e-05
1197	Ampd2	9.44926e-07	0.129613	0.20444	0.0547861	1.30363e-05
1198	Slc39a7	9.52045e-07	-0.230087	-0.168559	-0.291616	1.31236e-05
1199	Hexa	9.56277e-07	-0.353439	-0.225343	-0.481534	1.31709e-05
1200	Renbp	9.76388e-07	0.230157	0.334965	0.12535	1.34367e-05
1201	Arl8b	9.8163e-07	-0.230502	-0.113253	-0.34775	1.34976e-05
1202	Mgat2	9.93069e-07	-0.327845	-0.218427	-0.437262	1.36322e-05
1203	Rpl36a	9.92854e-07	-0.0979837	-0.0577171	-0.13825	1.36322e-05
1204	Etv6	1.00166e-06	0.297515	0.415913	0.179117	1.3735e-05
1205	Mycl	1.00222e-06	-1.66731	NA	NA	1.3735e-05
1206	Vti1b	1.01223e-06	0.317612	0.442444	0.192779	1.38607e-05
1207	Tbc1d15	1.02529e-06	0.227835	0.334146	0.121523	1.40279e-05
1208	Arsb	1.03964e-06	-0.218529	-0.158863	-0.278194	1.42124e-05
1209	Suox	1.04783e-06	0.155228	0.237209	0.0732476	1.4303e-05
1210	Zeb2	1.048e-06	-0.262997	-0.182042	-0.343952	1.4303e-05
1211	Gnl3	1.05717e-06	-0.296029	-0.2025	-0.389557	1.44163e-05
1212	Slco3a1	1.10458e-06	-0.21758	-0.16198	-0.27318	1.50503e-05
1213	Rad21	1.10626e-06	0.245694	0.355444	0.135945	1.50608e-05
1214	Picalm	1.11066e-06	-0.309522	-0.178733	-0.440311	1.51083e-05
1215	Ier5	1.11202e-06	0.257651	0.342158	0.173144	1.51143e-05
1216	Hmgn2	1.11431e-06	-0.308253	-0.214489	-0.402018	1.51206e-05
1217	Mia2	1.11403e-06	-0.305695	-0.208419	-0.402971	1.51206e-05
1218	Cenpl	1.13423e-06	0.177805	0.266968	0.088643	1.53782e-05
1219	Krit1	1.13846e-06	0.319427	0.443977	0.194877	1.54144e-05
1220	Saraf	1.13877e-06	-0.286405	-0.190943	-0.381867	1.54144e-05
1221	Tspan31	1.14931e-06	-0.264164	-0.173129	-0.355199	1.55444e-05
1222	Tmem110	1.18932e-06	0.188491	0.279825	0.0971566	1.60724e-05
1223	Vmp1	1.19277e-06	-0.274928	-0.192842	-0.357014	1.61058e-05
1224	Gm5150	1.19885e-06	-0.173661	-0.136025	-0.211297	1.61747e-05
1225	Adgrg5	1.21912e-06	-0.247605	-0.171893	-0.323317	1.64347e-05
1226	Pfkp	1.22706e-06	-0.330901	-0.209205	-0.452597	1.65283e-05
1227	Slc9a9	1.23922e-06	-1.66731	NA	NA	1.66784e-05
1228	Klk4	1.27635e-06	-0.149698	-0.114031	-0.185364	1.71642e-05
1229	Lrmp	1.29186e-06	-0.23626	-0.173465	-0.299055	1.73587e-05
1230	Ebpl	1.29497e-06	-0.263532	-0.182924	-0.34414	1.73862e-05
1231	Trafd1	1.30122e-06	0.32398	0.450595	0.197365	1.7456e-05
1232	Map4k5	1.31172e-06	0.153329	0.234333	0.0723247	1.75826e-05
1233	Hist3h2ba	1.3399e-06	0.0937002	0.155495	0.0319057	1.79457e-05
1234	Ppa1	1.34522e-06	-0.291559	-0.20352	-0.379598	1.80024e-05
1235	Rab22a	1.39951e-06	0.262188	0.375486	0.14889	1.87038e-05
1236	Stard5	1.3999e-06	-0.179608	-0.136059	-0.223157	1.87038e-05
1237	Bst1	1.4207e-06	-0.179923	-0.138258	-0.221588	1.89511e-05
1238	Minos1	1.42018e-06	-0.173698	-0.094626	-0.25277	1.89511e-05
1239	Cxxc5	1.43164e-06	-0.174371	-0.128417	-0.220324	1.90816e-05
1240	Cd24a	1.46028e-06	-0.376673	-0.233652	-0.519694	1.94476e-05
1241	Umad1	1.4658e-06	0.185818	0.277275	0.0943603	1.95055e-05
1242	Gnl2	1.49366e-06	0.194994	0.303022	0.0869655	1.98602e-05
1243	Vdr	1.49811e-06	0.266339	0.382547	0.15013	1.99032e-05
1244	Cebpd	1.50133e-06	-0.203386	-0.149435	-0.257338	1.99301e-05
1245	Tgif1	1.53065e-06	0.320766	0.444134	0.197398	2.03029e-05
1246	Lmo4	1.57174e-06	-0.254308	-0.177569	-0.331046	2.08312e-05
1247	Cysltr1	1.57875e-06	-0.184019	-0.141417	-0.226622	2.09073e-05
1248	Hmgn3	1.60667e-06	0.328455	0.455948	0.200962	2.12601e-05
1249	Snx3	1.61244e-06	-0.147376	-0.039339	-0.255414	2.13193e-05
1250	Rps23	1.62408e-06	0.0577419	0.0864646	0.0290193	2.1456e-05
1251	Max	1.63506e-06	-0.2795	-0.187801	-0.371198	2.15839e-05
1252	Mgat1	1.64079e-06	-0.236305	-0.168884	-0.303726	2.16422e-05
1253	Mlec	1.65375e-06	-0.289137	-0.200776	-0.377498	2.17957e-05
1254	Lilr4b	1.75875e-06	-0.307702	-0.211141	-0.404262	2.3161e-05
1255	Rapgef2	1.80546e-06	0.201503	0.29821	0.104797	2.37573e-05
1256	Arhgap9	1.82979e-06	-0.266656	-0.186535	-0.346776	2.40583e-05
1257	Atp13a2	1.838e-06	-0.187995	-0.139934	-0.236056	2.4147e-05
1258	Srsf6	1.84562e-06	-0.338576	-0.221844	-0.455308	2.42278e-05
1259	Sys1	1.92004e-06	-0.295645	-0.169368	-0.421923	2.51846e-05
1260	Stx11	1.94446e-06	0.216803	0.318321	0.115285	2.54847e-05
1261	Nucb1	1.98625e-06	-0.212725	-0.151914	-0.273535	2.60119e-05
1262	Pdcd2l	2.00014e-06	-0.255669	-0.175811	-0.335526	2.61731e-05
1263	Rnaset2b	2.00945e-06	0.180776	0.271185	0.0903669	2.6274e-05
1264	Nfe2l1	2.02927e-06	0.235522	0.342769	0.128275	2.65122e-05
1265	Aldoc	2.04263e-06	-0.218494	-0.161174	-0.275814	2.66656e-05
1266	Apex1	2.04602e-06	-0.211789	-0.154493	-0.269085	2.66887e-05
1267	Lsm7	2.06575e-06	-0.266802	-0.158675	-0.374929	2.69249e-05
1268	Ccnd1	2.08908e-06	-0.279589	-0.197041	-0.362137	2.7186e-05
1269	Ffar2	2.08834e-06	-1.66731	NA	NA	2.7186e-05
1270	Mapkapk3	2.10112e-06	0.21991	0.327639	0.112181	2.73211e-05
1271	Idh2	2.11802e-06	-0.244909	-0.175319	-0.314499	2.75192e-05
1272	Dclre1a	2.14061e-06	0.113034	0.181634	0.0444348	2.77693e-05
1273	Txnrd1	2.14063e-06	0.290562	0.415724	0.1654	2.77693e-05
1274	Tbc1d1	2.1676e-06	0.265998	0.380619	0.151377	2.80971e-05
1275	Trappc5	2.17371e-06	-0.233258	-0.138939	-0.327577	2.81542e-05
1276	Slfn2	2.19393e-06	-0.30787	-0.21056	-0.405179	2.83938e-05
1277	Clasp2	2.2287e-06	0.225019	0.328549	0.12149	2.88212e-05
1278	Mdfic	2.25126e-06	0.208136	0.307885	0.108388	2.90902e-05
1279	Stt3b	2.25918e-06	-0.231967	-0.162261	-0.301673	2.91697e-05
1280	Nsmce3	2.26235e-06	0.259527	0.375277	0.143777	2.91879e-05
1281	Cnpy2	2.2703e-06	-0.279689	-0.186515	-0.372863	2.92675e-05
1282	Clmn	2.38927e-06	2.24694	NA	NA	3.07772e-05
1283	Gnptab	2.42123e-06	0.22281	0.32766	0.117959	3.11646e-05
1284	Ndufb5	2.45825e-06	-0.180209	-0.0737725	-0.286646	3.16165e-05
1285	Psmb2	2.46636e-06	-0.164326	-0.069026	-0.259625	3.16961e-05
1286	Tbrg1	2.46926e-06	0.308106	0.424031	0.19218	3.17087e-05
1287	Cox20	2.57693e-06	-0.270308	-0.178038	-0.362578	3.30656e-05
1288	Rbbp4	2.62117e-06	0.306652	0.429876	0.183429	3.36072e-05
1289	Golph3l	2.66133e-06	0.163289	0.249939	0.076638	3.40956e-05
1290	Rptor	2.75576e-06	0.173152	0.261786	0.0845178	3.5278e-05
1291	Jtb	2.76225e-06	-0.305708	-0.177153	-0.434263	3.53337e-05
1292	Eps8	2.81632e-06	-0.23124	-0.166908	-0.295572	3.59975e-05
1293	Pip5k1c	2.8558e-06	-0.239702	-0.154878	-0.324525	3.64738e-05
1294	Zfp622	2.87502e-06	0.290903	0.412163	0.169642	3.6691e-05
1295	mt-Nd2	2.90044e-06	-0.138732	-0.0736045	-0.20386	3.69868e-05
1296	Tmem50b	2.90906e-06	-0.258932	-0.179172	-0.338692	3.7068e-05
1297	Arl4c	2.91194e-06	0.303736	0.429367	0.178106	3.70762e-05
1298	Map2k1	2.91465e-06	0.285782	0.405215	0.166349	3.7082e-05
1299	Cd33	3.04021e-06	-0.163933	-0.124417	-0.203449	3.86498e-05
1300	Rgs12	3.09116e-06	0.181878	0.273929	0.0898267	3.92672e-05
1301	Gm30411	3.2364e-06	-1.66731	NA	NA	4.10807e-05
1302	Eml4	3.24438e-06	-0.224717	-0.159481	-0.289953	4.11502e-05
1303	Tespa1	3.2604e-06	-0.173457	-0.131607	-0.215306	4.13218e-05
1304	Milr1	3.28784e-06	-0.184566	-0.138078	-0.231053	4.16376e-05
1305	Fcmr	3.34333e-06	0.0823182	0.140393	0.0242431	4.23078e-05
1306	St3gal6	3.35211e-06	-1.66731	NA	NA	4.23541e-05
1307	Wasl	3.35007e-06	0.196279	0.293472	0.0990859	4.23541e-05
1308	Btla	3.37228e-06	-0.263382	-0.172272	-0.354493	4.25763e-05
1309	Hmgn1	3.47436e-06	-0.297565	-0.168823	-0.426308	4.38316e-05
1310	Aldh1b1	3.51428e-06	-1.66731	NA	NA	4.43014e-05
1311	Tubgcp5	3.55272e-06	-0.169177	-0.120948	-0.217405	4.47518e-05
1312	Cilp2	3.56885e-06	0.0676936	0.121895	0.0134918	4.49072e-05
1313	Epb41l2	3.5705e-06	0.271839	0.38826	0.155419	4.49072e-05
1314	Hax1	3.62145e-06	0.273411	0.402724	0.144098	4.55134e-05
1315	Tmem251	3.65729e-06	-0.25248	-0.167808	-0.337152	4.59289e-05
1316	Spint2	3.67862e-06	0.308766	0.432967	0.184565	4.61617e-05
1317	Znhit1	3.68518e-06	-0.27468	-0.17655	-0.37281	4.62088e-05
1318	Mif4gd	3.69668e-06	0.318015	0.440903	0.195127	4.63179e-05
1319	Sash3	3.71243e-06	-0.192973	-0.141825	-0.244121	4.64799e-05
1320	Synj1	3.74307e-06	0.294852	0.415695	0.174009	4.6828e-05
1321	Tnfaip3	3.78145e-06	0.302641	0.430189	0.175093	4.72724e-05
1322	Creg1	3.80909e-06	-0.330318	-0.206362	-0.454275	4.75819e-05
1323	Me2	3.84816e-06	-0.291278	-0.190033	-0.392524	4.80337e-05
1324	Bmper	3.85298e-06	2.24694	NA	NA	4.80575e-05
1325	Sema6d	3.87288e-06	0.0761668	0.13171	0.0206233	4.82693e-05
1326	Adssl1	3.886e-06	-0.248156	-0.17228	-0.324031	4.83963e-05
1327	Tor2a	3.90411e-06	-0.239325	-0.162962	-0.315687	4.85852e-05
1328	Bmp2k	4.07929e-06	0.246628	0.360172	0.133084	5.0727e-05
1329	Agpat3	4.15563e-06	-0.193329	-0.143789	-0.24287	5.16374e-05
1330	Lpxn	4.3864e-06	-0.181165	-0.134572	-0.227759	5.4454e-05
1331	Slamf6	4.3889e-06	-1.66731	NA	NA	5.4454e-05
1332	Clec4a2	4.42658e-06	-0.171246	-0.128989	-0.213503	5.48803e-05
1333	Arhgap27os2	4.43574e-06	-0.153951	-0.115911	-0.19199	5.49526e-05
1334	Ranbp1	4.44927e-06	-0.286919	-0.153563	-0.420275	5.5079e-05
1335	Themis2	4.46832e-06	-0.205423	-0.149086	-0.261761	5.52732e-05
1336	Tmem192	4.50986e-06	-0.22611	-0.147732	-0.304488	5.57454e-05
1337	Ttyh3	4.57943e-06	0.253183	0.366239	0.140127	5.65629e-05
1338	Ikzf1	4.59495e-06	-0.231391	-0.15165	-0.311132	5.67123e-05
1339	Nptn	4.71533e-06	-0.236659	-0.129823	-0.343495	5.81545e-05
1340	Lamtor2	4.74092e-06	-0.231857	-0.107752	-0.355963	5.84266e-05
1341	Ass1	4.79089e-06	0.343735	0.490421	0.197048	5.89544e-05
1342	Pon3	4.78885e-06	-1.66731	NA	NA	5.89544e-05
1343	Dock9	4.85284e-06	0.0784548	0.135309	0.0216004	5.96722e-05
1344	Rps28	4.8615e-06	-0.083909	-0.0382807	-0.129537	5.97342e-05
1345	Tm2d2	4.89324e-06	-0.32064	-0.201576	-0.439704	6.00795e-05
1346	Npc1	4.90413e-06	-0.172357	-0.120133	-0.224581	6.01686e-05
1347	Bin2	4.91658e-06	-0.203221	-0.143532	-0.26291	6.02764e-05
1348	Rras	4.9677e-06	0.219463	0.326205	0.11272	6.0858e-05
1349	Plekhg2	5.02131e-06	0.163396	0.249427	0.0773645	6.14692e-05
1350	Arid5a	5.0275e-06	-0.249636	-0.167612	-0.331661	6.14994e-05
1351	Trem1	5.03201e-06	-1.66731	NA	NA	6.1509e-05
1352	Ltb4r1	5.06364e-06	-0.16548	-0.125334	-0.205627	6.18498e-05
1353	Atp6v1h	5.07506e-06	-0.230399	-0.149222	-0.311576	6.18977e-05
1354	Cdk14	5.07475e-06	-0.148585	-0.113698	-0.183472	6.18977e-05
1355	Atp1a3	5.11039e-06	-1.66731	NA	NA	6.22826e-05
1356	Mrps28	5.12452e-06	-0.271891	-0.184437	-0.359345	6.24088e-05
1357	Ripk3	5.19091e-06	-1.66731	NA	NA	6.31707e-05
1358	Rspry1	5.31788e-06	0.242164	0.353946	0.130382	6.46682e-05
1359	Tnfrsf1b	5.35541e-06	0.243392	0.356583	0.130201	6.50767e-05
1360	Sirt2	5.38455e-06	0.290759	0.416656	0.164861	6.53826e-05
1361	Orai1	5.48123e-06	-0.334196	-0.21021	-0.458183	6.65077e-05
1362	Cd37	5.51981e-06	-0.185589	-0.0771552	-0.294022	6.69267e-05
1363	Mrpl23	5.58565e-06	-0.300017	-0.177771	-0.422263	6.76753e-05
1364	Clec4n	5.61352e-06	-0.239264	-0.147113	-0.331415	6.79631e-05
1365	Gtf2i	5.6564e-06	-0.21162	-0.149202	-0.274037	6.84321e-05
1366	Dhrs3	5.73667e-06	0.168526	0.25685	0.0802027	6.93523e-05
1367	Igkc	5.80818e-06	-0.247707	-0.171613	-0.3238	7.01656e-05
1368	Farsb	5.83183e-06	-0.148934	-0.112822	-0.185046	7.03997e-05
1369	Ppp1r14a	5.84942e-06	-0.173691	-0.130291	-0.21709	7.05605e-05
1370	Wdr82	5.95111e-06	0.167161	0.266891	0.0674302	7.17348e-05
1371	Piezo1	6.04506e-06	0.191568	0.287056	0.0960798	7.2814e-05
1372	Cops6	6.1387e-06	-0.196069	-0.080401	-0.311738	7.38881e-05
1373	Rrad	6.1654e-06	0.324223	0.464526	0.183919	7.41554e-05
1374	Cebpg	6.24601e-06	0.256426	0.371478	0.141374	7.50703e-05
1375	Gbp2b	6.26918e-06	0.246247	0.369803	0.12269	7.5294e-05
1376	Il6	6.44339e-06	0.148524	0.233742	0.0633057	7.73301e-05
1377	Irf2bp2	6.52653e-06	-0.236829	-0.152399	-0.32126	7.82709e-05
1378	Abr	6.61509e-06	-0.197569	-0.141465	-0.253672	7.92179e-05
1379	Man2a2	6.61047e-06	-0.146152	-0.108619	-0.183685	7.92179e-05
1380	Smad7	6.66538e-06	-0.262667	-0.174661	-0.350673	7.97624e-05
1381	Trip10	6.74756e-06	0.153509	0.23806	0.0689578	8.06873e-05
1382	Fabp4	6.80669e-06	0.0782154	0.139252	0.0171793	8.13147e-05
1383	Isyna1	6.80987e-06	-0.231589	-0.161949	-0.30123	8.13147e-05
1384	Magt1	6.82832e-06	-0.24404	-0.155508	-0.332572	8.14761e-05
1385	Emid1	6.85337e-06	-1.66731	NA	NA	8.17159e-05
1386	Traf2	6.93972e-06	0.167528	0.263287	0.0717685	8.26858e-05
1387	Emp1	7.09071e-06	-0.1738	-0.128269	-0.219332	8.44239e-05
1388	2021-09-06	7.15506e-06	-0.281514	-0.175209	-0.387819	8.51288e-05
1389	S100a4	7.4844e-06	0.296692	0.455663	0.13772	8.89831e-05
1390	Micall1	7.56683e-06	0.158221	0.244505	0.0719366	8.98982e-05
1391	Hs3st1	7.66852e-06	-0.114764	-0.085555	-0.143972	9.10409e-05
1392	Cd2ap	7.73669e-06	-0.245285	-0.135642	-0.354929	9.17843e-05
1393	Rnf141	7.91388e-06	-0.152967	-0.114054	-0.19188	9.3819e-05
1394	Gtf2a1	7.93232e-06	0.202086	0.301798	0.102374	9.39701e-05
1395	Epha2	8.04935e-06	-1.66731	NA	NA	9.52882e-05
1396	Spi1	8.10306e-06	-0.0664553	0.0553064	-0.188217	9.58552e-05
1397	Hmgb1	8.11119e-06	-0.208348	-0.0915363	-0.32516	9.58828e-05
1398	Tomm5	8.21261e-06	-0.256317	-0.134858	-0.377775	9.70122e-05
1399	Fcgr1	8.30318e-06	-0.181911	-0.134606	-0.229216	9.7942e-05
1400	Rasgef1b	8.29731e-06	-0.216517	-0.153166	-0.279868	9.7942e-05
1401	Fgfr1op2	8.49921e-06	-0.196993	-0.0786254	-0.315361	0.000100183
1402	Adprh	8.53359e-06	0.283161	0.408119	0.158203	0.000100516
1403	Gcnt2	8.57271e-06	0.239707	0.371848	0.107567	0.000100905
1404	Gm37422	8.65928e-06	2.24694	NA	NA	0.000101851
1405	Samd9l	8.70255e-06	-0.146542	-0.109426	-0.183659	0.000102287
1406	Cox14	8.72523e-06	-0.265658	-0.14396	-0.387356	0.000102481
1407	Rad51b	8.73294e-06	0.133538	0.213613	0.0534632	0.000102499
1408	Gpr146	8.77295e-06	-0.165569	-0.121424	-0.209714	0.000102895
1409	Ube2z	8.93211e-06	0.218055	0.32465	0.111461	0.000104688
1410	Fcgr4	9.02293e-06	-0.176718	-0.130734	-0.222702	0.000105677
1411	1600010M07Rik	9.07907e-06	-1.66731	NA	NA	0.000106259
1412	Por	9.09087e-06	-0.164421	-0.117458	-0.211385	0.000106322
1413	Hmg20b	9.28645e-06	0.269065	0.394437	0.143693	0.000108532
1414	Gstt1	9.3388e-06	0.102108	0.167509	0.0367073	0.000109067
1415	Akap9	9.52269e-06	0.309053	0.435101	0.183004	0.000111136
1416	Acap1	9.58849e-06	-0.148379	-0.110192	-0.186566	0.000111746
1417	Pigyl	9.58474e-06	0.245457	0.35899	0.131925	0.000111746
1418	Hic1	9.64249e-06	-1.66731	NA	NA	0.000112296
1419	Stt3a	9.7255e-06	-0.230222	-0.155192	-0.305251	0.000113183
1420	Eif4g3	9.73417e-06	-0.276376	-0.181316	-0.371436	0.000113204
1421	Ubxn4	9.78822e-06	-0.24392	-0.118091	-0.36975	0.000113753
1422	Itpr1	9.80748e-06	-0.223321	-0.153417	-0.293225	0.000113821
1423	Rrp15	9.80784e-06	-0.156462	-0.112602	-0.200322	0.000113821
1424	Alms1	9.82739e-06	0.0895614	0.150955	0.0281679	0.000113914
1425	Malat1	9.82967e-06	0.132083	0.195019	0.0691482	0.000113914
1426	Ttc7b	9.88368e-06	0.129526	0.20513	0.0539212	0.000114459
1427	Itgb3	1.00464e-05	-1.66731	NA	NA	0.000116262
1428	Srsf9	1.00859e-05	-0.296198	-0.167861	-0.424535	0.000116638
1429	Bcl2l1	1.01162e-05	0.21734	0.323433	0.111247	0.000116907
1430	Gna11	1.01596e-05	-0.16344	-0.11753	-0.209351	0.000117326
1431	Aaed1	1.02386e-05	-0.175218	-0.121296	-0.22914	0.000118156
1432	Igsf6	1.03704e-05	-1.66731	NA	NA	0.000119593
1433	Tgm2	1.04855e-05	-0.250918	-0.171032	-0.330805	0.000120836
1434	Fem1c	1.06189e-05	-0.238287	-0.161684	-0.314891	0.000122288
1435	Dpy19l1	1.06523e-05	-0.201258	-0.140874	-0.261641	0.000122587
1436	Use1	1.06997e-05	0.261525	0.363142	0.159907	0.000123047
1437	Src	1.07095e-05	0.105262	0.171601	0.0389222	0.000123074
1438	Odc1	1.07454e-05	-0.284732	-0.168877	-0.400586	0.0001234
1439	Syvn1	1.08949e-05	-1.66731	NA	NA	0.00012503
1440	Sdhb	1.094e-05	-0.262638	-0.136766	-0.38851	0.00012546
1441	Tmem120b	1.1017e-05	0.147871	0.230286	0.0654554	0.000126256
1442	Nt5c	1.1132e-05	0.299265	0.41377	0.18476	0.000127486
1443	Def6	1.11748e-05	-0.174897	-0.125934	-0.22386	0.000127887
1444	Ube2l6	1.13287e-05	0.26523	0.387995	0.142465	0.000129559
1445	Ifi44l	1.15137e-05	-0.179446	-0.129755	-0.229136	0.000131583
1446	Vim	1.15464e-05	0.326705	0.452549	0.200861	0.000131865
1447	Asb6	1.18625e-05	0.114947	0.186286	0.0436077	0.000135382
1448	Rasal3	1.19076e-05	-1.66731	NA	NA	0.000135803
1449	Bccip	1.19519e-05	-0.269446	-0.173456	-0.365436	0.000136214
1450	Fndc5	1.19643e-05	-1.66731	NA	NA	0.000136261
1451	Pik3r5	1.20189e-05	0.216782	0.322145	0.111419	0.000136789
1452	Sema4a	1.20435e-05	0.271282	0.392466	0.150099	0.000136974
1453	Aldh1a2	1.21727e-05	0.107942	0.177193	0.0386908	0.000138166
1454	Msmo1	1.21734e-05	-0.205629	-0.135696	-0.275562	0.000138166
1455	Sec11a	1.21585e-05	-0.290909	-0.175742	-0.406075	0.000138166
1456	Rbfa	1.23779e-05	-0.190159	-0.133225	-0.247093	0.000140391
1457	Uvrag	1.26109e-05	0.294318	0.411953	0.176683	0.000142935
1458	Eea1	1.26501e-05	0.213273	0.32139	0.105155	0.000143281
1459	Plekhs1	1.27374e-05	2.24694	NA	NA	0.000144171
1460	Cystm1	1.28057e-05	0.163871	0.304343	0.0233997	0.000144844
1461	Kmt2a	1.28967e-05	0.211647	0.315487	0.107807	0.000145774
1462	Hexb	1.29332e-05	-0.281595	-0.177472	-0.385718	0.000146087
1463	Btf3	1.29714e-05	0.107945	0.152093	0.0637964	0.000146418
1464	Pabpc1	1.32748e-05	0.147785	0.205296	0.0902746	0.000149741
1465	Ccdc167	1.33181e-05	-0.139402	-0.104887	-0.173917	0.000150127
1466	Pole4	1.33888e-05	-0.296289	-0.179831	-0.412748	0.00015082
1467	Zfp277	1.34632e-05	0.219321	0.326598	0.112043	0.000151555
1468	Eno2	1.35376e-05	0.0881526	0.14785	0.0284547	0.000152211
1469	Nrd1	1.35399e-05	-0.231878	-0.145382	-0.318374	0.000152211
1470	Tlcd2	1.35903e-05	-0.167048	-0.11752	-0.216575	0.000152674
1471	Gnpda2	1.371e-05	0.200579	0.303958	0.0972003	0.000153914
1472	Uchl3	1.38164e-05	-0.271017	-0.158374	-0.383661	0.000155003
1473	Txnip	1.38498e-05	-0.183171	-0.122248	-0.244094	0.000155272
1474	Prps2	1.40508e-05	-0.13172	-0.0978331	-0.165606	0.000157418
1475	Gltp	1.41854e-05	-0.26032	-0.140051	-0.380589	0.000158819
1476	Ccnd3	1.43373e-05	-0.311319	-0.179144	-0.443495	0.00016041
1477	Sirt3	1.44085e-05	-0.154023	-0.113671	-0.194375	0.000161098
1478	Bcap31	1.44226e-05	-0.277745	-0.176269	-0.379221	0.000161147
1479	Rps16	1.44871e-05	-0.0592677	-0.0327465	-0.0857888	0.000161758
1480	Rasip1	1.4593e-05	0.114986	0.185303	0.0446689	0.00016283
1481	Ptov1	1.47949e-05	0.255381	0.372807	0.137956	0.000164971
1482	Cldnd1	1.49129e-05	-0.224818	-0.118611	-0.331026	0.000166175
1483	Nr4a3	1.49701e-05	0.324558	0.463442	0.185675	0.0001667
1484	Il2rg	1.50362e-05	0.19963	0.315032	0.0842271	0.000167323
1485	Tcaf2	1.51624e-05	2.24694	NA	NA	0.000168614
1486	Romo1	1.51862e-05	-0.305943	-0.182717	-0.42917	0.000168765
1487	Dock1	1.58743e-05	0.0959284	0.158853	0.0330034	0.000176293
1488	Gatm	1.59055e-05	-0.286823	-0.181551	-0.392095	0.000176403
1489	Uqcc2	1.59043e-05	-0.307731	-0.181211	-0.434251	0.000176403
1490	Ptma	1.59785e-05	-0.117589	-0.0679227	-0.167255	0.000177094
1491	Tprgl	1.60099e-05	0.290952	0.41052	0.171384	0.000177322
1492	Ffar4	1.61428e-05	-1.66731	NA	NA	0.000178674
1493	Ttc32	1.61747e-05	-1.66731	NA	NA	0.000178908
1494	Rab12	1.62181e-05	0.151808	0.237494	0.0661208	0.000179268
1495	Pid1	1.62679e-05	-0.196	-0.136195	-0.255804	0.000179698
1496	Zcchc17	1.64304e-05	-0.19392	-0.101503	-0.286338	0.000181371
1497	Agpat4	1.66754e-05	-0.248833	-0.141498	-0.356167	0.000183953
1498	Ppp3cc	1.6741e-05	0.139463	0.218754	0.0601715	0.000184553
1499	E130311K13Rik	1.68566e-05	0.114688	0.185822	0.0435546	0.000185703
1500	Cnot8	1.74227e-05	-0.203664	-0.113496	-0.293832	0.000191812
1501	Eef1e1	1.78834e-05	-0.213705	-0.147263	-0.280147	0.000196753
1502	Denr	1.80228e-05	-0.251673	-0.15351	-0.349836	0.000198023
1503	Ybx3	1.80163e-05	-0.221978	-0.104723	-0.339233	0.000198023
1504	Plek2	1.80751e-05	0.0771512	0.133013	0.021289	0.000198466
1505	Ccdc86	1.83922e-05	-0.221784	-0.150845	-0.292723	0.000201813
1506	Mctp1	1.84745e-05	-0.147722	-0.101707	-0.193737	0.000202582
1507	Ncoa5	1.8915e-05	0.138047	0.217254	0.0588404	0.000207274
1508	Tdp2	1.92364e-05	0.155158	0.241772	0.0685443	0.000210656
1509	Txndc15	1.93699e-05	-0.295152	-0.182983	-0.40732	0.000211978
1510	Gtf2a2	1.97223e-05	-0.276387	-0.171183	-0.381591	0.000215691
1511	Atp6v0b	1.97752e-05	-0.269675	-0.145339	-0.39401	0.000216127
1512	Gm30211	1.99846e-05	-1.66731	NA	NA	0.000218271
1513	Cdc42	2.01001e-05	0.17003	0.235166	0.104893	0.000219387
1514	Gemin7	2.01781e-05	0.176222	0.294314	0.0581301	0.000220093
1515	Pkm	2.02489e-05	-0.206629	-0.103322	-0.309937	0.000220681
1516	Rgl1	2.02587e-05	-1.66731	NA	NA	0.000220681
1517	Cbr3	2.04326e-05	-1.66731	NA	NA	0.000222428
1518	Arhgap18	2.05808e-05	-0.237194	-0.158982	-0.315406	0.000223895
1519	Slc4a7	2.06178e-05	-0.145702	-0.106455	-0.184948	0.000224149
1520	Ppp2r1a	2.06549e-05	0.184165	0.296972	0.0713582	0.000224404
1521	Ddx21	2.06878e-05	-0.263759	-0.168341	-0.359177	0.000224615
1522	Gng12	2.07159e-05	-0.291151	-0.177338	-0.404964	0.000224772
1523	Fhod1	2.11579e-05	0.105644	0.172312	0.0389751	0.000229266
1524	Zeb2os	2.11468e-05	-0.151151	-0.101092	-0.201209	0.000229266
1525	Fkbp4	2.13995e-05	-0.260639	-0.169085	-0.352194	0.000231732
1526	Cd28	2.15453e-05	-1.66731	NA	NA	0.000233158
1527	Hmgcl	2.21684e-05	-0.231002	-0.152335	-0.309669	0.000239744
1528	Nav1	2.24177e-05	0.21107	0.319311	0.102829	0.000242281
1529	1110059E24Rik	2.2602e-05	-0.188423	-0.12774	-0.249105	0.000244113
1530	Gns	2.26568e-05	-0.211126	-0.122468	-0.299784	0.000244545
1531	Emc6	2.28889e-05	-0.308446	-0.18399	-0.432902	0.000246889
1532	Ftx	2.29386e-05	-1.66731	NA	NA	0.000247264
1533	Zbp1	2.30043e-05	-0.288187	-0.183322	-0.393051	0.00024781
1534	Ttc9c	2.31345e-05	0.194318	0.294325	0.0943115	0.000249051
1535	Ext1	2.35044e-05	0.193078	0.291448	0.0947071	0.000252868
1536	Eif4ebp1	2.35417e-05	-0.243452	-0.151561	-0.335343	0.000253104
1537	Asb2	2.35581e-05	-0.155954	-0.114152	-0.197757	0.000253116
1538	Nectin1	2.41225e-05	0.202359	0.304851	0.0998674	0.000258921
1539	Rala	2.41298e-05	0.257024	0.360552	0.153497	0.000258921
1540	Man2b1	2.45436e-05	-0.303009	-0.166952	-0.439066	0.00026319
1541	1110008P14Rik	2.46646e-05	-0.189038	-0.0839519	-0.294124	0.000264316
1542	Arg2	2.47125e-05	0.257845	0.383445	0.132246	0.000264658
1543	Ppp1r16a	2.47802e-05	0.146427	0.229042	0.0638125	0.000265211
1544	Adcy7	2.48369e-05	-0.183845	-0.127302	-0.240388	0.000265646
1545	Cd9	2.53292e-05	0.333133	0.471833	0.194433	0.000270736
1546	Stx8	2.54276e-05	0.277779	0.400135	0.155424	0.000271611
1547	Khk	2.56397e-05	-0.231523	-0.151176	-0.311871	0.0002737
1548	Irgm1	2.56985e-05	-0.2	-0.138325	-0.261676	0.000273974
1549	Sf3b6	2.56895e-05	-0.255894	-0.134816	-0.376972	0.000273974
1550	2310031A07Rik	2.57455e-05	-0.1761	-0.126578	-0.225621	0.000274298
1551	Sgk3	2.63157e-05	-0.198451	-0.133967	-0.262935	0.000280191
1552	Akap2	2.71145e-05	0.063286	0.11284	0.0137322	0.000288511
1553	Ift57	2.72406e-05	0.195	0.300518	0.089483	0.000289666
1554	Cryaa	2.76049e-05	2.24694	NA	NA	0.000293351
1555	Lgals3bp	2.83223e-05	-0.203247	-0.137511	-0.268982	0.000300781
1556	Ear2	2.83998e-05	-1.66731	NA	NA	0.00030141
1557	Mrpl18	2.85588e-05	-0.266545	-0.141475	-0.391614	0.000302903
1558	Robo2	2.87978e-05	-1.66731	NA	NA	0.000305242
1559	Atf6b	2.98616e-05	-0.23744	-0.145406	-0.329473	0.000316315
1560	Atl3	3.06077e-05	0.176024	0.270203	0.0818447	0.000323511
1561	Cebpz	3.06193e-05	-0.211388	-0.130907	-0.291869	0.000323511
1562	Csnk1g1	3.05841e-05	0.161234	0.250077	0.0723907	0.000323511
1563	Cttnbp2nl	3.0616e-05	0.224832	0.334182	0.115482	0.000323511
1564	Cdc26	3.14293e-05	-0.257933	-0.15412	-0.361745	0.000331818
1565	Thbs4	3.14458e-05	2.24694	NA	NA	0.000331818
1566	Chchd6	3.19133e-05	-0.155137	-0.104525	-0.205749	0.000336536
1567	Ccr6	3.20629e-05	0.159372	0.247435	0.0713087	0.000337682
1568	Cltb	3.20495e-05	-0.271268	-0.165981	-0.376555	0.000337682
1569	Srprb	3.21077e-05	-0.189029	-0.129928	-0.24813	0.000337939
1570	Josd1	3.23905e-05	0.14027	0.222573	0.0579671	0.000340698
1571	Lbr	3.25816e-05	-0.181775	-0.126154	-0.237397	0.000342491
1572	Itgam	3.26213e-05	-0.127055	-0.0939361	-0.160174	0.00034269
1573	Osgin2	3.27888e-05	0.202901	0.308923	0.0968794	0.000344231
1574	Sec13	3.31485e-05	-0.275841	-0.168875	-0.382807	0.000347785
1575	Cpne8	3.336e-05	0.109948	0.180777	0.0391187	0.00034956
1576	H2-Ke6	3.3343e-05	-0.211357	-0.134353	-0.288362	0.00034956
1577	Ndufa5	3.35074e-05	-0.298733	-0.177163	-0.420304	0.000350883
1578	Kif2a	3.36462e-05	0.190275	0.29427	0.08628	0.000352113
1579	Pik3ip1	3.37481e-05	-0.150376	-0.104068	-0.196684	0.000352955
1580	N4bp2l2	3.37833e-05	-0.194144	-0.0998469	-0.288441	0.0003531
1581	Tsc1	3.40364e-05	0.1465	0.232159	0.060841	0.00035552
1582	Poldip3	3.43361e-05	0.227182	0.339168	0.115196	0.000358424
1583	Crlf2	3.44701e-05	-0.267539	-0.146543	-0.388534	0.000359595
1584	Col27a1	3.48019e-05	0.0808887	0.13931	0.0224671	0.000362828
1585	Slc25a42	3.49039e-05	0.0662384	0.117239	0.0152378	0.000363661
1586	Zranb1	3.50635e-05	0.180503	0.282223	0.0787834	0.000365093
1587	Ehd4	3.51108e-05	-0.206737	-0.139403	-0.274072	0.000365356
1588	Ppp1r11	3.52792e-05	-0.165457	-0.0478024	-0.283112	0.000366878
1589	Zeb1	3.54777e-05	0.208824	0.313358	0.10429	0.000368709
1590	Ap1ar	3.58968e-05	-0.194805	-0.120791	-0.268819	0.00037283
1591	Rnasel	3.62365e-05	-0.103989	-0.0717714	-0.136207	0.000376122
1592	Dctn6	3.71667e-05	-0.158722	-0.0948934	-0.222551	0.000385534
1593	Ctss	3.72714e-05	-0.180971	-0.094414	-0.267529	0.000386378
1594	Ppp2ca	3.74532e-05	-0.211183	-0.0916415	-0.330724	0.000388019
1595	Fxyd2	3.7492e-05	0.0733083	0.130035	0.0165815	0.000388178
1596	Ldlrad3	3.76481e-05	-1.66731	NA	NA	0.000389549
1597	Chdh	3.79592e-05	-1.66731	NA	NA	0.000392277
1598	Mllt6	3.79465e-05	0.213437	0.319217	0.107658	0.000392277
1599	Setx	3.81293e-05	0.112509	0.188416	0.0366026	0.000393788
1600	Bola1	3.84166e-05	-0.209655	-0.139709	-0.279602	0.000396508
1601	Cct4	3.85464e-05	0.265274	0.371684	0.158865	0.000397599
1602	Slc7a5	4.08763e-05	-0.156779	-0.109505	-0.204054	0.000421368
1603	Bri3bp	4.09189e-05	-0.288683	-0.16763	-0.409735	0.000421544
1604	Hdlbp	4.16133e-05	-0.250107	-0.146772	-0.353442	0.00042843
1605	Stard9	4.18251e-05	-1.66731	NA	NA	0.000430343
1606	Fchsd2	4.20455e-05	0.208228	0.31448	0.101977	0.000432341
1607	Cdip1	4.2329e-05	-0.171296	-0.0628154	-0.279776	0.000434985
1608	Hhex	4.23658e-05	-0.255575	-0.162677	-0.348472	0.000435092
1609	Polr2e	4.28301e-05	0.285231	0.4051	0.165362	0.000439587
1610	Macf1	4.33992e-05	-0.189739	-0.124577	-0.2549	0.000445152
1611	Cers2	4.34543e-05	-0.236195	-0.146737	-0.325653	0.000445441
1612	Tnfrsf1a	4.39099e-05	-0.229165	-0.148285	-0.310046	0.000449831
1613	Tbcb	4.39416e-05	0.285958	0.407715	0.164201	0.000449877
1614	Susd6	4.4652e-05	-0.160994	-0.112127	-0.20986	0.000456867
1615	Srp68	4.50026e-05	-0.170773	-0.117405	-0.224141	0.000460169
1616	Sgms1	4.52553e-05	-0.153864	-0.110902	-0.196827	0.000462181
1617	Tsc22d4	4.52313e-05	-0.182359	-0.0964146	-0.268304	0.000462181
1618	Tmem163	4.52907e-05	-1.66731	NA	NA	0.000462256
1619	Stat5b	4.60372e-05	0.161019	0.250822	0.071216	0.000469585
1620	Mbd3	4.65357e-05	-0.257356	-0.150078	-0.364633	0.000474377
1621	Hebp1	4.65744e-05	0.159444	0.248497	0.0703903	0.000474478
1622	Sepsecs	4.70465e-05	0.101549	0.169118	0.0339802	0.000478993
1623	Fgl2	4.72451e-05	-0.316398	-0.181666	-0.45113	0.000480718
1624	Atp5g3	4.75674e-05	-0.269351	-0.141222	-0.397481	0.000483699
1625	Smap2	4.7705e-05	0.261247	0.386268	0.136225	0.0004848
1626	Gpr18	4.85052e-05	-0.161246	-0.109293	-0.213199	0.000492629
1627	Ift20	4.87025e-05	-0.252865	-0.145396	-0.360334	0.000494329
1628	Cxcl1	4.88051e-05	0.190213	0.300482	0.0799445	0.000495066
1629	Btg1	4.91452e-05	0.138218	0.198397	0.07804	0.000498209
1630	Rilpl1	5.00097e-05	-0.109056	-0.0787019	-0.13941	0.000506663
1631	Ndufb7	5.00904e-05	-0.121806	-0.0282508	-0.215362	0.000507169
1632	Ifi204	5.11239e-05	-0.159389	-0.113197	-0.205582	0.000517316
1633	Dpysl5	5.13385e-05	2.24694	NA	NA	0.00051917
1634	Fbxl13	5.15631e-05	-0.0949027	-0.06794	-0.121865	0.000521122
1635	Sgpp1	5.20207e-05	-0.160346	-0.110745	-0.209947	0.000525425
1636	Gca	5.21831e-05	0.133591	0.213881	0.0533007	0.000526743
1637	Klrd1	5.28355e-05	-0.209607	-0.116615	-0.302599	0.000533002
1638	Dgat1	5.41517e-05	0.200117	0.310078	0.0901555	0.000545613
1639	Rhof	5.41251e-05	0.157332	0.246195	0.0684689	0.000545613
1640	Treml2	5.42225e-05	-1.66731	NA	NA	0.000545994
1641	Nudt19	5.42593e-05	-0.189315	-0.122269	-0.25636	0.000546032
1642	Dlgap4	5.49907e-05	0.262998	0.385795	0.140201	0.000553055
1643	Ifitm1	5.51936e-05	-0.303509	-0.113059	-0.493958	0.000554758
1644	Ddrgk1	5.5383e-05	-0.264648	-0.152842	-0.376453	0.000556322
1645	Cmtm6	5.55276e-05	0.262894	0.385408	0.140379	0.000557437
1646	Sac3d1	5.58723e-05	0.155408	0.243727	0.0670881	0.000560556
1647	Atp2b4	5.59626e-05	-0.125027	-0.0610532	-0.189001	0.000560781
1648	Zfp606	5.59398e-05	0.0617323	0.111925	0.0115396	0.000560781
1649	Tagap	5.69112e-05	-0.154628	-0.109241	-0.200015	0.00056994
1650	D330050G23Rik	5.73511e-05	2.24694	NA	NA	0.000573998
1651	Higd1a	5.74174e-05	-0.273815	-0.142979	-0.404652	0.000574313
1652	Drap1	5.80549e-05	-0.235965	-0.118534	-0.353396	0.000580338
1653	Nup62	5.83713e-05	0.157911	0.249073	0.0667487	0.000583148
1654	Ssu72	5.84201e-05	0.26309	0.371804	0.154376	0.000583283
1655	Fmn1	5.87134e-05	0.0706984	0.124235	0.0171618	0.000585503
1656	Fuca1	5.87045e-05	-0.202873	-0.0740495	-0.331696	0.000585503
1657	Id3	6.01036e-05	-0.153433	-0.105603	-0.201262	0.000599005
1658	Plcg2	6.06799e-05	-0.19554	-0.121713	-0.269366	0.000604383
1659	N4bp3	6.14692e-05	-0.115973	-0.0822342	-0.149712	0.000611876
1660	Sik3	6.2302e-05	0.175368	0.270797	0.0799385	0.000619792
1661	Tiparp	6.24109e-05	-0.178132	-0.112502	-0.243761	0.000620502
1662	Abracl	6.24708e-05	0.214126	0.306498	0.121755	0.000620723
1663	Sirpa	6.25402e-05	-0.211972	-0.136415	-0.287529	0.000621039
1664	Mlf2	6.26654e-05	0.242072	0.366918	0.117227	0.000621909
1665	Cotl1	6.36737e-05	-0.116642	0.019527	-0.252811	0.000631536
1666	Pfn1	6.4578e-05	0.252644	0.354248	0.151039	0.000640121
1667	Slc9a3r1	6.64296e-05	0.263534	0.388818	0.138251	0.00065808
1668	Fgf1	6.6784e-05	2.24694	NA	NA	0.000661194
1669	A230087F16Rik	6.70705e-05	0.056156	0.102254	0.0100578	0.000663234
1670	Tmem168	6.70316e-05	0.19306	0.295853	0.0902665	0.000663234
1671	Cers6	6.73284e-05	0.199982	0.303798	0.0961664	0.000665386
1672	Cd2bp2	6.79052e-05	0.220818	0.332454	0.109182	0.000670685
1673	Stx3	6.97934e-05	-0.202957	-0.131759	-0.274155	0.000688923
1674	Bpnt1	7.00251e-05	0.160375	0.252647	0.0681032	0.000690798
1675	Isg20	7.02293e-05	-0.128158	-0.0934506	-0.162865	0.000692398
1676	Tango2	7.15641e-05	0.147293	0.236586	0.0580001	0.000705137
1677	Mmp12	7.22791e-05	-0.171523	-0.120431	-0.222615	0.000711758
1678	Egr3	7.25088e-05	-0.159915	-0.114743	-0.205088	0.000713594
1679	Csnk1g2	7.3172e-05	-0.182816	-0.103312	-0.26232	0.000719263
1680	Kmt5a	7.31378e-05	0.226949	0.344432	0.109465	0.000719263
1681	E2f4	7.32727e-05	-0.234685	-0.137978	-0.331391	0.000719712
1682	Gpr55	7.33048e-05	-0.172356	-0.10977	-0.234942	0.000719712
1683	1500011K16Rik	7.36245e-05	-0.254528	-0.148966	-0.360091	0.000722421
1684	1500009L16Rik	7.56425e-05	0.0786589	0.137757	0.0195608	0.000741782
1685	Gtpbp1	7.59542e-05	0.149363	0.235939	0.0627862	0.000744396
1686	1700025G04Rik	7.63531e-05	-0.208683	-0.119553	-0.297813	0.000747862
1687	Olfr433	7.74882e-05	-1.66731	NA	NA	0.00075853
1688	Cebpb	7.75445e-05	-0.220555	-0.142041	-0.29907	0.000758631
1689	Add1	7.80453e-05	0.211867	0.321161	0.102573	0.000762658
1690	Zfp945	7.80484e-05	0.103244	0.172603	0.0338849	0.000762658
1691	Clip1	7.83789e-05	0.187832	0.289968	0.0856958	0.000765435
1692	Cd69	7.86851e-05	-0.171427	-0.0920854	-0.250768	0.000767841
1693	Pkig	7.87183e-05	-0.127782	-0.0148441	-0.240721	0.000767841
1694	Gne	7.92196e-05	-0.0946135	-0.0639809	-0.125246	0.000772274
1695	St3gal4	7.93059e-05	-0.220634	-0.119611	-0.321656	0.000772659
1696	Prg2	7.95221e-05	2.24694	NA	NA	0.000774309
1697	Rgs3	7.98575e-05	0.156927	0.247116	0.0667388	0.000777116
1698	Mthfs	8.06619e-05	0.249773	0.371326	0.128221	0.000784482
1699	Slc39a2	8.07221e-05	2.24694	NA	NA	0.000784606
1700	Ncoa4	8.09444e-05	0.195749	0.304789	0.086709	0.000786303
1701	Tnfsf9	8.17384e-05	0.217313	0.335027	0.099599	0.00079355
1702	Lmo1	8.22532e-05	-1.66731	NA	NA	0.000798078
1703	Tnpo1	8.25333e-05	0.174881	0.276292	0.0734698	0.000800326
1704	Fmc1	8.33674e-05	-0.206238	-0.126688	-0.285789	0.00080794
1705	Ndufs5	8.36e-05	-0.225471	-0.111036	-0.339905	0.000809244
1706	Ptdss2	8.35659e-05	0.136433	0.217565	0.0553001	0.000809244
1707	Flvcr1	8.39285e-05	0.137192	0.218788	0.0555965	0.000811948
1708	Tmem238	8.47725e-05	-0.172683	-0.116821	-0.228546	0.000819633
1709	Fam131a	8.53642e-05	0.0934022	0.156311	0.0304937	0.000824871
1710	Morf4l2	8.62183e-05	-0.196656	-0.0902831	-0.303029	0.000832637
1711	Acaa1a	8.65925e-05	-0.228084	-0.136171	-0.319997	0.000835762
1712	Armcx3	8.70978e-05	-0.151424	-0.100292	-0.202555	0.000840148
1713	C130026I21Rik	8.78435e-05	0.202515	0.308582	0.0964474	0.000846383
1714	Soat1	8.78467e-05	-0.182355	-0.118124	-0.246587	0.000846383
1715	Mbp	8.88841e-05	0.164264	0.259892	0.0686363	0.000855879
1716	Gm12253	8.97082e-05	-1.66731	NA	NA	0.000863311
1717	Npm3	9.00049e-05	-0.274063	-0.155881	-0.392245	0.000865661
1718	Cdkal1	9.07773e-05	0.156867	0.246308	0.0674249	0.000872582
1719	Tor1a	9.16363e-05	-0.225836	-0.131337	-0.320335	0.000880327
1720	Dnm1l	9.17932e-05	0.202957	0.309172	0.0967423	0.000881321
1721	Dap	9.19894e-05	-0.301142	-0.164458	-0.437825	0.000882692
1722	Acsf3	9.26899e-05	0.0923274	0.156364	0.0282909	0.000888897
1723	1110008F13Rik	9.30407e-05	-0.153744	-0.0344511	-0.273037	0.000891744
1724	Bex3	9.37345e-05	0.279877	0.408882	0.150872	0.000897872
1725	C030006K11Rik	9.50991e-05	-1.66731	NA	NA	0.000910415
1726	Grk6	9.61484e-05	-0.205911	-0.119519	-0.292303	0.000919928
1727	Gpr82	9.6375e-05	-1.66731	NA	NA	0.000921028
1728	Nars	9.63737e-05	-0.233126	-0.132425	-0.333827	0.000921028
1729	Zdhhc18	9.66585e-05	0.159513	0.254793	0.0642322	0.000923204
1730	Churc1	9.8585e-05	-0.165111	-0.0450394	-0.285182	0.000940932
1731	Snu13	9.86286e-05	-0.246844	-0.120114	-0.373573	0.000940932
1732	Gmppb	0.000100603	-0.163009	-0.10195	-0.224068	0.000959214
1733	E2f1	0.000103293	-1.66731	NA	NA	0.000984297
1734	Fut4	0.000103434	0.105392	0.174517	0.036268	0.00098507
1735	Abhd11	0.000103641	-0.140961	-0.0959197	-0.186003	0.00098647
1736	Gm11361	0.000103745	-0.185608	-0.0637542	-0.307461	0.00098689
1737	Mrpl28	0.000106521	-0.234728	-0.125211	-0.344244	0.00101271
1738	Enox2	0.000109467	0.124556	0.202305	0.0468076	0.00104
1739	Zc2hc1a	0.000109517	0.112043	0.184563	0.039523	0.00104
1740	Gan	0.000111092	-0.141827	-0.0938338	-0.189819	0.00105436
1741	Rasa3	0.000111178	-0.137273	-0.0942443	-0.180301	0.00105456
1742	Ap2a1	0.00011243	0.137022	0.224569	0.0494749	0.00106582
1743	Fam46c	0.000112899	-0.210304	-0.129794	-0.290815	0.00106966
1744	Eif4enif1	0.000114621	0.132156	0.218116	0.0461966	0.00108535
1745	Rps6ka4	0.000115126	-0.101086	-0.0139186	-0.188253	0.0010895
1746	Mrps26	0.000115232	-0.244439	-0.134427	-0.354452	0.00108989
1747	Atp2a3	0.00011567	-1.66731	NA	NA	0.0010934
1748	5430427O19Rik	0.000116047	-0.126307	-0.0772033	-0.175411	0.00109634
1749	Mfsd14a	0.000116584	-0.199919	-0.114391	-0.285448	0.00110079
1750	Lpp	0.000117563	0.199362	0.307722	0.0910026	0.00110939
1751	Dohh	0.000118464	-0.175079	-0.0893037	-0.260854	0.00111726
1752	Ccdc71l	0.000119171	0.168341	0.264755	0.0719261	0.00112328
1753	Il17ra	0.000120197	-0.128469	-0.0882251	-0.168713	0.00113231
1754	Chchd10	0.000120502	-0.196992	-0.120285	-0.273699	0.00113453
1755	Mansc4	0.000123925	-1.66731	NA	NA	0.00116609
1756	Clptm1l	0.000125027	-0.181007	-0.0739478	-0.288066	0.00117579
1757	Nsmaf	0.000125921	-0.171002	-0.112579	-0.229425	0.00118352
1758	Polr3gl	0.000126322	-0.154053	-0.0978839	-0.210223	0.00118662
1759	Pilrb2	0.00012642	-1.66731	NA	NA	0.00118687
1760	Oser1	0.000126882	-0.122657	-0.00210817	-0.243207	0.00119053
1761	Sec61a1	0.000127021	-0.223544	-0.114455	-0.332633	0.00119116
1762	Pigt	0.00012829	-0.193971	-0.115345	-0.272597	0.00120237
1763	Zfp106	0.000128546	-0.226333	-0.12526	-0.327406	0.00120409
1764	Bmt2	0.000129969	0.136298	0.220649	0.0519459	0.00121671
1765	Pmaip1	0.000130041	0.286019	0.423813	0.148225	0.00121671
1766	Arhgap27os3	0.000130209	-1.66731	NA	NA	0.0012176
1767	Ryr1	0.000130456	-0.117962	-0.0834323	-0.152492	0.00121921
1768	Srm	0.000130775	-0.157842	-0.106576	-0.209109	0.0012215
1769	Emc8	0.000131242	0.242178	0.364598	0.119757	0.00122517
1770	Ndufa1	0.000131931	-0.182694	-0.0688193	-0.296568	0.00123091
1771	Arpc5	0.000135245	0.120293	0.184418	0.056168	0.00126112
1772	D3Ertd254e	0.000136038	0.0857751	0.147689	0.0238612	0.00126779
1773	Tmem208	0.000138129	-0.170338	-0.057311	-0.283365	0.00128656
1774	Chid1	0.000138334	-0.144399	-0.0984955	-0.190302	0.00128773
1775	Pfn2	0.000139623	0.056099	0.103998	0.00820005	0.00129901
1776	Coro1b	0.000139952	0.221943	0.324777	0.119109	0.00130133
1777	Iigp1	0.000140415	-0.163872	-0.111855	-0.215889	0.0013049
1778	Il10rb	0.000141012	-0.193835	-0.102731	-0.28494	0.00130971
1779	Klhl8	0.000141391	0.0772977	0.134362	0.0202334	0.0013125
1780	Znrf2	0.000141978	-0.180289	-0.114813	-0.245766	0.00131721
1781	Gapdh	0.000144108	0.136797	0.198122	0.0754715	0.00133622
1782	Slc1a3	0.000144877	2.24694	NA	NA	0.00134259
1783	Wdr83os	0.000146232	-0.191258	-0.0969899	-0.285527	0.00135368
1784	Zfp809	0.000146237	0.122681	0.200592	0.0447699	0.00135368
1785	Flot1	0.000146464	-0.172042	-0.0865547	-0.257529	0.00135502
1786	Gabarap	0.000146552	0.0994366	0.151755	0.0471184	0.00135507
1787	Ptpn22	0.000147088	-1.66731	NA	NA	0.00135926
1788	Slc2a1	0.000148568	-0.196763	-0.120441	-0.273084	0.00137217
1789	Fndc3a	0.000148673	-0.116092	-0.0157159	-0.216468	0.00137238
1790	Bzw2	0.000148784	-0.198229	-0.11332	-0.283139	0.00137263
1791	Ppm1h	0.000150648	-0.139983	-0.0866413	-0.193325	0.00138906
1792	Sh3bp4	0.000152231	0.0900573	0.171382	0.00873268	0.00140287
1793	Snap23	0.000152468	0.246034	0.367295	0.124774	0.00140427
1794	Nup54	0.000153192	0.137587	0.221555	0.0536181	0.00141015
1795	Rnpep	0.000154849	-0.193647	-0.123289	-0.264006	0.00142461
1796	2410015M20Rik	0.000155562	-0.144442	-0.0341795	-0.254704	0.00143037
1797	Ifi209	0.000156847	0.160891	0.256458	0.0653239	0.00144139
1798	Ctso	0.000157966	-0.172184	-0.107535	-0.236832	0.00145086
1799	Arhgap45	0.000161522	0.245485	0.367039	0.123932	0.0014812
1800	Nadk	0.000161538	-0.227217	-0.135314	-0.31912	0.0014812
1801	Sms	0.000161445	-0.195361	-0.101987	-0.288735	0.0014812
1802	Dctn4	0.000162044	0.205146	0.317792	0.092499	0.00148501
1803	Cct3	0.000162352	-0.255667	-0.135676	-0.375658	0.00148701
1804	Slc31a1	0.000163124	-0.169729	-0.110615	-0.228842	0.00149325
1805	Vamp3	0.000163927	-0.20136	-0.119616	-0.283104	0.00149977
1806	Rap1b	0.000166222	0.192614	0.279752	0.105477	0.00151993
1807	Ube2f	0.000167666	0.267606	0.391324	0.143887	0.00153229
1808	Stk19	0.00016855	0.180088	0.282533	0.0776435	0.00153951
1809	Ncl	0.000168942	-0.205748	-0.0917166	-0.31978	0.00154224
1810	Gpank1	0.000169816	0.109914	0.194286	0.0255432	0.00154931
1811	Pa2g4	0.000169904	-0.218787	-0.114632	-0.322942	0.00154931
1812	Ak8	0.000170792	-1.66731	NA	NA	0.00155655
1813	Mrps33	0.000172714	-0.26885	-0.1404	-0.3973	0.00157319
1814	Tppp3	0.000173013	-0.172711	-0.113132	-0.23229	0.00157505
1815	Glrx	0.000174311	-0.237161	-0.134022	-0.340301	0.00158599
1816	N4bp1	0.000174603	0.204894	0.314718	0.0950693	0.00158777
1817	Dnajc25	0.000175869	-0.151533	-0.101168	-0.201897	0.00159841
1818	Ltv1	0.000176879	-0.151788	-0.101196	-0.202381	0.0016067
1819	Rpl13	0.000177128	-0.061286	-0.0326192	-0.0899528	0.00160808
1820	Asap3	0.000179188	2.24694	NA	NA	0.00162589
1821	Ncapg2	0.000180594	-0.131152	-0.0907831	-0.17152	0.00163774
1822	Vasp	0.000180795	-0.150023	-0.0303903	-0.269657	0.00163867
1823	Mapkapk2	0.000183164	-0.239998	-0.129772	-0.350224	0.00165923
1824	Prrc2c	0.000185261	-0.212498	-0.0912673	-0.333728	0.0016773
1825	Rbbp6	0.000187393	-0.248182	-0.134526	-0.361838	0.00169567
1826	Rplp2	0.000188464	0.0658736	0.0969257	0.0348214	0.00170443
1827	Hspa2	0.000189958	0.129694	0.211422	0.0479666	0.00171701
1828	Hnrnpab	0.000190243	-0.258578	-0.127695	-0.38946	0.00171864
1829	Ung	0.000190883	-0.110746	-0.0778796	-0.143613	0.00172347
1830	Fdps	0.000192954	-0.171429	-0.0557948	-0.287064	0.00174122
1831	Bmf	0.000194194	0.0910083	0.154942	0.0270746	0.00175146
1832	Pi4k2b	0.000194609	0.162931	0.256893	0.0689699	0.00175424
1833	Dusp16	0.000196544	0.136823	0.228208	0.0454381	0.00177072
1834	Pde4a	0.000197407	-1.66731	NA	NA	0.00177753
1835	Csnk1d	0.000199067	0.245549	0.368422	0.122675	0.00179052
1836	Dnajc10	0.000198996	0.220433	0.336139	0.104727	0.00179052
1837	Gtpbp2	0.00020224	0.23603	0.354276	0.117783	0.00181807
1838	Rcbtb2	0.000202618	-0.107155	-0.0742493	-0.140061	0.00182047
1839	Fam241a	0.00020419	-0.173162	-0.0904436	-0.255881	0.0018336
1840	Rps4x	0.000205068	-0.0658863	-0.034998	-0.0967746	0.00184049
1841	Ppif	0.000206308	-0.143977	-0.0931419	-0.194812	0.0018505
1842	Scamp3	0.000206408	-0.221908	-0.131932	-0.311884	0.0018505
1843	Ndufs3	0.000208678	-0.259635	-0.138876	-0.380394	0.00186882
1844	Ppig	0.00020864	-0.165063	-0.0426219	-0.287503	0.00186882
1845	Xrn2	0.00021076	-0.133228	-0.0215056	-0.244951	0.00188645
1846	Vps28	0.000211225	-0.247566	-0.120011	-0.375121	0.00188958
1847	Rpl14	0.000211646	-0.0713491	-0.037842	-0.104856	0.00189233
1848	Eif5	0.00021195	-0.165077	-0.0615317	-0.268622	0.00189401
1849	Snrpf	0.000212397	-0.215124	-0.0945589	-0.335689	0.00189698
1850	Tagln2	0.000212871	-0.266067	-0.130397	-0.401737	0.00190019
1851	Eif4e2	0.000214298	0.227064	0.357193	0.0969345	0.0019119
1852	Gcsh	0.000215889	-0.161104	-0.105599	-0.21661	0.00192505
1853	Tbkbp1	0.000218044	-1.66731	NA	NA	0.00194322
1854	Uqcrc1	0.000222786	-0.232779	-0.107321	-0.358236	0.00198441
1855	Pop5	0.000225476	0.178384	0.301978	0.05479	0.00200729
1856	Tbc1d20	0.000226909	0.179285	0.283535	0.0750341	0.00201896
1857	Fbxo7	0.000227128	0.140902	0.226776	0.0550281	0.00201981
1858	Tmem70	0.000227637	0.199341	0.308104	0.0905781	0.00202325
1859	Lgmn	0.000229032	0.224142	0.357631	0.0906538	0.00203455
1860	Ormdl2	0.000230281	-0.211573	-0.108338	-0.314808	0.00204371
1861	Rps27a	0.000230434	-0.0628587	-0.0331831	-0.0925342	0.00204371
1862	Unc119b	0.000230406	-0.135123	-0.0906431	-0.179603	0.00204371
1863	Il18bp	0.000230794	0.168067	0.266051	0.0700819	0.0020458
1864	Slco4a1	0.000231218	-0.0912769	-0.0635601	-0.118994	0.00204846
1865	Smim15	0.000231868	-0.197671	-0.115161	-0.280182	0.00205312
1866	Rapgef6	0.000233387	0.195396	0.305616	0.0851766	0.00206547
1867	Gpr157	0.000234105	0.0976378	0.16545	0.0298257	0.0020707
1868	Git1	0.000236472	0.114923	0.189195	0.0406514	0.00209052
1869	Hspbap1	0.000236954	0.0998144	0.167709	0.0319195	0.00209366
1870	Pak1	0.000239009	-0.176805	-0.111064	-0.242545	0.00211069
1871	Fndc3b	0.000239256	-0.120095	-0.0803923	-0.159797	0.00211174
1872	Ptpn7	0.00024035	-1.66731	NA	NA	0.00212027
1873	Tmem256	0.000240507	-0.232242	-0.107611	-0.356874	0.00212052
1874	Sf3a2	0.000241071	-0.15237	-0.0990519	-0.205687	0.00212436
1875	Dna2	0.000241331	-0.0915163	-0.0470821	-0.13595	0.00212551
1876	Sbno1	0.000241716	0.241	0.361523	0.120477	0.00212777
1877	Socs3	0.000243191	-0.27899	-0.155804	-0.402176	0.00213961
1878	Gm26759	0.000247707	-0.0885997	-0.0605688	-0.116631	0.00217703
1879	Slc46a3	0.000247662	-0.135428	-0.0822918	-0.188565	0.00217703
1880	D130040H23Rik	0.000252714	0.0648996	0.116963	0.0128364	0.00221985
1881	Ttll5	0.000253047	0.102096	0.171435	0.032756	0.0022216
1882	Pnpo	0.000257609	-0.134374	-0.0878115	-0.180937	0.00226044
1883	Ptcra	0.000258999	-0.0964112	-0.0649118	-0.127911	0.00227143
1884	Rpl18	0.000259575	-0.05986	-0.0305865	-0.0891335	0.00227528
1885	Nr4a2	0.000260054	0.236257	0.380929	0.0915841	0.00227826
1886	Ap2a2	0.000263225	-0.173702	-0.0924133	-0.254991	0.00230482
1887	Hilpda	0.000265395	-0.271451	-0.158033	-0.384869	0.0023226
1888	Atp6ap2	0.000266272	-0.252591	-0.136548	-0.368635	0.0023278
1889	Pde6d	0.000266194	0.208176	0.320318	0.0960341	0.0023278
1890	Cs	0.000266806	-0.0415387	0.0761386	-0.159216	0.00233
1891	Tnip1	0.000266712	0.149591	0.242998	0.056184	0.00233
1892	Fkbp3	0.000268711	-0.246295	-0.138011	-0.354579	0.0023454
1893	Bin1	0.000269918	0.237577	0.360913	0.114242	0.00235469
1894	Phb	0.000270438	-0.143705	-0.094281	-0.193128	0.00235798
1895	Ndufs4	0.000271032	-0.0270815	0.0920998	-0.146263	0.00236191
1896	Zmym5	0.000273842	0.17197	0.270408	0.0735328	0.00238514
1897	Ncoa3	0.000276767	0.192768	0.300534	0.0850013	0.00240935
1898	Med11	0.000277677	0.20338	0.315231	0.0915295	0.00241599
1899	Ndufb3	0.000280639	-0.246696	-0.121353	-0.37204	0.00244048
1900	Mob1a	0.000281027	0.2565	0.383049	0.12995	0.00244256
1901	Clip2	0.00028192	0.115907	0.19123	0.0405851	0.00244904
1902	Atp6ap1	0.000284746	-0.174302	-0.0683539	-0.28025	0.00247229
1903	Sppl2a	0.000288872	0.234584	0.354479	0.11469	0.00250679
1904	Lamtor1	0.000291433	-0.171384	-0.0448476	-0.29792	0.00252769
1905	Insig1	0.000294224	-0.153889	-0.0993667	-0.208412	0.00255056
1906	Nav2	0.000294864	-1.66731	NA	NA	0.00255476
1907	Ap3b1	0.000295303	0.205033	0.317134	0.0929327	0.00255723
1908	Ap1g2	0.000295495	0.142358	0.229521	0.055195	0.00255755
1909	Haus3	0.000300679	-0.112181	-0.0731065	-0.151255	0.00260105
1910	Ppp1r1a	0.000301281	-1.66731	NA	NA	0.00260489
1911	Fmnl1	0.000302055	0.227765	0.347539	0.10799	0.00261022
1912	Sde2	0.000302874	-0.174136	-0.0797841	-0.268488	0.00261593
1913	Ccdc47	0.000304843	-0.151492	-0.0884712	-0.214513	0.00263156
1914	Izumo4	0.000305304	0.124932	0.20503	0.0448342	0.00263279
1915	Plin3	0.000305229	0.19663	0.310758	0.0825021	0.00263279
1916	Cyc1	0.000306268	-0.152789	-0.0278028	-0.277774	0.00263973
1917	Nipa1	0.00030728	0.0711421	0.127359	0.0149247	0.00264706
1918	Sfmbt1	0.000309224	0.125765	0.206984	0.0445462	0.00266242
1919	Lsm4	0.000310431	-0.251477	-0.122372	-0.380582	0.00267142
1920	Itgal	0.000311928	-0.129738	-0.0856745	-0.173801	0.00268291
1921	Zfp524	0.000317924	0.121712	0.206318	0.0371071	0.00273305
1922	Arl8a	0.000319111	0.221456	0.339733	0.10318	0.00274041
1923	Cox8a	0.00031905	-0.0854153	-0.0409272	-0.129903	0.00274041
1924	Ppfibp2	0.000320296	0.16049	0.267473	0.0535064	0.00274915
1925	P2ry13	0.000321246	-1.66731	NA	NA	0.00275587
1926	Slc29a3	0.000322121	-0.142228	-0.0761745	-0.208281	0.00276194
1927	Atp6v0a1	0.000323935	0.136187	0.220749	0.051625	0.00277606
1928	Rps26	0.000326645	-0.0690442	-0.0311418	-0.106947	0.00279783
1929	Gusb	0.000327454	-0.247825	-0.139121	-0.356529	0.0028033
1930	Map2k3	0.00032836	-0.145083	-0.040348	-0.249818	0.00280961
1931	Slc6a6	0.000331617	0.252378	0.378353	0.126404	0.00283601
1932	Cdc42ep3	0.000334051	0.174765	0.276113	0.0734167	0.00285534
1933	Hist2h4	0.000336288	-1.66731	NA	NA	0.00287297
1934	Dynlt3	0.000339669	0.203408	0.316369	0.0904468	0.00290036
1935	Tmigd3	0.000339895	-1.66731	NA	NA	0.00290078
1936	Serinc5	0.000340615	0.0872814	0.153935	0.0206273	0.00290543
1937	Hk2	0.000342255	-0.187897	-0.113506	-0.262287	0.00291791
1938	Bcap29	0.000343881	-0.155449	-0.0997602	-0.211137	0.00293026
1939	Irf5	0.000345653	0.24303	0.359088	0.126971	0.00294384
1940	Tfg	0.000347346	0.240362	0.362753	0.117971	0.00295674
1941	Lzts1	0.000348465	-0.0982715	-0.0679909	-0.128552	0.00296473
1942	Mtpn	0.000349758	-0.236242	-0.110392	-0.362093	0.00297421
1943	Tpcn1	0.000350401	-0.0763749	-0.0409192	-0.111831	0.00297814
1944	Nmnat3	0.000350605	0.0730013	0.129677	0.0163259	0.00297834
1945	Cat	0.000351899	0.207908	0.32425	0.0915652	0.0029878
1946	Gm12166	0.000352966	-0.16937	-0.0846095	-0.25413	0.00299531
1947	Elf1	0.000356151	-0.05109	0.0595099	-0.16169	0.00302079
1948	Scd2	0.000356778	-0.175501	-0.108416	-0.242585	0.00302456
1949	Pttg1	0.000357191	-1.66731	NA	NA	0.0030265
1950	AB124611	0.000360273	-0.188445	-0.110653	-0.266236	0.00305105
1951	Mapk8ip1	0.000363141	2.24694	NA	NA	0.00307377
1952	Gm34342	0.000364822	0.0480547	0.0915313	0.00457817	0.00308641
1953	Atraid	0.000365725	-0.205162	-0.103353	-0.306971	0.00309246
1954	Kmt2e	0.000365913	-0.158021	-0.0418969	-0.274145	0.00309247
1955	P4ha2	0.000368219	0.0590996	0.111085	0.00711391	0.00311037
1956	Tceal9	0.000369225	-0.188108	-0.0831967	-0.293018	0.00311727
1957	Dip2b	0.000371343	0.147774	0.237101	0.0584467	0.00313355
1958	Ralbp1	0.000374092	-0.23287	-0.111903	-0.353837	0.00315513
1959	Pik3r6	0.000374598	0.119565	0.199374	0.0397569	0.00315779
1960	Gtf2h5	0.000374966	-0.22776	-0.107071	-0.348449	0.00315928
1961	Tbx3	0.000378055	2.24694	NA	NA	0.00318369
1962	Selenom	0.000378279	0.156145	0.250273	0.0620171	0.00318395
1963	Crlf3	0.00037935	0.212318	0.330644	0.0939906	0.00319133
1964	Coro2a	0.00038029	0.174562	0.276975	0.0721503	0.00319714
1965	Mbtd1	0.000380427	0.21711	0.334359	0.0998609	0.00319714
1966	Fosb	0.000383487	-0.252444	-0.136418	-0.368469	0.00322121
1967	Stard7	0.000383966	0.164845	0.263629	0.0660606	0.0032236
1968	Rfx7	0.000386917	-0.104898	-0.0725923	-0.137204	0.00324672
1969	Hdgf	0.000390045	-0.265865	-0.139725	-0.392004	0.00326965
1970	Pgls	0.000389948	-0.151241	-0.052915	-0.249567	0.00326965
1971	Nupr1l	0.000390346	0.0668783	0.120582	0.0131746	0.00327051
1972	Spata13	0.000390598	-0.0940918	-0.0650317	-0.123152	0.00327096
1973	Mmp23	0.000394326	0.0461453	0.0891146	0.00317595	0.00330051
1974	Zfp217	0.000397339	0.103818	0.176929	0.0307075	0.00332404
1975	Arhgap1	0.00039912	0.143362	0.237765	0.0489588	0.00333556
1976	Mn1	0.000399067	-1.66731	NA	NA	0.00333556
1977	Fads2	0.000399601	-0.0772979	-0.0521356	-0.10246	0.00333789
1978	Selplg	0.000400008	-0.0246665	0.0716435	-0.120977	0.0033396
1979	Pdia5	0.000401137	-0.103499	-0.0708594	-0.136139	0.00334565
1980	Rtp4	0.000401025	-0.125738	-0.0843551	-0.167121	0.00334565
1981	Atp1b3	0.000401877	-0.195415	-0.0789243	-0.311905	0.00334844
1982	Snx29	0.00040169	-0.117977	-0.0776534	-0.158301	0.00334844
1983	Cand1	0.000402274	0.168032	0.26725	0.0688142	0.00335005
1984	Tm7sf3	0.000402714	-0.123537	-0.0798338	-0.167241	0.00335202
1985	Cd44	0.000405231	-0.233332	-0.120763	-0.345902	0.00337128
1986	Cdv3	0.000405491	-0.212743	-0.0922517	-0.333234	0.00337174
1987	Slc27a1	0.000409446	-0.107535	-0.0700963	-0.144973	0.00340291
1988	Tbc1d8	0.000411307	0.244315	0.369169	0.11946	0.00341666
1989	BC035044	0.000412087	-0.154138	-0.0970035	-0.211272	0.00342142
1990	Aldh3b1	0.000412704	-0.116591	-0.0783078	-0.154875	0.00342482
1991	Zyx	0.000412962	-0.209343	-0.0752826	-0.343404	0.00342524
1992	Serpind1	0.000417623	0.06874	0.125811	0.0116692	0.00346048
1993	Wdr26	0.000417629	-0.197836	-0.0956822	-0.299989	0.00346048
1994	Mgst2	0.000425902	-1.66731	NA	NA	0.00352725
1995	Itgb1bp1	0.000428073	-0.195537	-0.102654	-0.288421	0.00354346
1996	Rpl32	0.000430499	-0.0622541	-0.0300547	-0.0944535	0.00356176
1997	Acyp1	0.000433013	-0.114821	-0.0694776	-0.160164	0.00357896
1998	Clec4a1	0.000432998	-0.0934689	-0.0636187	-0.123319	0.00357896
1999	Gfpt2	0.000435294	2.24694	NA	NA	0.00359422
[truncated: 14,515 more rows]

## Sheet: Activated_DCs_GSEA
name	size	es	nes	p	fdr_q	fwer_p	rank_at_max	leading_edge	direction
DENDRITICCELLS_18	23	0.498285	2.91834	0	8.88889e-05	0.0001	373	tags=78%, list=26%, signal=105%	pos		FDR<0.05
HALLMARK_TNFA_SIGNALING_VIA_NFKB	73	0.269375	2.77814	0	0.000180676	0.0003	516	tags=66%, list=37%, signal=98%	pos
HALLMARK_IL2_STAT5_SIGNALING	54	0.272069	2.43762	0	0.00181554	0.0046	314	tags=56%, list=22%, signal=69%	pos
DENDRITICCELLS_14	23	0.408207	2.38931	0.000598623	0.00196081	0.0066	266	tags=61%, list=19%, signal=74%	pos
DENDRITICCELLS_17	38	0.314555	2.36656	0	0.0020441	0.0086	355	tags=58%, list=25%, signal=75%	pos
HALLMARK_INFLAMMATORY_RESPONSE	54	0.229947	2.06106	0.00167084	0.0137762	0.0658	449	tags=56%, list=32%, signal=78%	pos
HALLMARK_APICAL_JUNCTION	32	0.257599	1.76599	0.0207254	0.0719669	0.3411	663	tags=75%, list=47%, signal=138%	pos
HALLMARK_MITOTIC_SPINDLE	26	0.278152	1.7339	0.0193344	0.0750141	0.3918	679	tags=77%, list=48%, signal=146%	pos
DENDRITICCELLS_4	3	0.778805	1.70514	0.0219358	0.0779544	0.4412	313	tags=100%, list=22%, signal=128%	pos
DENDRITICCELLS_12	40	0.204541	1.57693	0.0463029	0.138499	0.6887	679	tags=73%, list=48%, signal=136%	pos
HALLMARK_COMPLEMENT	43	0.19736	1.54694	0.0506042	0.146805	0.743	750	tags=74%, list=53%, signal=154%	pos
HALLMARK_UV_RESPONSE_DN	21	0.268906	1.50116	0.0661743	0.166853	0.8158	476	tags=62%, list=34%, signal=92%	pos
HALLMARK_CHOLESTEROL_HOMEOSTASIS	17	0.290127	1.46662	0.0779184	0.167591	0.8637	248	tags=53%, list=18%, signal=63%	pos
HALLMARK_INTERFERON_GAMMA_RESPONSE	66	0.148099	1.46978	0.0691682	0.177841	0.8592	440	tags=48%, list=31%, signal=67%	pos
DENDRITICCELLS_3	163	-0.421073	-4.77692	0	0	0	376	tags=60%, list=27%, signal=72%	neg
DENDRITICCELLS_1	128	-0.295476	-3.10934	0	0	0	380	tags=48%, list=27%, signal=60%	neg
DENDRITICCELLS_2	119	-0.277976	-2.8208	0	8.5235e-05	0.0003	360	tags=45%, list=26%, signal=56%	neg
HALLMARK_ALLOGRAFT_REJECTION	65	-0.270973	-2.20192	0.00141716	0.00986323	0.0435	191	tags=35%, list=14%, signal=39%	neg
HALLMARK_OXIDATIVE_PHOSPHORYLATION	46	-0.294869	-2.07593	0.00299157	0.0200999	0.1074	707	tags=76%, list=50%, signal=148%	neg
DENDRITICCELLS_10	10	-0.519657	-1.90126	0.00860669	0.0523631	0.3003	683	tags=100%, list=48%, signal=193%	neg
DENDRITICCELLS_16	9	-0.516531	-1.7947	0.0167112	0.0871598	0.4983	391	tags=78%, list=28%, signal=107%	neg
DENDRITICCELLS_11	2	-0.914712	-1.6702	0.015118	0.138583	0.7609	123	tags=100%, list=9%, signal=109%	neg
HALLMARK_MYC_TARGETS_V1	16	-0.376518	-1.68779	0.028899	0.141202	0.7283	804	tags=94%, list=57%, signal=216%	neg
DENDRITICCELLS_25	2	-0.859986	-1.57283	0.0375427	0.209073	0.9113	200	tags=100%, list=14%, signal=116%	neg
HALLMARK_UNFOLDED_PROTEIN_RESPONSE	19	-0.314384	-1.51681	0.064759	0.249999	0.9605	700	tags=79%, list=50%, signal=155%	neg

## Sheet: cDC1_DEG
	primerid	Pr(>Chisq)	coef	ci.hi	ci.lo	fdr
1	Ppt1	1.38159e-171	1.40404	1.47994	1.32813	2.28156e-167
2	Naaa	2.41105e-168	1.61187	1.68419	1.53956	1.99081e-164
3	Xcr1	8.44941e-147	1.26119	1.35426	1.16811	4.65112e-143
4	Plbd1	5.20935e-102	1.1936	1.26945	1.11776	2.15068e-98
5	Gcsam	2.62755e-101	0.888054	0.977682	0.798426	8.67827e-98
6	Cd24a	4.15857e-92	1.16068	1.24114	1.08022	1.14458e-88
7	Cybb	5.03575e-92	-1.03176	-0.970867	-1.09266	1.188e-88
8	Wdfy4	3.58813e-84	1.07781	1.16502	0.990607	7.4068e-81
9	Ctsh	8.99741e-84	-0.893021	-0.783974	-1.00207	1.65092e-80
10	Clec9a	1.56461e-83	0.936522	1.02829	0.844751	2.58379e-80
11	Rab7b	2.44654e-82	0.896768	0.984842	0.808695	3.67292e-79
12	Sdad1	9.97828e-82	0.942842	1.03451	0.851177	1.37318e-78
13	2021-09-03	5.01504e-79	0.96101	1.06246	0.859559	6.37065e-76
14	Trim35	3.60131e-77	1.06825	1.15591	0.980591	4.24801e-74
15	Il7r	2.8603e-73	-0.865297	-0.807527	-0.923067	3.149e-70
16	Sult1a1	3.54796e-73	0.714879	0.816571	0.613186	3.66194e-70
17	Tyrobp	1.11432e-72	-0.61331	-0.542082	-0.684539	1.08246e-69
18	Pltp	3.7908e-72	-0.872607	-0.810436	-0.934779	3.47785e-69
19	Itgae	8.01004e-72	0.882966	0.982342	0.783591	6.96199e-69
20	Fth1	3.54214e-70	-0.399571	-0.35822	-0.440922	2.92475e-67
21	Plpp1	1.15011e-67	0.576226	0.674145	0.478308	9.04427e-65
22	2310031A07Rik	6.89987e-67	0.694452	0.797787	0.591117	5.00369e-64
23	Eef1b2	6.96893e-67	0.365973	0.405762	0.326183	5.00369e-64
24	Gm2a	1.33205e-66	0.731179	0.806268	0.656091	9.16564e-64
25	Cst3	1.43219e-65	0.776524	0.857947	0.695102	9.46048e-63
26	Psmb9	1.81931e-65	0.484821	0.543156	0.426486	1.15554e-62
27	Hepacam2	2.25426e-65	0.640484	0.734871	0.546097	1.37877e-62
28	Fcer1g	1.30658e-64	-0.810974	-0.698832	-0.923116	7.70602e-62
29	Ctss	7.23275e-64	-0.569512	-0.48487	-0.654154	4.11868e-61
30	Tlr3	1.01454e-62	0.522115	0.611611	0.432619	5.58471e-60
31	Ctsz	6.56542e-62	-0.503989	-0.421103	-0.586875	3.49746e-59
32	Ctsa	2.78014e-60	-0.786768	-0.708657	-0.864878	1.43473e-57
33	Cd52	1.32474e-59	0.838594	0.926853	0.750336	6.62934e-57
34	Atpif1	1.59156e-59	0.531619	0.59936	0.463877	7.73032e-57
35	Ncoa7	4.00563e-59	0.98061	1.08695	0.874271	1.88997e-56
36	Arhgdib	1.65131e-58	-0.947186	-0.831408	-1.06296	7.57494e-56
37	Btg2	2.04109e-58	0.629032	0.702239	0.555825	9.10986e-56
38	S100a6	2.13491e-58	-0.889801	-0.772581	-1.00702	9.27786e-56
39	Aif1	2.13997e-57	0.97203	1.05716	0.886899	9.06141e-55
40	Agpat3	5.2692e-57	0.619683	0.710425	0.528942	2.17539e-54
41	St3gal5	1.33942e-55	0.516374	0.605864	0.426884	5.3949e-53
42	Lair1	4.06706e-55	-0.737004	-0.675493	-0.798515	1.59913e-52
43	Plet1	1.76099e-54	1.14079	1.27518	1.00639	6.76303e-52
44	Capg	3.37367e-53	-0.735471	-0.668332	-0.80261	1.23806e-50
45	Hebp2	3.325e-53	0.424735	0.510072	0.339398	1.23806e-50
46	Samsn1	2.65855e-52	-0.874703	-0.793099	-0.956308	9.54419e-50
47	Siglech	2.13134e-51	-0.833853	-0.753939	-0.913767	7.48873e-49
48	Clec4n	8.07068e-51	-0.525676	-0.466903	-0.584449	2.77665e-48
49	Rac2	2.40118e-50	-0.587867	-0.475144	-0.70059	8.09247e-48
50	Ccr9	5.09679e-50	-0.658329	-0.573974	-0.742683	1.68337e-47
51	Lamp1	1.21196e-49	-0.76723	-0.673423	-0.861038	3.92439e-47
52	Slamf9	1.1824e-48	-0.673074	-0.607741	-0.738408	3.75503e-46
53	BC028528	2.59177e-48	0.7799	0.882191	0.677609	8.07555e-46
54	Ctsb	2.70502e-48	-0.80075	-0.687038	-0.914462	8.27234e-46
55	Tcf4	4.11128e-48	-0.837772	-0.754927	-0.920618	1.23443e-45
56	Mctp1	5.21552e-48	0.501134	0.588253	0.414015	1.53802e-45
57	Tmem176b	1.48086e-47	-0.696621	-0.632281	-0.76096	4.29033e-45
58	Ckb	2.48808e-47	0.917926	1.00686	0.828993	7.08082e-45
59	Ly6c2	2.52978e-47	-0.793101	-0.697309	-0.888893	7.08082e-45
60	Cfp	5.09122e-47	-0.355011	-0.245122	-0.464899	1.40127e-44
61	Emp3	3.62001e-46	-0.865204	-0.764425	-0.965982	9.80013e-44
62	A530099J19Rik	1.44933e-44	0.372444	0.452178	0.292709	3.86037e-42
63	Cdh1	2.30889e-44	-0.415074	-0.36787	-0.462277	6.05221e-42
64	Sirpa	6.44746e-44	-0.416487	-0.369568	-0.463407	1.66365e-41
65	Cd9	1.19768e-42	0.802285	0.900878	0.703692	3.04284e-40
66	Fnbp1	1.97214e-42	0.748501	0.839087	0.657915	4.93452e-40
67	Tmem123	7.02328e-42	-0.768422	-0.672873	-0.86397	1.73108e-39
68	2021-09-06	7.6984e-42	0.69334	0.793975	0.592704	1.86958e-39
69	Arl5c	8.94613e-42	-0.62704	-0.564189	-0.689891	2.14111e-39
70	Ltb	3.81409e-41	-0.576297	-0.511789	-0.640805	8.99798e-39
71	Klk1b27	5.07234e-41	-0.68396	-0.618508	-0.749411	1.17978e-38
72	Egr3	6.90068e-41	0.519093	0.618358	0.419829	1.58275e-38
73	Slc25a20	9.01814e-41	0.690352	0.79338	0.587325	2.04008e-38
74	Creb5	1.21771e-40	-0.346147	-0.298584	-0.393711	2.71747e-38
75	Gpx4	1.4093e-40	-0.545151	-0.440937	-0.649365	3.10309e-38
76	Klk1	1.56432e-40	-1.03176	NA	NA	3.39911e-38
77	Tmsb4x	2.07326e-40	0.302704	0.344325	0.261082	4.44648e-38
78	Ms4a6d	7.17506e-40	-0.61081	-0.539049	-0.68257	1.51909e-37
79	Dnase1l3	8.63581e-40	0.595221	0.700388	0.490053	1.80521e-37
80	Tmsb10	1.06403e-39	0.451312	0.520843	0.381782	2.19643e-37
81	Fuca1	1.12338e-39	0.660491	0.742975	0.578007	2.2903e-37
82	Txndc15	1.55429e-39	0.708553	0.801801	0.615304	3.13018e-37
83	Cox6a2	1.72082e-39	-1.03176	NA	NA	3.42381e-37
84	H2-DMb2	2.16507e-39	0.266846	0.376846	0.156846	4.25642e-37
85	Unc119	6.81581e-39	0.723144	0.827122	0.619165	1.32419e-36
86	Id2	6.99844e-39	0.911838	1.01657	0.807107	1.34386e-36
87	Cycs	1.00823e-38	0.537142	0.609298	0.464985	1.91378e-36
88	Actr3	3.16654e-38	0.419755	0.484079	0.355432	5.9423e-36
89	Plekho2	3.5395e-38	0.662066	0.755239	0.568893	6.56757e-36
90	Plaur	4.9329e-38	-0.620844	-0.550888	-0.6908	9.05132e-36
91	Tmem176a	5.99836e-38	-0.576285	-0.515857	-0.636714	1.08854e-35
92	Ly86	9.06448e-38	-0.68111	-0.580278	-0.781942	1.62707e-35
93	Scimp	1.06243e-37	-0.609629	-0.531278	-0.68798	1.88655e-35
94	Ece1	1.21469e-37	0.648886	0.748132	0.549641	2.13397e-35
95	S100a10	1.7471e-37	-0.760517	-0.647454	-0.873581	3.03701e-35
96	Gm6377	1.85792e-37	0.622602	0.722934	0.52227	3.19601e-35
97	Ttc39a	2.10925e-37	0.375197	0.452808	0.297585	3.59095e-35
98	Ctsl	3.288e-37	-0.717047	-0.625711	-0.808382	5.54062e-35
99	Il2rg	3.70179e-37	-0.504732	-0.447108	-0.562355	6.17488e-35
100	Bst2	4.13516e-37	-0.745672	-0.619527	-0.871816	6.8288e-35
101	Rtl8a	6.25841e-37	0.54044	0.634256	0.446624	1.02328e-34
102	Malt1	6.75078e-37	-0.598103	-0.52074	-0.675465	1.09296e-34
103	Fyb	1.0356e-36	-0.627309	-0.538251	-0.716367	1.66037e-34
104	Zeb2	2.21132e-36	-0.48414	-0.430848	-0.537431	3.51132e-34
105	Gngt2	3.25189e-36	-0.569369	-0.479168	-0.659571	5.11445e-34
106	Sell	3.6465e-36	-0.62994	-0.561664	-0.698216	5.68098e-34
107	Ms4a4c	4.82275e-36	-0.552585	-0.486616	-0.618554	7.44327e-34
108	Fgr	5.54103e-36	-0.471805	-0.416643	-0.526968	8.47264e-34
109	Iglc3	7.2103e-36	-0.664894	-0.595266	-0.734523	1.09239e-33
110	Plac8	1.04506e-35	-0.890511	-0.734333	-1.04669	1.56892e-33
111	Fam149a	2.08329e-35	0.329647	0.409924	0.249369	3.09941e-33
112	Lyz2	3.18241e-35	0.904839	1.03136	0.778316	4.69235e-33
113	Arpc2	6.22316e-35	0.252461	0.290527	0.214394	9.09462e-33
114	Emb	7.15534e-35	-0.4791	-0.418926	-0.539275	1.03652e-32
115	Psap	7.31897e-35	0.444322	0.512526	0.376118	1.051e-32
116	Blnk	7.71081e-35	-0.545119	-0.48701	-0.603228	1.09773e-32
117	Arsb	2.09096e-34	0.519629	0.613131	0.426128	2.95129e-32
118	Gpr65	5.01002e-34	0.703977	0.809897	0.598057	7.01149e-32
119	Atp1b1	8.29882e-34	-0.538752	-0.480317	-0.597187	1.15165e-31
120	Gm21762	1.01481e-33	-1.03176	NA	NA	1.39655e-31
121	Mpeg1	1.4449e-33	0.693243	0.790523	0.595963	1.97199e-31
122	Atox1	1.65136e-33	0.488759	0.564642	0.412876	2.23529e-31
123	Btla	2.45594e-33	0.607884	0.702428	0.513339	3.29735e-31
124	Tgm2	4.23672e-33	-0.423805	-0.369274	-0.478336	5.64236e-31
125	Nfkb1	6.49674e-33	-0.567436	-0.46349	-0.671381	8.58297e-31
126	Cd7	7.61577e-33	-0.648053	-0.574848	-0.721259	9.9815e-31
127	Arhgap18	1.39916e-32	0.566658	0.663139	0.470177	1.81935e-30
128	Cyp26b1	2.45142e-32	0.290364	0.366309	0.214418	3.16271e-30
129	Mkrn1	2.51932e-32	0.462845	0.548663	0.377027	3.22512e-30
130	Snx18	2.69912e-32	-0.5326	-0.465124	-0.600076	3.42872e-30
131	Dap	3.93662e-32	-0.517363	-0.413618	-0.621108	4.96255e-30
132	Cd300a	8.11325e-32	-0.487523	-0.426036	-0.54901	1.01502e-29
133	Spns3	8.6507e-32	-0.413444	-0.365422	-0.461465	1.07412e-29
134	Gng12	1.00695e-31	0.640964	0.736911	0.545016	1.24096e-29
135	H2-Eb1	1.12515e-31	0.642207	0.735937	0.548477	1.37635e-29
136	Dpy19l3	1.1348e-31	0.387674	0.470243	0.305106	1.37795e-29
137	AA467197	1.68264e-31	-0.515601	-0.449536	-0.581667	2.02826e-29
138	Atp2a1	2.12122e-31	-1.03176	NA	NA	2.53839e-29
139	Cd68	2.57212e-31	-0.516223	-0.409434	-0.623011	3.05582e-29
140	Rgs10	3.80762e-31	0.500489	0.592799	0.40818	4.49136e-29
141	Havcr2	9.19141e-31	0.534514	0.631258	0.43777	1.0765e-28
142	Ccr1	1.3042e-30	-0.3253	-0.278186	-0.372414	1.51673e-28
143	Rftn1	1.61567e-30	-0.572485	-0.493549	-0.651421	1.86582e-28
144	Cd164	3.15766e-30	-0.550376	-0.471645	-0.629107	3.62122e-28
145	Mzb1	3.59506e-30	-0.500709	-0.442105	-0.559313	4.09441e-28
146	Cd209a	3.92418e-30	-0.468734	-0.408973	-0.528496	4.43863e-28
147	S100a4	4.91602e-30	-0.621109	-0.533083	-0.709135	5.52267e-28
148	Ly6c1	5.8762e-30	-0.538389	-0.472833	-0.603944	6.55673e-28
149	Dbn1	8.55343e-30	0.345926	0.424644	0.267208	9.47995e-28
150	Prkar2a	1.28486e-29	0.576184	0.67989	0.472477	1.41454e-27
151	Sgms1	1.8935e-29	0.396366	0.483363	0.30937	2.07082e-27
152	Gm5547	2.13833e-29	-0.458726	-0.403946	-0.513507	2.32318e-27
153	Ffar4	2.38569e-29	0.305768	0.384734	0.226802	2.57498e-27
154	Klrd1	3.13375e-29	-0.467557	-0.40744	-0.527674	3.36044e-27
155	Napsa	3.70279e-29	-0.394171	-0.29302	-0.495321	3.94503e-27
156	Smim5	4.26547e-29	-0.461475	-0.40643	-0.516521	4.51538e-27
157	Snx22	4.38808e-29	0.271504	0.344028	0.19898	4.61558e-27
158	Cd36	4.63211e-29	0.345492	0.428765	0.262219	4.84144e-27
159	Sla2	8.19569e-29	-0.44505	-0.39081	-0.49929	8.51217e-27
160	Adam8	9.23865e-29	0.57073	0.674147	0.467313	9.53544e-27
161	Ncf2	9.45717e-29	-0.467949	-0.401355	-0.534543	9.70035e-27
162	Cd47	1.16362e-28	-0.332287	-0.262964	-0.401611	1.18617e-26
163	Mmp12	1.54589e-28	-0.238584	-0.195333	-0.281836	1.56619e-26
164	Ptpn6	2.8236e-28	-0.561877	-0.456167	-0.667586	2.84323e-26
165	Grn	3.13096e-28	-0.431831	-0.310271	-0.553391	3.13362e-26
166	Mcemp1	3.20053e-28	-0.412036	-0.356613	-0.467458	3.18395e-26
167	Socs2	3.84675e-28	-0.373272	-0.325733	-0.42081	3.8039e-26
168	Snx5	5.41356e-28	-0.55668	-0.440626	-0.672734	5.3214e-26
169	H2-Ab1	5.6e-28	0.617677	0.713652	0.521701	5.47209e-26
170	Mgl2	6.79345e-28	-0.482953	-0.402642	-0.563265	6.59923e-26
171	Ptpn1	6.96852e-28	-0.53618	-0.427946	-0.644414	6.72971e-26
172	Fgl2	8.78185e-28	0.681354	0.787893	0.574816	8.4316e-26
173	Pacsin1	1.44752e-27	-0.446872	-0.386768	-0.506977	1.38175e-25
174	Tlr11	1.66128e-27	0.224687	0.292597	0.156776	1.57669e-25
175	Smc6	1.91892e-27	-0.594181	-0.481741	-0.70662	1.8108e-25
176	Cd72	2.84237e-27	-0.318567	-0.272584	-0.36455	2.66699e-25
177	Dapk2	3.17161e-27	0.249252	0.319666	0.178837	2.9591e-25
178	Olfm1	3.88567e-27	0.600544	0.704966	0.496121	3.60494e-25
179	H2-Aa	3.99598e-27	0.524798	0.611296	0.438299	3.68657e-25
180	Hfe	5.14186e-27	0.618619	0.731428	0.505809	4.71737e-25
181	Rplp1	5.31818e-27	0.172035	0.2024	0.14167	4.85218e-25
182	Rab11a	8.25487e-27	0.528706	0.619713	0.437698	7.49016e-25
183	Spib	9.94811e-27	-0.41361	-0.36161	-0.465609	8.97722e-25
184	Irf8	1.32176e-26	0.666485	0.763115	0.569855	1.18628e-24
185	Bcl2l11	1.63694e-26	-0.525256	-0.44595	-0.604563	1.46121e-24
186	Trib1	1.69591e-26	0.606105	0.708577	0.503634	1.50571e-24
187	Ccr5	1.71857e-26	-0.395562	-0.340047	-0.451077	1.51767e-24
188	Fndc5	1.96388e-26	0.300419	0.378968	0.221871	1.72508e-24
189	Cd69	2.01206e-26	-0.368926	-0.318226	-0.419627	1.75805e-24
190	Rab32	2.06577e-26	0.398708	0.484501	0.312914	1.79548e-24
191	Runx2	2.10006e-26	-0.414132	-0.361225	-0.467038	1.81572e-24
192	Pomp	2.12357e-26	0.240402	0.286476	0.194329	1.82649e-24
193	Cadm1	2.14103e-26	0.624928	0.730659	0.519196	1.83197e-24
194	Ifi203	2.41208e-26	-0.376162	-0.323651	-0.428673	2.05325e-24
195	Ctsd	2.69453e-26	-0.425704	-0.363511	-0.487898	2.28192e-24
196	Abi3	2.99504e-26	-0.364009	-0.312255	-0.415763	2.52288e-24
197	Ctsc	3.00962e-26	-0.501744	-0.386793	-0.616695	2.52288e-24
198	Lefty1	3.33483e-26	-0.445412	-0.384087	-0.506736	2.78139e-24
199	Xbp1	3.3661e-26	-0.507559	-0.402121	-0.612996	2.79335e-24
200	Ptprcap	3.43896e-26	-0.503911	-0.428316	-0.579506	2.83955e-24
201	Upb1	3.66195e-26	-0.386201	-0.336869	-0.435533	3.00863e-24
202	Fgd2	4.38689e-26	0.527903	0.624815	0.43099	3.58639e-24
203	Dntt	5.24126e-26	-1.03176	NA	NA	4.26376e-24
204	Rbpj	5.62479e-26	0.542675	0.640618	0.444732	4.55332e-24
205	I830077J02Rik	6.68143e-26	-0.359663	-0.309381	-0.409946	5.3823e-24
206	Sh3bp1	8.83407e-26	0.556291	0.652836	0.459746	7.08184e-24
207	Ptms	1.43573e-25	0.367949	0.443464	0.292433	1.14539e-23
208	Ms4a6c	1.61467e-25	-0.532061	-0.438978	-0.625145	1.28195e-23
209	Pbx1	1.9672e-25	0.359225	0.442314	0.276136	1.55437e-23
210	Nr4a2	2.46947e-25	0.675578	0.790146	0.56101	1.94195e-23
211	Fbxo4	2.77124e-25	0.340747	0.421467	0.260026	2.16892e-23
212	Bcl2a1d	3.26722e-25	0.369845	0.472708	0.266982	2.54504e-23
213	Slc8b1	3.32564e-25	0.369748	0.453923	0.285573	2.57838e-23
214	Tmed3	5.34109e-25	-0.497729	-0.392303	-0.603154	4.12163e-23
215	AW112010	5.72627e-25	-0.371099	-0.256515	-0.485683	4.39831e-23
216	Batf3	5.83337e-25	0.558101	0.660873	0.455329	4.45983e-23
217	Il1r2	7.90643e-25	-0.363113	-0.265159	-0.461067	6.0169e-23
218	Csf1r	8.41872e-25	-0.278317	-0.234513	-0.322122	6.37737e-23
219	Gpd2	9.11536e-25	0.60987	0.712664	0.507077	6.87356e-23
220	H2-DMb1	1.81267e-24	0.636301	0.729455	0.543147	1.36066e-22
221	Ptpn18	1.99557e-24	0.447794	0.525434	0.370155	1.49117e-22
222	Cd209d	2.54e-24	-1.03176	NA	NA	1.88944e-22
223	Slc15a3	2.57392e-24	-0.404943	-0.342358	-0.467529	1.90609e-22
224	H13	2.93504e-24	-0.469586	-0.367554	-0.571618	2.1638e-22
225	Nucb2	4.84018e-24	-0.464233	-0.384002	-0.544465	3.55248e-22
226	Shtn1	5.74426e-24	0.429517	0.522295	0.336739	4.19738e-22
227	Slc44a2	7.00504e-24	-0.407506	-0.346163	-0.468848	5.09609e-22
228	Prkca	7.30841e-24	-0.358244	-0.309089	-0.407399	5.29347e-22
229	Rala	7.72899e-24	0.469934	0.563722	0.376145	5.57365e-22
230	Paqr5	7.85515e-24	-0.364597	-0.315038	-0.414157	5.64e-22
231	Tbca	8.18986e-24	0.298625	0.359231	0.23802	5.85487e-22
232	Clec4a2	1.05695e-23	-0.21433	-0.175352	-0.253309	7.52347e-22
233	Bcl11a	1.21091e-23	-0.434366	-0.366161	-0.502571	8.58239e-22
234	Dnajc7	1.40297e-23	-0.445022	-0.331484	-0.558559	9.90111e-22
235	Msrb1	2.63439e-23	-0.362942	-0.25828	-0.467605	1.85125e-21
236	Rps11	2.82747e-23	0.128459	0.153128	0.103791	1.97851e-21
237	Txn1	2.85429e-23	0.251279	0.321008	0.18155	1.98885e-21
238	Selplg	4.12498e-23	-0.389235	-0.287912	-0.490559	2.86218e-21
239	Gpr33	4.22714e-23	0.206625	0.271214	0.142036	2.92079e-21
240	Sh3bgr	4.99128e-23	-1.03176	NA	NA	3.43442e-21
241	Lst1	5.80987e-23	-0.383018	-0.311648	-0.454388	3.96463e-21
242	Slpi	5.80929e-23	-0.521262	-0.427566	-0.614957	3.96463e-21
243	Asb2	7.96342e-23	0.334898	0.419223	0.250574	5.41185e-21
244	Rpl14	9.33261e-23	0.140711	0.167419	0.114003	6.31634e-21
245	Ifitm1	1.23296e-22	-0.602987	-0.454625	-0.751349	8.31069e-21
246	Zyx	1.65989e-22	0.489406	0.591307	0.387505	1.11428e-20
247	Slamf7	1.73945e-22	0.416284	0.506147	0.32642	1.16297e-20
248	Ldhb	1.74993e-22	-0.322448	-0.277365	-0.367532	1.16525e-20
249	Trpm2	1.83777e-22	0.217764	0.284776	0.150752	1.21883e-20
250	Cd33	1.92217e-22	-0.215146	-0.179166	-0.251125	1.26971e-20
251	Kctd12	2.2343e-22	0.501619	0.600239	0.402999	1.47001e-20
252	Spg21	2.29427e-22	0.489038	0.594889	0.383187	1.50347e-20
253	Laptm4b	2.30527e-22	0.283822	0.365813	0.201831	1.50472e-20
254	Naga	2.38871e-22	0.560284	0.6651	0.455468	1.55304e-20
255	Prdx2	2.7281e-22	0.546828	0.638428	0.455228	1.76674e-20
256	Mndal	3.26169e-22	-0.522753	-0.432882	-0.612624	2.10404e-20
257	Rnf149	3.59513e-22	-0.441954	-0.354011	-0.529897	2.31011e-20
258	Rasgrp3	4.87103e-22	0.227926	0.295572	0.16028	3.11784e-20
259	B2m	5.06471e-22	-0.202368	-0.161075	-0.243661	3.22929e-20
260	Ifi47	5.42173e-22	-0.424657	-0.356716	-0.492599	3.43044e-20
261	Trp53i11	5.40279e-22	-0.307413	-0.26151	-0.353316	3.43044e-20
262	Ighm	5.96492e-22	-0.301056	-0.184346	-0.417765	3.75972e-20
263	Gpcpd1	9.49224e-22	0.522146	0.628228	0.416063	5.96026e-20
264	Cd8b1	9.7471e-22	-0.428059	-0.366889	-0.489229	6.0971e-20
265	Dirc2	1.12914e-21	-0.349721	-0.296622	-0.402819	7.03645e-20
266	Arap2	1.71252e-21	-0.225378	-0.189046	-0.26171	1.06318e-19
267	Flrt3	1.90067e-21	-0.379921	-0.321459	-0.438384	1.17557e-19
268	Vwf	1.97953e-21	0.25436	0.327827	0.180893	1.21978e-19
269	Cd207	2.61532e-21	0.174131	0.235143	0.113119	1.60556e-19
270	Cd59a	2.74288e-21	-1.03176	NA	NA	1.67763e-19
271	Fcrla	2.85865e-21	-0.366349	-0.295243	-0.437455	1.74199e-19
272	Cdkn1a	2.97418e-21	-0.560926	-0.439402	-0.68245	1.80572e-19
273	Serpinb6b	3.1045e-21	0.389226	0.505641	0.272812	1.87794e-19
274	AC163354.1	3.11958e-21	0.217406	0.282064	0.152748	1.88018e-19
275	Lat2	4.13944e-21	-0.426598	-0.343095	-0.5101	2.48577e-19
276	Rabgap1l	4.43268e-21	-0.369556	-0.290519	-0.448592	2.65222e-19
277	Kdm7a	4.75987e-21	0.432514	0.527922	0.337106	2.8377e-19
278	Ppfibp2	5.01379e-21	0.318922	0.400116	0.237728	2.97833e-19
279	Hpse	5.20344e-21	-0.404055	-0.338939	-0.469171	3.07991e-19
280	Cdk14	5.72706e-21	0.299099	0.376108	0.222089	3.37774e-19
281	Fxyd5	5.79459e-21	-0.117579	-0.0279339	-0.207224	3.40541e-19
282	Anpep	5.95167e-21	0.29594	0.374879	0.217	3.48532e-19
283	Ubash3b	6.13311e-21	0.412395	0.505266	0.319524	3.57888e-19
284	Ifi27l2a	7.78065e-21	-0.641765	-0.518282	-0.765248	4.52428e-19
285	Blvrb	9.17752e-21	-0.317438	-0.265138	-0.369737	5.31781e-19
286	Timeless	9.95592e-21	0.203439	0.269647	0.137231	5.74867e-19
287	Ddr1	1.22641e-20	-1.03176	NA	NA	7.0568e-19
288	Tmem108	1.24237e-20	-0.401182	-0.3402	-0.462163	7.12378e-19
289	Mpp6	1.70263e-20	0.484277	0.581689	0.386866	9.72916e-19
290	Rtl8b	1.95935e-20	0.32405	0.40817	0.239929	1.11575e-18
291	Cd83	2.27073e-20	0.607292	0.716125	0.498459	1.28862e-18
292	Sh2d1b1	2.75145e-20	-1.03176	NA	NA	1.55608e-18
293	Zeb2os	2.94387e-20	-0.241274	-0.203748	-0.2788	1.65922e-18
294	Ccrl2	3.02621e-20	-0.439969	-0.360157	-0.519782	1.69982e-18
295	Pkig	3.09161e-20	-0.44645	-0.364998	-0.527903	1.73067e-18
296	Rab24	3.36937e-20	-0.385323	-0.299501	-0.471146	1.87979e-18
297	Abhd17b	3.80918e-20	-0.432818	-0.355283	-0.510352	2.1174e-18
298	Clec2i	3.82092e-20	-0.254677	-0.215324	-0.294029	2.1174e-18
299	Smagp	4.04331e-20	0.27348	0.347928	0.199032	2.23315e-18
300	Gatm	4.26055e-20	0.403971	0.509438	0.298504	2.34529e-18
301	Txndc16	4.32821e-20	0.339885	0.429516	0.250255	2.37462e-18
302	Arl6ip5	4.38032e-20	-0.38305	-0.283545	-0.482555	2.39525e-18
303	Bcl2a1a	4.76468e-20	0.523903	0.63684	0.410965	2.58829e-18
304	Pir	4.75755e-20	-0.306817	-0.26032	-0.353313	2.58829e-18
305	Ifi27	4.78369e-20	-0.308266	-0.25422	-0.362312	2.59009e-18
306	Tm6sf1	5.37061e-20	0.465769	0.571153	0.360384	2.89837e-18
307	Bcl2a1b	5.45453e-20	0.494549	0.610947	0.378152	2.93407e-18
308	Mrpl42	6.93844e-20	0.526486	0.631373	0.4216	3.72017e-18
309	Gapt	7.56049e-20	-0.304707	-0.257006	-0.352408	4.04058e-18
310	Gm5150	7.61048e-20	-0.208299	-0.170324	-0.246274	4.05418e-18
311	Nfkbiz	8.95893e-20	-0.37605	-0.300952	-0.451148	4.75716e-18
312	Rasgrp2	1.09934e-19	-0.35178	-0.296595	-0.406965	5.81874e-18
313	Tspan13	1.14004e-19	-0.369726	-0.265422	-0.474031	6.01488e-18
314	Cd53	1.19796e-19	-0.201531	-0.101151	-0.301911	6.30036e-18
315	Tagln2	1.22333e-19	-0.509534	-0.387342	-0.631726	6.41335e-18
316	Ppdpf	1.45148e-19	-0.430415	-0.330977	-0.529853	7.58537e-18
317	Evl	1.72014e-19	0.431836	0.529516	0.334156	8.96103e-18
318	Ildr1	1.76159e-19	0.251298	0.323292	0.179305	9.14809e-18
319	Prdx5	1.8747e-19	-0.226687	-0.145618	-0.307755	9.70494e-18
320	Cyb5a	2.02327e-19	0.511529	0.606961	0.416096	1.04413e-17
321	Atp2b4	2.07653e-19	-0.271952	-0.229608	-0.314296	1.06828e-17
322	Hic1	2.10036e-19	0.260704	0.337319	0.184088	1.07718e-17
323	Smim14	2.31024e-19	-0.377009	-0.27003	-0.483989	1.18115e-17
324	Eepd1	2.64793e-19	-0.337209	-0.281171	-0.393246	1.346e-17
325	Tbc1d4	2.64897e-19	0.291935	0.400452	0.183418	1.346e-17
326	Hhex	2.91488e-19	0.465754	0.569357	0.36215	1.47658e-17
327	P3h2	3.04072e-19	0.172918	0.230701	0.115136	1.53561e-17
328	Pira2	3.4557e-19	-0.212361	-0.173222	-0.2515	1.73986e-17
329	Clec5a	3.78215e-19	-0.154764	-0.122399	-0.18713	1.89843e-17
330	Rnf121	4.23464e-19	0.354018	0.440851	0.267186	2.11912e-17
331	Map1lc3b	4.48808e-19	-0.325687	-0.229703	-0.42167	2.23916e-17
332	Efhd2	4.57027e-19	0.48817	0.580811	0.395529	2.2733e-17
333	Vdr	4.89323e-19	-0.273252	-0.228832	-0.317671	2.42663e-17
334	Necap2	4.95324e-19	-0.440681	-0.336244	-0.545118	2.44904e-17
335	Fcgr1	5.38484e-19	-0.222308	-0.18133	-0.263286	2.65448e-17
336	Gusb	6.48426e-19	0.464936	0.565459	0.364413	3.18694e-17
337	Slc16a6	6.7751e-19	0.447336	0.548075	0.346597	3.32e-17
338	Ffar2	6.81801e-19	-0.149462	-0.117886	-0.181038	3.33114e-17
339	Ahr	8.0107e-19	0.480934	0.585107	0.376761	3.90232e-17
340	Arf4	8.8623e-19	-0.309136	-0.202565	-0.415708	4.30447e-17
341	Rpl22	1.04881e-18	0.16691	0.204167	0.129654	5.07918e-17
342	Qpct	1.10565e-18	0.321976	0.407953	0.236	5.33878e-17
343	Cmtm7	1.41397e-18	0.493822	0.588526	0.399118	6.80766e-17
344	Rnase6	1.50347e-18	0.0596386	0.173045	-0.0537678	7.21752e-17
345	Smco4	1.66154e-18	0.293825	0.372645	0.215006	7.95322e-17
346	Gdi2	1.83212e-18	0.238318	0.289865	0.186771	8.74442e-17
347	Pmf1	1.90851e-18	0.386968	0.48113	0.292805	9.08277e-17
348	BC035044	1.9768e-18	0.316459	0.399115	0.233803	9.38073e-17
349	Hilpda	2.40978e-18	-0.382692	-0.302545	-0.462838	1.14026e-16
350	Ifitm3	4.02479e-18	-0.00336957	0.14308	-0.149819	1.89901e-16
351	Irf5	4.08744e-18	0.492651	0.588715	0.396588	1.92308e-16
352	Cxcl16	4.30379e-18	0.327525	0.44218	0.212869	2.01911e-16
353	Siglece	5.00244e-18	-0.12702	-0.0980503	-0.155989	2.34023e-16
354	Ppp1r11	6.02549e-18	0.365676	0.45722	0.274132	2.81088e-16
355	Rap1a	6.33718e-18	-0.33965	-0.231055	-0.448245	2.94795e-16
356	Ucp2	7.34951e-18	0.242317	0.300538	0.184096	3.40927e-16
357	Lifr	7.73165e-18	-0.281397	-0.234717	-0.328077	3.57648e-16
358	Krtcap2	7.87238e-18	-0.393723	-0.284256	-0.503189	3.63141e-16
359	Gpr183	1.20336e-17	-0.387454	-0.313471	-0.461438	5.53547e-16
360	Tnni2	1.26455e-17	0.438614	0.539399	0.337829	5.80076e-16
361	Tsc22d1	1.31093e-17	-0.391561	-0.312883	-0.470238	5.99685e-16
362	Fam3c	1.32523e-17	-0.294396	-0.238355	-0.350437	6.04554e-16
363	Adssl1	1.40917e-17	-0.307606	-0.247747	-0.367465	6.41076e-16
364	Sema4b	1.48196e-17	-1.03176	NA	NA	6.72339e-16
365	Fcgr4	1.50395e-17	-0.215202	-0.173684	-0.256719	6.80443e-16
366	Ppia	1.60886e-17	-0.132182	-0.101784	-0.162579	7.25921e-16
367	Pilra	1.92323e-17	-0.131302	-0.10152	-0.161084	8.65403e-16
368	Ass1	2.49587e-17	-0.379536	-0.286824	-0.472247	1.12002e-15
369	Fam214a	2.68936e-17	-0.290282	-0.241608	-0.338955	1.20358e-15
370	Mctp2	3.07873e-17	-1.03176	NA	NA	1.37411e-15
371	Klf13	3.57638e-17	-0.400039	-0.29619	-0.503889	1.59192e-15
372	Il4i1	4.89604e-17	-1.03176	NA	NA	2.17347e-15
373	Rab43	4.96183e-17	0.347649	0.435226	0.260071	2.19677e-15
374	Cd74	5.46601e-17	0.3394	0.414534	0.264267	2.41352e-15
375	Kmo	5.4822e-17	-0.356876	-0.283707	-0.430046	2.41422e-15
376	Csf2rb2	6.25294e-17	-0.354573	-0.274612	-0.434533	2.73902e-15
377	Lpar6	6.24712e-17	0.313225	0.398459	0.22799	2.73902e-15
378	Klrk1	6.35059e-17	-0.391995	-0.291148	-0.492841	2.77443e-15
379	Tmbim4	6.59357e-17	-0.358358	-0.259352	-0.457365	2.87299e-15
380	Fam174a	6.63378e-17	-0.427693	-0.319149	-0.536237	2.8829e-15
381	Spi1	6.90227e-17	0.462696	0.54754	0.377851	2.99171e-15
382	Nrg1	7.75924e-17	-0.29145	-0.241729	-0.34117	3.35435e-15
383	Sirpb1c	8.08058e-17	-0.151591	-0.119803	-0.183378	3.48414e-15
384	Nfkbia	8.81391e-17	-0.264352	-0.141692	-0.387012	3.79044e-15
385	Il21r	9.04961e-17	-0.255481	-0.210567	-0.300395	3.8817e-15
386	Gramd2	9.08701e-17	0.118085	0.168641	0.0675292	3.88764e-15
387	Asap2	9.24109e-17	0.257375	0.331994	0.182755	3.94334e-15
388	Sema4f	1.01843e-16	0.123753	0.175365	0.0721401	4.33461e-15
389	Phf11a	1.04467e-16	0.339574	0.431446	0.247701	4.43489e-15
390	Gpr82	1.20618e-16	0.191734	0.255989	0.12748	5.10739e-15
391	Tnip3	1.27421e-16	-0.419093	-0.338125	-0.500061	5.38165e-15
392	Cdh5	1.28445e-16	-1.03176	NA	NA	5.41108e-15
393	Pianp	1.33298e-16	0.312925	0.397682	0.228168	5.60124e-15
394	Mycl	1.42635e-16	0.232454	0.304515	0.160393	5.97837e-15
395	Edem2	1.43619e-16	-0.346454	-0.262698	-0.43021	6.00437e-15
396	Ppp1r2	1.92013e-16	0.44831	0.547347	0.349273	8.00734e-15
397	Gbp7	2.07728e-16	-0.207306	-0.166901	-0.247712	8.64084e-15
398	H2afz	2.08928e-16	0.285804	0.350092	0.221517	8.66894e-15
399	Glipr2	2.38309e-16	-0.349207	-0.283914	-0.4145	9.86325e-15
400	Unc119b	2.7913e-16	0.266016	0.343886	0.188147	1.15239e-14
401	Ablim1	3.04172e-16	-0.236236	-0.195038	-0.277434	1.25264e-14
402	Rpl28	3.42757e-16	0.130059	0.159529	0.100588	1.40803e-14
403	Pmaip1	3.63167e-16	0.472063	0.576585	0.36754	1.48817e-14
404	Itga1	4.25882e-16	0.154985	0.213546	0.0964231	1.74084e-14
405	Pcyt1a	4.5553e-16	-0.23211	-0.190526	-0.273694	1.85744e-14
406	Pilrb2	5.27717e-16	-1.03176	NA	NA	2.14648e-14
407	Rell1	5.62109e-16	-0.307712	-0.239962	-0.375462	2.27558e-14
408	Tspan33	5.62212e-16	0.306138	0.394278	0.217998	2.27558e-14
409	Ramp1	5.9742e-16	-0.281601	-0.201031	-0.36217	2.41218e-14
410	Dynll1	6.07076e-16	-0.235045	-0.162562	-0.307527	2.43924e-14
411	Ramp3	6.06127e-16	-0.453067	-0.354355	-0.551779	2.43924e-14
412	Vgll4	7.85542e-16	-0.357741	-0.283341	-0.432141	3.14865e-14
413	S100a11	8.08129e-16	0.313303	0.38215	0.244456	3.23134e-14
414	Il1b	9.41999e-16	0.424725	0.555617	0.293833	3.75753e-14
415	Sdc4	9.46144e-16	-0.340132	-0.27455	-0.405713	3.76497e-14
416	Ms4a6b	9.70224e-16	-0.277356	-0.218869	-0.335844	3.85151e-14
417	Fscn1	1.00665e-15	-0.31914	-0.252864	-0.385416	3.98651e-14
418	Wdr86	1.05253e-15	0.183571	0.24644	0.120701	4.15826e-14
419	Plxdc2	1.27723e-15	-1.03176	NA	NA	5.03392e-14
420	Gbp4	1.32333e-15	-0.210749	-0.169776	-0.251722	5.20322e-14
421	Cyp4f16	1.41781e-15	-0.191714	-0.148371	-0.235056	5.56146e-14
422	Slamf8	1.48746e-15	0.381929	0.481525	0.282334	5.82085e-14
423	Epcam	1.54353e-15	-0.139053	-0.107356	-0.170751	6.02112e-14
424	Jtb	1.54593e-15	0.414374	0.507726	0.321022	6.02112e-14
425	Cenpv	1.5562e-15	0.164648	0.224358	0.104937	6.04685e-14
426	Sec61b	1.69279e-15	-0.180427	-0.136881	-0.223972	6.56215e-14
427	Ccdc162	1.72587e-15	-1.03176	NA	NA	6.67471e-14
428	Aph1c	2.15425e-15	0.331992	0.419578	0.244405	8.31198e-14
429	Plcb4	2.66171e-15	0.166674	0.228233	0.105115	1.0246e-13
430	Cxxc5	2.79709e-15	-0.22751	-0.18658	-0.26844	1.07421e-13
431	Zcchc4	2.84623e-15	0.182502	0.247188	0.117817	1.09055e-13
432	Zmynd8	3.1631e-15	-0.319013	-0.254375	-0.383651	1.20915e-13
433	Pld4	3.47919e-15	-0.0921187	0.0151178	-0.199355	1.32691e-13
434	Rab13	3.59779e-15	0.23946	0.31379	0.165129	1.36899e-13
435	Gbp2	4.30462e-15	-0.205895	-0.161793	-0.249997	1.63417e-13
436	Taldo1	4.59221e-15	0.221644	0.284474	0.158813	1.73935e-13
437	Ltb4r1	5.07114e-15	-0.198107	-0.159282	-0.236932	1.91636e-13
438	Treml4	5.19703e-15	0.175132	0.236108	0.114156	1.95945e-13
439	App	5.2313e-15	-0.233115	-0.152827	-0.313404	1.96788e-13
440	Sorl1	5.7521e-15	-0.247672	-0.199455	-0.29589	2.15887e-13
441	Ccl6	5.85471e-15	-0.312483	-0.239572	-0.385394	2.1924e-13
442	Osm	6.42771e-15	-0.228173	-0.184322	-0.272024	2.40152e-13
443	Hvcn1	6.96116e-15	-0.207012	-0.169403	-0.24462	2.59496e-13
444	Emc3	7.42438e-15	-0.33283	-0.247319	-0.41834	2.7614e-13
445	Khdrbs3	7.54882e-15	1.61187	NA	NA	2.80138e-13
446	H2-DMa	7.66985e-15	0.310967	0.376074	0.24586	2.83356e-13
447	Ninj1	7.6637e-15	-0.269079	-0.194328	-0.34383	2.83356e-13
448	Fam46a	8.20173e-15	-0.272314	-0.217838	-0.326789	3.0215e-13
449	Lyz1	8.21517e-15	0.111869	0.164957	0.0587814	3.0215e-13
450	Tbxa2r	8.42782e-15	-1.03176	NA	NA	3.09282e-13
451	Mpc2	8.95572e-15	0.364384	0.460128	0.26864	3.27926e-13
452	Clec10a	9.23768e-15	-0.369689	-0.287641	-0.451737	3.37502e-13
453	Oxct1	9.29117e-15	0.361407	0.458858	0.263957	3.38707e-13
454	Stat3	9.35709e-15	-0.271729	-0.168988	-0.37447	3.40359e-13
455	Wdfy1	9.39946e-15	0.309085	0.394619	0.22355	3.41149e-13
456	Trmt112	1.01174e-14	-0.32354	-0.218767	-0.428313	3.66401e-13
457	Bcl3	1.08214e-14	-0.301935	-0.23565	-0.368221	3.9104e-13
458	Cflar	1.11796e-14	-0.269448	-0.213254	-0.325643	4.03102e-13
459	Serp1	1.17717e-14	-0.317286	-0.208059	-0.426514	4.23524e-13
460	Bri3bp	1.29692e-14	0.436286	0.53643	0.336141	4.65593e-13
461	Rnf13	1.41591e-14	-0.29258	-0.220527	-0.364634	5.07209e-13
462	Milr1	1.47383e-14	-0.200673	-0.159103	-0.242243	5.26813e-13
463	Tmem59	1.51252e-14	-0.31168	-0.203197	-0.420163	5.39477e-13
464	Eno1	1.53445e-14	-0.272344	-0.152876	-0.391811	5.46119e-13
465	Gpr137b	1.57955e-14	-0.355938	-0.263002	-0.448874	5.60962e-13
466	Cotl1	1.79237e-14	0.317021	0.414174	0.219869	6.35177e-13
467	Cdkn2d	1.81069e-14	-0.358544	-0.282617	-0.434471	6.40295e-13
468	6430531B16Rik	1.88969e-14	0.179845	0.242537	0.117152	6.66802e-13
469	Tctex1d2	1.95848e-14	-0.341105	-0.257708	-0.424503	6.89601e-13
470	Khk	2.11172e-14	0.338203	0.431322	0.245085	7.41979e-13
471	Wfdc17	2.19439e-14	-0.384837	-0.268547	-0.501127	7.69388e-13
472	Lrrk2	2.25325e-14	0.194792	0.261317	0.128268	7.88351e-13
473	Odc1	2.28743e-14	0.363211	0.477745	0.248677	7.98619e-13
474	Gadd45b	2.40342e-14	-0.403909	-0.300805	-0.507013	8.37345e-13
475	Ap1s3	2.52626e-14	0.310772	0.398613	0.222931	8.78289e-13
476	Pcgf5	3.15362e-14	-0.294376	-0.220141	-0.36861	1.09409e-12
477	Tex2	3.24926e-14	-0.242561	-0.192793	-0.292329	1.12491e-12
478	2021-09-01	3.27254e-14	-0.18715	-0.105813	-0.268488	1.1306e-12
479	Pycard	3.55958e-14	-0.291903	-0.190981	-0.392825	1.2272e-12
480	Ech1	3.63169e-14	-0.303387	-0.197738	-0.409036	1.24945e-12
481	Tmem50a	4.51978e-14	-0.30919	-0.20093	-0.417451	1.55176e-12
482	Cd4	4.58301e-14	-0.198168	-0.161513	-0.234823	1.57021e-12
483	Ctse	4.67013e-14	-0.278826	-0.215742	-0.34191	1.59674e-12
484	Selenof	4.82068e-14	-0.284196	-0.179237	-0.389156	1.64481e-12
485	Dlgap4	5.40517e-14	0.357246	0.45056	0.263932	1.84043e-12
486	Lamp2	5.49614e-14	-0.18388	-0.0913096	-0.27645	1.86756e-12
487	Actb	5.58599e-14	0.203296	0.253361	0.153232	1.89419e-12
488	Ctnnbip1	5.63241e-14	0.366677	0.463938	0.269415	1.90602e-12
489	Mllt3	7.03285e-14	0.152372	0.211048	0.0936947	2.37506e-12
490	Malat1	7.16135e-14	0.198985	0.248131	0.149839	2.41352e-12
491	Mdh2	7.20626e-14	-0.163614	-0.0602203	-0.267008	2.42371e-12
492	Commd8	7.3767e-14	0.428294	0.533295	0.323294	2.47599e-12
493	Itgax	7.71983e-14	-0.130789	-0.0463317	-0.215247	2.58591e-12
494	Rhog	8.60065e-14	-0.28449	-0.186525	-0.382455	2.87513e-12
495	Bmyc	8.75714e-14	-0.325953	-0.235775	-0.416132	2.92152e-12
496	Gm9530	8.84232e-14	0.255313	0.333189	0.177436	2.94399e-12
497	Spint1	8.87596e-14	-1.03176	NA	NA	2.94925e-12
498	Vopp1	9.48942e-14	-0.209107	-0.167617	-0.250598	3.14675e-12
499	Klra17	9.72722e-14	-0.189688	-0.153929	-0.225447	3.21915e-12
500	Lilr4b	1.00641e-13	-0.285948	-0.202722	-0.369174	3.32397e-12
501	Bcl2l14	1.02386e-13	0.152265	0.222228	0.0823016	3.37484e-12
502	Irf4	1.0594e-13	-0.195618	-0.157324	-0.233912	3.48505e-12
503	Ubb	1.22519e-13	-0.165668	-0.12187	-0.209465	4.02243e-12
504	Irf2bp2	1.31609e-13	-0.291417	-0.223216	-0.359618	4.31229e-12
505	Fam96a	1.41775e-13	-0.147553	-0.0415293	-0.253577	4.63617e-12
506	Atp6v0d1	1.42429e-13	-0.252284	-0.151575	-0.352992	4.64838e-12
507	Traf1	1.43123e-13	-0.0386529	0.075751	-0.153057	4.66179e-12
508	Fyn	1.45998e-13	-0.320923	-0.220053	-0.421792	4.7461e-12
509	Mef2c	1.50294e-13	-0.364226	-0.259386	-0.469067	4.87613e-12
510	Pou2f2	1.96112e-13	-0.251803	-0.200816	-0.30279	6.34264e-12
511	Sipa1l1	1.96263e-13	0.246327	0.323492	0.169163	6.34264e-12
512	Arl8b	1.96958e-13	-0.222378	-0.122076	-0.32268	6.35266e-12
513	Pmvk	2.06723e-13	-0.33337	-0.231796	-0.434944	6.65461e-12
514	Pgls	2.13289e-13	-0.26721	-0.172517	-0.361903	6.85262e-12
515	Anxa1	2.31635e-13	0.414131	0.524381	0.30388	7.4276e-12
516	Psme1	2.46316e-13	0.182009	0.237188	0.126829	7.88307e-12
517	Irf1	2.4892e-13	-0.38208	-0.291553	-0.472607	7.951e-12
518	Mrpl23	2.63231e-13	-0.267271	-0.162419	-0.372124	8.39189e-12
519	Marcks	2.70389e-13	0.367097	0.471869	0.262325	8.60348e-12
520	Anxa2	2.81781e-13	-0.249303	-0.127145	-0.371462	8.94871e-12
521	Itgam	2.87794e-13	-0.147402	-0.115268	-0.179537	9.12214e-12
522	Phlda1	2.92229e-13	0.368638	0.47503	0.262247	9.24497e-12
523	Prkra	3.20146e-13	0.286306	0.370794	0.201817	1.01088e-11
524	Inpp5d	3.23277e-13	0.38007	0.480069	0.280071	1.01882e-11
525	Ptgs2	3.25293e-13	-0.180103	-0.141904	-0.218303	1.02322e-11
526	Ciita	3.46005e-13	0.319765	0.420943	0.218587	1.0863e-11
527	Wtip	3.66755e-13	0.133421	0.185604	0.0812374	1.14926e-11
528	Grina	3.70681e-13	-0.195381	-0.104342	-0.28642	1.15936e-11
529	Tmem14c	3.87021e-13	-0.231528	-0.125183	-0.337874	1.20818e-11
530	Slc7a11	4.00546e-13	-0.183517	-0.145798	-0.221237	1.24804e-11
531	Tgfbr1	4.83185e-13	-0.228258	-0.178444	-0.278072	1.5027e-11
532	Birc2	4.85072e-13	-0.284561	-0.214082	-0.355039	1.50433e-11
533	Tbc1d8	4.85532e-13	0.383628	0.483004	0.284252	1.50433e-11
534	2010111I01Rik	5.08398e-13	-0.14122	-0.108995	-0.173445	1.57223e-11
535	Socs3	5.38872e-13	-0.365638	-0.267812	-0.463464	1.66335e-11
536	Lag3	5.41433e-13	-0.24345	-0.190978	-0.295923	1.66814e-11
537	Ebpl	5.76426e-13	-0.232969	-0.161466	-0.304472	1.76997e-11
538	Tnfaip3	5.76627e-13	-0.281141	-0.213188	-0.349095	1.76997e-11
539	Cers6	5.81943e-13	-0.202774	-0.160196	-0.245353	1.78297e-11
540	Fcgr2b	6.2766e-13	-0.306381	-0.234529	-0.378233	1.91948e-11
541	Slc2a6	6.45266e-13	-0.156896	-0.124024	-0.189768	1.96967e-11
542	Stx7	8.6013e-13	-0.283133	-0.174815	-0.39145	2.6207e-11
543	Atp6v0a2	8.99693e-13	0.274705	0.358313	0.191097	2.73619e-11
544	Mt1	9.28008e-13	-0.197365	-0.0696828	-0.325047	2.81712e-11
545	Arg2	9.96161e-13	-0.254633	-0.199995	-0.309271	3.01846e-11
546	Ostf1	1.03258e-12	-0.202986	-0.118125	-0.287848	3.12307e-11
547	Rpsa	1.07942e-12	0.119845	0.151531	0.0881591	3.25878e-11
548	Zfp710	1.08299e-12	0.21362	0.285216	0.142024	3.26359e-11
549	Klk4	1.29857e-12	-1.03176	NA	NA	3.90611e-11
550	Spcs2	1.34383e-12	-0.310464	-0.195489	-0.425439	4.03492e-11
551	Marcksl1	1.35109e-12	-0.345953	-0.23083	-0.461076	4.04935e-11
552	Carmil1	1.49166e-12	-0.157513	-0.125819	-0.189208	4.46255e-11
553	Aplp2	1.62424e-12	-0.266806	-0.196793	-0.336818	4.84304e-11
554	Stk24	1.62471e-12	-0.253996	-0.156235	-0.351757	4.84304e-11
555	Cdip1	1.91516e-12	-0.288043	-0.201537	-0.37455	5.69854e-11
556	Ier2	1.93902e-12	0.411722	0.516847	0.306598	5.75917e-11
557	Slc25a38	2.01164e-12	0.236918	0.31427	0.159565	5.96412e-11
558	Ghitm	2.01884e-12	-0.241932	-0.139683	-0.34418	5.97476e-11
559	Plekha5	2.07773e-12	0.239192	0.315274	0.163109	6.13804e-11
560	Peli2	2.41672e-12	-1.03176	NA	NA	7.12674e-11
561	B3gnt8	2.44913e-12	-0.150661	-0.11849	-0.182831	7.20945e-11
562	Dnajb9	2.83335e-12	-0.312804	-0.230137	-0.395472	8.32562e-11
563	Gbp2b	2.89547e-12	-0.202181	-0.144466	-0.259896	8.49303e-11
564	Ogfrl1	2.96538e-12	-0.0696759	0.0304816	-0.169833	8.68267e-11
565	Atg9b	3.02387e-12	0.104669	0.151817	0.0575217	8.82265e-11
566	Cd63	3.02254e-12	-0.324166	-0.247248	-0.401084	8.82265e-11
567	Clnk	3.0446e-12	1.61187	NA	NA	8.86747e-11
568	Cdc14a	3.31044e-12	0.210632	0.281411	0.139852	9.62476e-11
569	Timp2	3.45309e-12	-0.245661	-0.194044	-0.297278	1.00218e-10
570	Tmbim6	3.66748e-12	-0.216646	-0.131905	-0.301387	1.06254e-10
571	Cmah	3.79555e-12	-1.03176	NA	NA	1.09772e-10
572	Ikbkb	4.05067e-12	-0.252479	-0.150269	-0.35469	1.16945e-10
573	Nceh1	4.2806e-12	-0.215867	-0.166024	-0.265711	1.23368e-10
574	Mcub	4.46116e-12	-0.218982	-0.154761	-0.283202	1.28348e-10
575	Ptprc	4.79934e-12	-0.214048	-0.110187	-0.317908	1.37837e-10
576	Fcgr3	5.0514e-12	-0.203149	-0.121305	-0.284994	1.44824e-10
577	Snn	5.12138e-12	-0.162577	-0.129795	-0.195359	1.46576e-10
578	Bhlhe40	5.1565e-12	-0.414475	-0.301852	-0.527099	1.47326e-10
579	H2-T23	5.19805e-12	-0.35056	-0.231808	-0.469312	1.48257e-10
580	Hexb	5.32292e-12	-0.24585	-0.157144	-0.334556	1.51556e-10
581	Apbb1ip	5.37092e-12	-0.21161	-0.123952	-0.299269	1.5266e-10
582	2310040G24Rik	5.38153e-12	0.162995	0.224962	0.101027	1.52699e-10
583	Nr4a1	5.42327e-12	0.42694	0.546172	0.307707	1.53619e-10
584	Mfge8	5.73801e-12	-0.200506	-0.15656	-0.244451	1.62256e-10
585	Dab2	5.96818e-12	-0.311031	-0.230166	-0.391896	1.68476e-10
586	Foxp1	6.16698e-12	-0.348374	-0.260265	-0.436482	1.73791e-10
587	Casp1	6.19362e-12	-0.20449	-0.157479	-0.251502	1.74244e-10
588	Ncf1	6.25809e-12	-0.291862	-0.184756	-0.398968	1.75759e-10
589	Pqlc1	6.44769e-12	0.277193	0.365698	0.188689	1.80776e-10
590	Mgat4a	6.72092e-12	-0.164537	-0.128162	-0.200912	1.88117e-10
591	Rtcb	6.86581e-12	0.385633	0.487617	0.283648	1.91848e-10
592	Emc10	7.20445e-12	-0.260435	-0.15995	-0.360919	2.0097e-10
593	Rps3	7.23845e-12	0.08797	0.111851	0.0640886	2.01578e-10
594	Gm38832	7.31568e-12	1.61187	NA	NA	2.03386e-10
595	Oser1	7.366e-12	-0.293583	-0.192942	-0.394224	2.0444e-10
596	Jakmip1	8.38996e-12	-0.181134	-0.144135	-0.218132	2.3247e-10
597	Proser2	8.76151e-12	0.109684	0.159493	0.0598749	2.42358e-10
598	Rps29	8.90612e-12	0.109802	0.139354	0.0802513	2.45946e-10
599	Ifi211	8.96201e-12	0.301291	0.394861	0.207721	2.47076e-10
600	Dynll2	9.18863e-12	0.370015	0.471347	0.268684	2.52902e-10
601	Tap1	9.26668e-12	0.4155	0.520043	0.310957	2.54626e-10
602	Arid5a	9.3122e-12	-0.284631	-0.215303	-0.35396	2.55451e-10
603	Ccdc107	9.63561e-12	0.337361	0.433455	0.241266	2.63885e-10
604	Axl	9.68336e-12	-0.167623	-0.12752	-0.207727	2.64753e-10
605	Oaz1	1.11957e-11	0.107105	0.1364	0.0778091	3.05596e-10
606	Tlr2	1.18135e-11	-0.171123	-0.131326	-0.210921	3.21929e-10
607	Scpep1	1.21226e-11	-0.257862	-0.180834	-0.33489	3.29806e-10
608	Mapkapk3	1.29561e-11	-0.196572	-0.146131	-0.247012	3.51903e-10
609	Macf1	1.32178e-11	-0.20604	-0.152487	-0.259593	3.58421e-10
610	Galk1	1.3525e-11	-0.209976	-0.137623	-0.28233	3.66151e-10
611	Serinc3	1.42267e-11	-0.309762	-0.212864	-0.40666	3.84516e-10
612	Fabp5	1.45837e-11	-0.34554	-0.26387	-0.427211	3.93522e-10
613	2610001J05Rik	1.73908e-11	-0.264905	-0.173499	-0.356312	4.68501e-10
614	Flt3	1.82648e-11	0.327104	0.426029	0.228179	4.90447e-10
615	Pfkp	1.824e-11	0.406753	0.513464	0.300042	4.90447e-10
616	Timp1	1.90821e-11	-0.161399	-0.124791	-0.198006	5.11561e-10
617	Ears2	1.92264e-11	0.240747	0.322653	0.158841	5.14596e-10
618	Gcnt2	1.93171e-11	0.352368	0.467849	0.236887	5.16187e-10
619	Ctso	1.99814e-11	-0.196527	-0.143621	-0.249433	5.33073e-10
620	Ets1	2.03717e-11	-0.164818	-0.129703	-0.199932	5.42611e-10
621	Kmt2e	2.08486e-11	-0.272502	-0.178021	-0.366984	5.54418e-10
622	Ripor2	2.18592e-11	-1.03176	NA	NA	5.80357e-10
623	Ptcra	2.20052e-11	-1.03176	NA	NA	5.83296e-10
624	Gng2	2.21623e-11	0.391144	0.493769	0.288519	5.86519e-10
625	Txnrd1	2.51992e-11	-0.231059	-0.16767	-0.294448	6.65824e-10
626	Ptpn22	2.53823e-11	0.151055	0.211277	0.0908342	6.6959e-10
627	Tnfrsf13b	2.60305e-11	-0.241404	-0.165378	-0.317431	6.85595e-10
628	Cd82	2.64396e-11	0.0526205	0.151208	-0.0459666	6.95261e-10
629	Gm11837	2.65789e-11	1.61187	NA	NA	6.97813e-10
630	Mapkapk2	2.668e-11	-0.195962	-0.103848	-0.288075	6.99355e-10
631	Cacnb3	2.75011e-11	-0.226738	-0.176204	-0.277273	7.19735e-10
632	Cxcr4	2.78205e-11	-0.259954	-0.199123	-0.320786	7.26944e-10
633	Ccl9	2.91089e-11	-0.226064	-0.174789	-0.277338	7.59406e-10
634	Atp1a3	3.04538e-11	-1.03176	NA	NA	7.93241e-10
635	Edem1	3.38812e-11	-0.275912	-0.188363	-0.36346	8.81123e-10
636	Pld3	3.40839e-11	-1.03176	NA	NA	8.85002e-10
637	Adgrg5	3.42538e-11	-0.204308	-0.136658	-0.271959	8.88017e-10
638	Cnot6l	3.45319e-11	-0.273841	-0.202963	-0.344719	8.93824e-10
639	Polr1a	3.66654e-11	0.153114	0.213262	0.0929656	9.47563e-10
640	Ift57	3.71078e-11	-0.206011	-0.156486	-0.255536	9.56004e-10
641	Mycbp2	3.70568e-11	-0.285421	-0.193418	-0.377423	9.56004e-10
642	Clec12a	3.92423e-11	0.144979	0.243221	0.0467375	1.00903e-09
643	Msn	3.92884e-11	-0.276812	-0.160338	-0.393286	1.00903e-09
644	Zc3h12a	3.95447e-11	-0.185589	-0.131782	-0.239396	1.01404e-09
645	Tpd52	4.60061e-11	-0.155564	-0.0559691	-0.255159	1.1779e-09
646	Rilpl2	4.61587e-11	-0.359521	-0.248076	-0.470967	1.17998e-09
647	Gmfg	4.65478e-11	-0.155349	-0.0490083	-0.261689	1.18808e-09
648	Rtp4	4.69847e-11	-0.141548	-0.105962	-0.177134	1.19739e-09
649	Cirbp	4.75048e-11	-0.233461	-0.14159	-0.325333	1.20744e-09
650	Ctnna1	4.75257e-11	0.197903	0.294067	0.101738	1.20744e-09
651	Lgmn	4.76558e-11	-0.251757	-0.167717	-0.335797	1.20889e-09
652	Pqlc3	4.80189e-11	-0.22784	-0.163846	-0.291834	1.21623e-09
653	Lgals1	5.31456e-11	-0.231922	-0.15038	-0.313464	1.34402e-09
654	Ahnak	5.52744e-11	-0.306624	-0.221521	-0.391728	1.39572e-09
655	Ppt2	5.58229e-11	0.214936	0.290758	0.139113	1.40742e-09
656	Prkcd	5.87942e-11	-0.276905	-0.18085	-0.372961	1.48007e-09
657	Fh1	5.97369e-11	-0.0572071	0.0354519	-0.149866	1.50151e-09
658	Dok2	6.1539e-11	-0.107905	-0.0797458	-0.136065	1.54446e-09
659	Cnpy2	6.18722e-11	-0.201108	-0.118258	-0.283958	1.55047e-09
660	Osgin2	6.46709e-11	-0.186575	-0.142641	-0.230509	1.61815e-09
661	Klf2	6.57925e-11	0.341967	0.45396	0.229973	1.64372e-09
662	Rps5	7.23507e-11	0.0885397	0.113832	0.0632472	1.80483e-09
663	Tlr7	7.32876e-11	-0.14737	-0.115594	-0.179147	1.82545e-09
664	Serf2	7.55211e-11	0.103185	0.132246	0.0741238	1.87825e-09
665	Degs1	7.59303e-11	-0.259712	-0.184356	-0.335069	1.88558e-09
666	Kit	7.65978e-11	0.217616	0.298117	0.137114	1.8993e-09
667	Sirpb1b	7.80216e-11	-0.101316	-0.0754444	-0.127188	1.93171e-09
668	Cd86	7.90277e-11	0.314306	0.425131	0.203482	1.95077e-09
669	Osbpl3	7.89489e-11	0.148003	0.20791	0.0880963	1.95077e-09
670	Ier5	8.09965e-11	0.283159	0.370763	0.195555	1.99638e-09
671	Calm2	8.3764e-11	-0.180241	-0.0864423	-0.27404	2.06152e-09
672	1110008F13Rik	8.77599e-11	0.2586	0.360962	0.156239	2.15665e-09
673	Tm7sf3	8.99403e-11	-0.160401	-0.123616	-0.197187	2.20694e-09
674	Ddt	9.60299e-11	-0.235996	-0.14597	-0.326023	2.35288e-09
675	Slc31a2	9.76673e-11	0.22281	0.299401	0.146218	2.38945e-09
676	Man1a2	9.78502e-11	-0.230938	-0.151277	-0.3106	2.39038e-09
677	Il12a	1.00696e-10	-1.03176	NA	NA	2.45627e-09
678	Tgfb1	1.02681e-10	-0.146714	-0.0360438	-0.257383	2.50098e-09
679	H2afx	1.05982e-10	0.282581	0.377444	0.187718	2.5776e-09
680	Cd200	1.12544e-10	-0.243229	-0.170806	-0.315652	2.72914e-09
681	Manf	1.12409e-10	-0.246338	-0.138287	-0.354389	2.72914e-09
682	Slc29a3	1.15127e-10	-0.199902	-0.147665	-0.252139	2.7877e-09
683	Dnajc8	1.16196e-10	0.344167	0.438727	0.249607	2.80534e-09
684	Ifitm2	1.16121e-10	0.328524	0.45475	0.202298	2.80534e-09
685	Tgfbi	1.22527e-10	-0.104629	-0.011738	-0.197519	2.95388e-09
686	Atp6ap2	1.22995e-10	-0.26906	-0.173576	-0.364544	2.96086e-09
687	Rpl31	1.23404e-10	-0.160422	-0.114123	-0.20672	2.96636e-09
688	Arid4a	1.23918e-10	0.331722	0.430885	0.232559	2.9744e-09
689	Snx21	1.29875e-10	0.186456	0.254529	0.118383	3.11284e-09
690	Rps15	1.33186e-10	0.0933362	0.120038	0.0666348	3.18758e-09
691	Man2b1	1.34177e-10	0.362697	0.454862	0.270533	3.20665e-09
692	Rab10	1.36169e-10	0.356071	0.453195	0.258946	3.24955e-09
693	Cd40	1.39825e-10	-0.253835	-0.192546	-0.315125	3.332e-09
694	Fbxl13	1.43595e-10	-1.03176	NA	NA	3.41689e-09
695	Il2ra	1.48085e-10	-0.127561	-0.0979951	-0.157126	3.51868e-09
696	Rtraf	1.4887e-10	0.232281	0.30672	0.157842	3.53224e-09
697	Rpgrip1	1.49432e-10	-0.1526	-0.119346	-0.185853	3.5405e-09
698	Ccr2	1.49929e-10	-0.3172	-0.231307	-0.403094	3.54717e-09
699	Rps6ka1	1.52536e-10	-0.253575	-0.172045	-0.335104	3.60369e-09
700	Ppp1r14a	1.66046e-10	0.167385	0.242475	0.0922952	3.91726e-09
701	Nrp2	1.71698e-10	-0.146749	-0.114169	-0.179329	4.04481e-09
702	Myo6	1.728e-10	0.11119	0.161435	0.0609447	4.06498e-09
703	Ocel1	1.7341e-10	-0.23936	-0.153772	-0.324949	4.07353e-09
704	Lgals3bp	1.78227e-10	-0.200464	-0.145802	-0.255126	4.18074e-09
705	Pxdc1	1.85311e-10	-0.138315	-0.104715	-0.171916	4.34074e-09
706	St3gal4	1.87548e-10	-0.225273	-0.141696	-0.30885	4.38693e-09
707	Cpne3	1.88524e-10	0.316628	0.414027	0.219229	4.40352e-09
708	Baiap2	2.04444e-10	0.230181	0.311495	0.148866	4.7619e-09
709	Cd44	2.04274e-10	-0.214182	-0.120911	-0.307452	4.7619e-09
710	Notch2	2.11415e-10	0.231378	0.311144	0.151612	4.91733e-09
711	Il18bp	2.21843e-10	-0.147337	-0.111724	-0.18295	5.15262e-09
712	Cyp27a1	2.23178e-10	0.192734	0.267166	0.118301	5.17636e-09
713	H3f3b	2.38749e-10	-0.116356	-0.0808102	-0.151902	5.52924e-09
714	Zdhhc23	2.39062e-10	0.162019	0.224678	0.0993602	5.52924e-09
715	Nme1	2.46205e-10	-0.166066	-0.0540683	-0.278063	5.68648e-09
716	Fuca2	2.50552e-10	-0.129469	-0.0507231	-0.208214	5.77879e-09
717	Tgif1	2.51153e-10	-0.246725	-0.153229	-0.340221	5.78457e-09
718	Ccr7	2.5846e-10	-0.395305	-0.294372	-0.496238	5.94458e-09
719	Actg1	2.60364e-10	0.198351	0.256694	0.140007	5.98003e-09
720	Lpp	2.68205e-10	-0.20398	-0.152782	-0.255178	6.15159e-09
721	Rpl18a	2.68646e-10	0.0885216	0.114232	0.0628111	6.15316e-09
722	Hcst	2.72583e-10	-0.205534	-0.137215	-0.273853	6.23468e-09
723	Cope	2.96788e-10	-0.285237	-0.176215	-0.39426	6.77891e-09
724	Dock10	3.2181e-10	0.354289	0.46175	0.246828	7.34029e-09
725	Erlin1	3.37653e-10	0.293934	0.388871	0.198997	7.69104e-09
726	1700017B05Rik	3.58819e-10	-0.194489	-0.148167	-0.240812	8.1619e-09
727	Cacna1e	4.09254e-10	-0.142575	-0.11069	-0.174459	9.29632e-09
728	Npc1	4.11654e-10	-0.20341	-0.154856	-0.251965	9.33798e-09
729	Tifab	4.30477e-10	0.194821	0.279366	0.110276	9.75157e-09
730	Tnfrsf1a	4.33554e-10	0.212233	0.301911	0.122556	9.80783e-09
731	Nudt17	4.51264e-10	-1.03176	NA	NA	1.01945e-08
732	Hpf1	4.52827e-10	-0.187688	-0.108822	-0.266554	1.02158e-08
733	Ddost	4.56852e-10	-0.197139	-0.0877042	-0.306574	1.02926e-08
734	Tnfrsf21	4.62549e-10	0.152972	0.214965	0.0909788	1.04067e-08
735	Pik3ip1	5.14788e-10	-0.186759	-0.143332	-0.230186	1.15663e-08
736	Ncf4	5.31619e-10	0.353715	0.460998	0.246432	1.19282e-08
737	Apobr	5.56064e-10	0.158982	0.221881	0.0960843	1.24598e-08
738	Bsg	5.67425e-10	-0.312064	-0.198357	-0.425771	1.26971e-08
739	Gm15987	5.71216e-10	-0.131185	-0.0993056	-0.163065	1.27646e-08
740	Cstb	5.88771e-10	-0.19468	-0.0950289	-0.294331	1.31391e-08
741	Nrxn2	6.05954e-10	-1.03176	NA	NA	1.35044e-08
742	Evi2	6.20686e-10	0.130123	0.188326	0.0719212	1.3814e-08
743	Mrfap1	6.32815e-10	-0.272963	-0.165134	-0.380792	1.4065e-08
744	Bin1	6.39035e-10	-0.18525	-0.11058	-0.25992	1.41842e-08
745	Casp6	6.4832e-10	0.289827	0.38821	0.191443	1.43709e-08
746	Cltc	6.67776e-10	-0.145648	-0.0568134	-0.234482	1.47824e-08
747	Bcas1	7.06275e-10	-1.03176	NA	NA	1.56137e-08
748	Htra3	7.27568e-10	-0.0701307	-0.0483724	-0.0918889	1.60629e-08
749	Igkc	7.49469e-10	-0.278879	-0.208728	-0.34903	1.65243e-08
750	Avpi1	8.15181e-10	0.366584	0.475546	0.257623	1.79492e-08
751	Tnfrsf9	8.75386e-10	-0.249442	-0.190021	-0.308863	1.92492e-08
752	Cd37	8.87997e-10	-0.207016	-0.114947	-0.299084	1.95005e-08
753	Klhl42	9.32995e-10	-0.155546	-0.11969	-0.191401	2.04343e-08
754	Ssr3	9.32081e-10	-0.138445	-0.0431044	-0.233786	2.04343e-08
755	Arap1	9.4773e-10	0.153524	0.216592	0.0904574	2.07296e-08
756	Elovl5	1.01099e-09	0.267975	0.356615	0.179336	2.2084e-08
757	Mapk14	1.02662e-09	0.245084	0.32964	0.160528	2.23959e-08
758	Atp6ap1	1.06033e-09	-0.239157	-0.153942	-0.324373	2.31007e-08
759	Atraid	1.06531e-09	-0.203532	-0.119987	-0.287078	2.31786e-08
760	Gm19705	1.08291e-09	-0.13854	-0.106792	-0.170289	2.35304e-08
761	Pi4k2a	1.0989e-09	0.180492	0.250096	0.110889	2.38466e-08
762	Sh3kbp1	1.14807e-09	-0.162024	-0.113797	-0.210251	2.48808e-08
763	Rgs2	1.16e-09	0.366363	0.476294	0.256431	2.51064e-08
764	Rpl13a	1.16766e-09	0.156256	0.205242	0.10727	2.52392e-08
765	Hmgb1	1.20912e-09	-0.261897	-0.1523	-0.371494	2.61011e-08
766	Cnn2	1.26198e-09	0.358348	0.4594	0.257296	2.72066e-08
767	Amz1	1.28666e-09	0.199447	0.274916	0.123979	2.77026e-08
768	Gpx1	1.30738e-09	-0.137236	-0.0951457	-0.179326	2.81121e-08
769	Znrd1	1.31552e-09	0.347279	0.449029	0.24553	2.82504e-08
770	Tubgcp5	1.32276e-09	-0.188514	-0.14054	-0.236487	2.83689e-08
771	Cd81	1.39453e-09	0.233162	0.324505	0.141819	2.98695e-08
772	Sdc3	1.40586e-09	0.197903	0.282282	0.113524	3.00731e-08
773	Gbp8	1.42904e-09	-0.0985725	-0.0728202	-0.124325	3.05293e-08
774	Galc	1.45846e-09	0.123977	0.178904	0.0690502	3.11177e-08
775	Relb	1.4849e-09	-0.233354	-0.148814	-0.317894	3.16409e-08
776	Il17ra	1.52192e-09	-0.150111	-0.113115	-0.187108	3.23879e-08
777	Gnb4	1.57023e-09	0.221919	0.326939	0.116899	3.33729e-08
778	Rexo2	1.6415e-09	-0.209175	-0.107008	-0.311343	3.48429e-08
779	Ubxn4	1.64761e-09	-0.236521	-0.126419	-0.346623	3.49276e-08
780	Acvrl1	1.69503e-09	0.147211	0.208091	0.0863315	3.5841e-08
781	Plekho1	1.69392e-09	0.344504	0.444115	0.244893	3.5841e-08
782	Gna13	1.71602e-09	0.344077	0.446405	0.241748	3.62383e-08
783	Ifnar2	1.74821e-09	-0.252605	-0.153115	-0.352095	3.68709e-08
784	Cd8a	1.79724e-09	-0.227174	-0.164274	-0.290073	3.78085e-08
785	Rgs1	1.7954e-09	-0.308287	-0.210389	-0.406185	3.78085e-08
786	Ccnd2	1.8097e-09	-0.279982	-0.162853	-0.397111	3.80222e-08
787	Stt3b	1.8395e-09	-0.169684	-0.104468	-0.234899	3.8599e-08
788	Gnptab	1.95031e-09	-0.149509	-0.111803	-0.187215	4.08724e-08
789	Csf2ra	2.01746e-09	0.262652	0.36866	0.156643	4.2226e-08
790	Anxa3	2.09786e-09	-0.180985	-0.13201	-0.229959	4.38533e-08
791	Enc1	2.1685e-09	0.149635	0.2107	0.0885706	4.52727e-08
792	Ryr1	2.17799e-09	0.168001	0.234344	0.101658	4.53559e-08
793	Trio	2.17621e-09	0.201693	0.276386	0.127	4.53559e-08
794	Parp14	2.18414e-09	-0.159508	-0.115184	-0.203832	4.54268e-08
795	Gm9844	2.46664e-09	0.196332	0.272247	0.120417	5.12378e-08
796	Itgb3	2.49757e-09	-1.03176	NA	NA	5.18151e-08
797	Rilpl1	2.53033e-09	-0.128893	-0.0976366	-0.16015	5.2429e-08
798	Auh	2.69457e-09	-0.143317	-0.065316	-0.221319	5.57621e-08
799	Cd200r1	2.71919e-09	-0.16922	-0.119513	-0.218927	5.62011e-08
800	Cd2ap	2.74691e-09	0.294183	0.393317	0.19505	5.6703e-08
801	Clec4a1	2.75452e-09	-0.117639	-0.0888859	-0.146392	5.67669e-08
802	Fads3	2.75688e-09	-0.148489	-0.112406	-0.184572	5.67669e-08
803	Evi5	2.80958e-09	-0.135806	-0.101157	-0.170455	5.77801e-08
804	Il18rap	2.84671e-09	-1.03176	NA	NA	5.84708e-08
805	Nfkbib	2.93914e-09	-0.195741	-0.0992136	-0.292269	6.02943e-08
806	2021-09-09	3.19991e-09	0.274233	0.375699	0.172767	6.55624e-08
807	Fnip2	3.2336e-09	0.112272	0.164274	0.0602707	6.61705e-08
808	Tmem229b	3.32951e-09	-0.147796	-0.0664742	-0.229117	6.80489e-08
809	Fcgrt	3.37933e-09	0.262381	0.366746	0.158015	6.89818e-08
810	Pdzd4	3.45193e-09	-0.129367	-0.0988293	-0.159905	7.03767e-08
811	Txndc11	3.48859e-09	-0.159635	-0.109298	-0.209971	7.10365e-08
812	Ank	3.58549e-09	-0.125824	-0.0926232	-0.159026	7.29196e-08
813	Epha2	3.73681e-09	-0.104326	-0.0780822	-0.13057	7.58104e-08
814	Lamtor4	3.73389e-09	-0.190526	-0.0901308	-0.290922	7.58104e-08
815	Gpr171	3.82835e-09	0.380469	0.486562	0.274377	7.75723e-08
816	Klrb1b	3.94686e-09	0.229095	0.314604	0.143587	7.97779e-08
817	Map3k1	3.94422e-09	-0.224267	-0.139167	-0.309367	7.97779e-08
818	Mrpl38	4.03337e-09	-0.22047	-0.147273	-0.293667	8.14268e-08
819	Tceal9	4.06646e-09	-0.25739	-0.173053	-0.341727	8.19945e-08
820	Lrrc1	4.13462e-09	0.0962195	0.14444	0.0479992	8.32672e-08
821	Slc27a3	4.25427e-09	-0.147138	-0.112278	-0.181997	8.55725e-08
822	Tmem192	4.36569e-09	-0.187886	-0.11796	-0.257811	8.77069e-08
823	Rsrp1	4.37305e-09	-0.183686	-0.0877467	-0.279625	8.7748e-08
824	Zfp36	4.45764e-09	0.315655	0.4105	0.220811	8.93367e-08
825	Psenen	4.48329e-09	-0.196194	-0.0913298	-0.301058	8.9742e-08
826	Il1rn	4.51747e-09	-0.194932	-0.1436	-0.246264	9.03165e-08
827	Ttc19	4.74688e-09	-0.0991357	-0.0144768	-0.183795	9.47884e-08
828	Rogdi	4.79415e-09	-0.0135662	0.0904035	-0.117536	9.56167e-08
829	Clec4a3	4.90806e-09	-0.114922	-0.0851765	-0.144667	9.77705e-08
830	Bri3	4.93351e-09	-0.24836	-0.141675	-0.355046	9.8159e-08
831	Adk	4.99083e-09	-0.142855	-0.0798569	-0.205853	9.91801e-08
832	Errfi1	5.05356e-09	0.140577	0.21262	0.0685334	1.00238e-07
833	Fam32a	5.0562e-09	-0.232129	-0.121394	-0.342864	1.00238e-07
834	Dnmt3a	5.17575e-09	-0.149555	-0.110728	-0.188382	1.02485e-07
835	Dusp4	5.21313e-09	0.124589	0.180379	0.0687993	1.03101e-07
836	1110059E24Rik	5.35476e-09	-0.174569	-0.119057	-0.230082	1.05776e-07
837	Oasl1	5.52221e-09	0.205194	0.282376	0.128011	1.08953e-07
838	Rtn3	5.67292e-09	-0.0878195	0.00127497	-0.176914	1.11793e-07
839	Os9	5.69948e-09	-0.166274	-0.093435	-0.239113	1.12183e-07
840	Hnrnpu	5.91279e-09	-0.0655769	0.0408157	-0.171969	1.16243e-07
841	Enho	6.05005e-09	0.0962093	0.143166	0.0492526	1.18684e-07
842	Spag9	6.05135e-09	0.308433	0.414817	0.202049	1.18684e-07
843	1700009J07Rik	6.14097e-09	1.61187	NA	NA	1.20299e-07
844	Mgat1	6.24154e-09	-0.196985	-0.132051	-0.261918	1.22124e-07
845	Ccl5	6.26686e-09	-0.308992	-0.205503	-0.41248	1.22474e-07
846	Gm13546	6.33353e-09	-0.185871	-0.132892	-0.23885	1.23631e-07
847	Gm30411	6.51531e-09	-1.03176	NA	NA	1.27029e-07
848	mt-Nd5	6.86311e-09	-0.18274	-0.0772092	-0.288271	1.33653e-07
849	Lrp8	6.89507e-09	-0.140721	-0.106487	-0.174956	1.34117e-07
850	Pbxip1	6.93235e-09	-0.193084	-0.110754	-0.275413	1.34683e-07
851	Kpna4	7.05298e-09	0.296177	0.394335	0.198019	1.36866e-07
852	Gm44067	7.26667e-09	0.109679	0.160782	0.0585752	1.40682e-07
853	St8sia4	7.2636e-09	-0.0910261	0.0156648	-0.197717	1.40682e-07
854	Uap1	7.28431e-09	-0.24914	-0.171068	-0.327213	1.40858e-07
855	Sulf2	7.34265e-09	-0.107068	-0.0783237	-0.135812	1.4182e-07
856	AU020206	7.36639e-09	-0.150144	-0.110454	-0.189833	1.42113e-07
857	Panx1	7.43519e-09	-0.143734	-0.107554	-0.179914	1.43273e-07
858	Mif	7.47895e-09	-0.161873	-0.0609742	-0.262773	1.43948e-07
859	Diaph1	7.95541e-09	-0.224276	-0.129368	-0.319184	1.5294e-07
860	Atf3	8.08056e-09	0.315343	0.425145	0.20554	1.55166e-07
861	Anxa6	8.32924e-09	0.30257	0.406893	0.198247	1.59755e-07
862	Pigx	8.41541e-09	-0.168201	-0.10212	-0.234281	1.61221e-07
863	Ubfd1	8.46798e-09	0.29055	0.387422	0.193678	1.6204e-07
864	Fundc2	8.5098e-09	-0.225598	-0.159022	-0.292174	1.62652e-07
865	Psmb10	8.58094e-09	-0.314094	-0.19777	-0.430417	1.63822e-07
866	Sars	8.79791e-09	-0.06281	0.00805601	-0.133676	1.6777e-07
867	Fanca	9.05249e-09	0.0785511	0.120917	0.0361856	1.72425e-07
868	Plekhn1	9.10669e-09	0.139275	0.198204	0.0803456	1.73258e-07
869	Stap1	9.4307e-09	-0.150084	-0.0996418	-0.200526	1.79216e-07
870	Ypel3	9.72661e-09	-0.250668	-0.164136	-0.337199	1.84627e-07
871	Tpp1	9.76697e-09	-0.171588	-0.119593	-0.223583	1.8518e-07
872	Serpinb9	9.85561e-09	0.095019	0.20287	-0.0128319	1.86646e-07
873	Rasgef1b	9.87799e-09	0.2425	0.330307	0.154692	1.86856e-07
874	Ugcg	9.9135e-09	-0.164033	-0.12072	-0.207347	1.87313e-07
875	Usmg5	9.99555e-09	0.279334	0.358527	0.200142	1.88647e-07
876	Fam110a	1.00697e-08	-0.153505	-0.100687	-0.206323	1.8983e-07
877	Tuba1a	1.01834e-08	-0.317906	-0.199908	-0.435904	1.91754e-07
878	Itm2b	1.02414e-08	-0.152991	-0.0980913	-0.207892	1.92628e-07
879	1110002J07Rik	1.09655e-08	0.0956732	0.143014	0.0483325	2.06011e-07
880	Hck	1.11188e-08	0.192825	0.285117	0.100532	2.08655e-07
881	Sdcbp	1.12929e-08	-0.0848644	0.0224523	-0.192181	2.11681e-07
882	Cmtr1	1.18564e-08	0.181637	0.255232	0.108042	2.21992e-07
883	Cd300c2	1.20304e-08	0.259888	0.363292	0.156483	2.24995e-07
884	Tuba1b	1.21943e-08	-0.330306	-0.208288	-0.452324	2.27801e-07
885	Rab8b	1.22288e-08	0.264319	0.364142	0.164496	2.28188e-07
886	Pop5	1.22743e-08	-0.223333	-0.157447	-0.289219	2.28779e-07
887	Ppfia4	1.23117e-08	0.112493	0.217422	0.00756393	2.29217e-07
888	Ehd1	1.23972e-08	-0.261766	-0.177541	-0.34599	2.30548e-07
889	Tnp2	1.2474e-08	0.119809	0.176272	0.0633466	2.31716e-07
890	Gng5	1.25644e-08	-0.0875942	-0.0398422	-0.135346	2.33133e-07
891	Bzw1	1.27817e-08	-0.276907	-0.173525	-0.380289	2.36898e-07
892	Abca3	1.30349e-08	0.171774	0.239779	0.10377	2.41321e-07
893	Mrpl33	1.30665e-08	-0.141272	-0.0382851	-0.244259	2.41635e-07
894	Iglc2	1.34282e-08	-0.156989	-0.118449	-0.195528	2.48046e-07
895	Rnase4	1.36019e-08	-0.13082	-0.0981868	-0.163453	2.50974e-07
896	B4galnt1	1.37042e-08	-0.197377	-0.101385	-0.29337	2.5258e-07
897	Ergic3	1.37351e-08	-0.250595	-0.153918	-0.347272	2.52868e-07
898	Rnf130	1.3889e-08	-0.174253	-0.0773728	-0.271133	2.55416e-07
899	Trim11	1.42437e-08	-0.178306	-0.125149	-0.231462	2.61646e-07
900	Gpr18	1.44459e-08	-0.172105	-0.124365	-0.219845	2.65067e-07
901	Pip5k1c	1.46616e-08	-0.0773046	0.00340175	-0.158011	2.68726e-07
902	Gbp3	1.51456e-08	-0.135395	-0.0945081	-0.176282	2.77198e-07
903	Stard3nl	1.51574e-08	0.267651	0.361565	0.173736	2.77198e-07
904	Slco4a1	1.54246e-08	-0.112291	-0.0841008	-0.140481	2.81772e-07
905	Slc9a3r1	1.54776e-08	-0.104043	-0.018874	-0.189211	2.82427e-07
906	Knop1	1.5748e-08	-0.0926067	-0.0168977	-0.168316	2.87045e-07
907	Ptp4a3	1.59199e-08	-0.183075	-0.102064	-0.264087	2.89857e-07
908	Anxa4	1.59649e-08	-0.20334	-0.127052	-0.279627	2.90358e-07
909	Cyp8b1	1.75708e-08	1.61187	NA	NA	3.19213e-07
910	Slc41a2	1.79417e-08	-0.133229	-0.0998459	-0.166612	3.25394e-07
911	Tcf12	1.79505e-08	-0.208075	-0.14155	-0.2746	3.25394e-07
912	Plin2	1.82557e-08	0.290618	0.39137	0.189865	3.30564e-07
913	Gm30211	1.84627e-08	-1.03176	NA	NA	3.33946e-07
914	Rnf157	1.88432e-08	0.213705	0.30131	0.126099	3.40455e-07
915	Gtf2i	1.88701e-08	-0.188687	-0.12954	-0.247834	3.40569e-07
916	Crtc3	1.90001e-08	-0.215472	-0.141459	-0.289485	3.42542e-07
917	H2-D1	1.90883e-08	-0.111805	-0.0752399	-0.148371	3.43756e-07
918	Pnck	1.91559e-08	-1.03176	NA	NA	3.44597e-07
919	Pdia6	1.94993e-08	-0.278719	-0.161102	-0.396336	3.50394e-07
920	Pilrb1	1.96096e-08	-0.0842016	-0.0595454	-0.108858	3.51992e-07
921	Smim24	1.97084e-08	-0.150241	-0.0984414	-0.20204	3.53381e-07
922	E130102H24Rik	1.98243e-08	0.0902691	0.134165	0.0463736	3.55074e-07
923	Spsb2	2.00333e-08	-0.172251	-0.125034	-0.219467	3.58428e-07
924	Emid1	2.0952e-08	-1.03176	NA	NA	3.7446e-07
925	Map2k6	2.11124e-08	0.0918034	0.137903	0.0457039	3.76919e-07
926	Ndrg1	2.12465e-08	0.174919	0.28166	0.0681771	3.78903e-07
927	Mrpl17	2.16757e-08	0.0326009	0.131255	-0.0660532	3.8614e-07
928	Cyfip1	2.26746e-08	-0.221241	-0.143564	-0.298918	4.035e-07
929	Ccl4	2.27656e-08	0.41364	0.559794	0.267486	4.04684e-07
930	B4galt5	2.33533e-08	-0.15586	-0.108979	-0.202741	4.14684e-07
931	Ctla4	2.39333e-08	0.0956148	0.149011	0.0422183	4.24527e-07
932	Vcp	2.49475e-08	-0.106192	-0.000842183	-0.211541	4.42042e-07
933	Armc8	2.53683e-08	0.131023	0.18927	0.0727764	4.49016e-07
934	Cnpy3	2.59825e-08	-0.183782	-0.0976169	-0.269948	4.59395e-07
935	Crlf2	2.61631e-08	-0.0855839	0.0187292	-0.189897	4.62094e-07
936	Atp6v0e	2.64571e-08	0.124135	0.163661	0.0846079	4.66788e-07
937	Hsp90aa1	2.75468e-08	-0.192017	-0.0957062	-0.288328	4.85494e-07
938	Sec13	2.75983e-08	-0.0243194	0.0713239	-0.119963	4.85882e-07
939	Il10rb	2.81339e-08	-0.23393	-0.159877	-0.307984	4.94786e-07
940	Acap1	2.8345e-08	-0.145089	-0.105553	-0.184624	4.97968e-07
941	Foxr1	2.88219e-08	-0.130273	-0.0961483	-0.164398	5.05808e-07
942	Sidt2	2.95468e-08	-0.144606	-0.104317	-0.184894	5.17979e-07
943	H2-Ob	2.99207e-08	0.169933	0.238847	0.101019	5.23977e-07
944	Pi16	3.00035e-08	-1.03176	NA	NA	5.24871e-07
945	Naa35	3.02866e-08	0.16137	0.232969	0.0897703	5.29262e-07
946	Supt20	3.09883e-08	0.188895	0.265306	0.112483	5.40952e-07
947	Slc46a3	3.14423e-08	0.151865	0.223478	0.0802518	5.48297e-07
948	Tram1	3.19262e-08	-0.26877	-0.163403	-0.374138	5.56149e-07
949	Gyg	3.20394e-08	0.101334	0.207583	-0.00491542	5.57532e-07
950	Surf4	3.27549e-08	-0.0652616	0.032464	-0.162987	5.69384e-07
951	Txndc5	3.28996e-08	-0.149177	-0.0663363	-0.232018	5.71298e-07
952	Palb2	3.29538e-08	0.126231	0.185348	0.067115	5.71637e-07
953	Hs3st1	3.32606e-08	-0.1287	-0.0952081	-0.162192	5.76355e-07
954	Vdac2	3.33138e-08	0.261353	0.348785	0.173922	5.76671e-07
955	Atp1b3	3.41564e-08	-0.177085	-0.0797317	-0.274438	5.90638e-07
956	Ifrd1	3.42201e-08	-0.212393	-0.105615	-0.31917	5.91119e-07
957	Ndufv3	3.44072e-08	-0.114487	-0.0148345	-0.21414	5.93732e-07
958	Bin2	3.47778e-08	-0.17338	-0.118339	-0.22842	5.99097e-07
959	Spred1	3.47907e-08	-0.157152	-0.112966	-0.201339	5.99097e-07
960	Rcsd1	3.51702e-08	-0.172918	-0.124026	-0.22181	6.05001e-07
961	Pabpc1	3.59585e-08	0.15665	0.211517	0.101784	6.17917e-07
962	Syk	3.7099e-08	-0.207598	-0.136029	-0.279166	6.36854e-07
963	Smap2	3.76142e-08	-0.148024	-0.0610925	-0.234955	6.45027e-07
964	Slc9a3r2	3.77091e-08	0.0872401	0.132344	0.0421357	6.45984e-07
965	Stambpl1	3.79226e-08	-1.03176	NA	NA	6.48969e-07
966	Cdc123	3.91953e-08	-0.117297	-0.0447922	-0.189803	6.70053e-07
967	Arf3	3.94386e-08	0.292032	0.392278	0.191785	6.73515e-07
968	Ppm1m	4.07257e-08	0.304717	0.399142	0.210291	6.94778e-07
969	Bbx	4.10012e-08	0.210534	0.300583	0.120485	6.98756e-07
970	Reep3	4.12693e-08	0.266275	0.360859	0.17169	7.02599e-07
971	Gramd3	4.1349e-08	0.137175	0.214396	0.0599541	7.0323e-07
972	Cystm1	4.31927e-08	0.20998	0.308802	0.111157	7.33832e-07
973	Mif4gd	4.40213e-08	-0.153206	-0.0585036	-0.247908	7.47141e-07
974	Limd2	4.42635e-08	0.150807	0.26333	0.0382837	7.50479e-07
975	Rps26	4.4361e-08	0.0862538	0.115384	0.0571236	7.51362e-07
976	Mlec	4.45159e-08	0.208705	0.304745	0.112664	7.53213e-07
977	Mxd1	4.46462e-08	-0.252378	-0.16115	-0.343605	7.54644e-07
978	2021-03-01	4.61837e-08	0.183963	0.256981	0.110944	7.79834e-07
979	Gm19510	4.70148e-08	0.0775737	0.118498	0.0366491	7.93056e-07
980	Lmo2	4.73864e-08	-0.141544	-0.0513112	-0.231777	7.9851e-07
981	Slc25a12	4.79226e-08	-0.135634	-0.0853216	-0.185946	8.06722e-07
982	Agpat4	4.79742e-08	0.277848	0.382258	0.173437	8.06768e-07
983	Lcp1	4.83283e-08	0.220374	0.287056	0.153693	8.11896e-07
984	Vasp	4.89191e-08	0.287397	0.371409	0.203386	8.20986e-07
985	Glrx	4.9422e-08	0.261863	0.363741	0.159985	8.28584e-07
986	Aff1	4.956e-08	0.150748	0.219107	0.0823895	8.30055e-07
987	Nlrp3	5.01805e-08	-0.104808	-0.041413	-0.168203	8.39595e-07
988	Siva1	5.09534e-08	-0.186388	-0.104481	-0.268296	8.51665e-07
989	Foxn3	5.29961e-08	-0.0732951	0.0085001	-0.15509	8.84911e-07
990	Trappc5	5.33359e-08	-0.243628	-0.163437	-0.323818	8.89686e-07
991	Isoc1	5.44428e-08	0.125255	0.184341	0.0661691	9.07234e-07
992	Itgb2	5.49303e-08	0.0643715	0.175305	-0.0465618	9.14434e-07
993	Fam105a	5.58309e-08	0.177965	0.276068	0.0798614	9.28491e-07
994	mt-Nd2	5.60538e-08	-0.0965399	-0.0534977	-0.139582	9.31261e-07
995	C2cd2l	5.67517e-08	0.1141	0.16744	0.0607606	9.41907e-07
996	BC004004	5.69436e-08	-0.139554	-0.0536462	-0.225462	9.44143e-07
997	Tmem234	5.7279e-08	-0.160815	-0.0547697	-0.266861	9.48752e-07
998	Ggh	5.75045e-08	-0.121479	-0.0860787	-0.156878	9.51533e-07
999	Tob2	5.80925e-08	0.29204	0.395506	0.188574	9.59826e-07
1000	Wfs1	5.81219e-08	-1.03176	NA	NA	9.59826e-07
1001	Stard10	5.92177e-08	0.114389	0.166764	0.0620138	9.76944e-07
1002	1810043G02Rik	5.94361e-08	0.129404	0.188147	0.0706609	9.79107e-07
1003	Commd3	5.94674e-08	-0.217838	-0.128235	-0.307441	9.79107e-07
1004	Syngr2	6.00716e-08	-0.161162	-0.1008	-0.221524	9.8807e-07
1005	Rpl32	6.19635e-08	0.0748811	0.100756	0.049006	1.01817e-06
1006	Srpk2	6.27666e-08	-0.153531	-0.0822494	-0.224813	1.03035e-06
1007	Lgals8	6.52528e-08	-0.0868939	-0.0613527	-0.112435	1.07009e-06
1008	Id3	6.5638e-08	-0.169193	-0.122691	-0.215695	1.07428e-06
1009	Zmiz2	6.56089e-08	-0.204534	-0.1168	-0.292269	1.07428e-06
1010	Ccl17	6.58411e-08	-0.359344	-0.240672	-0.478016	1.07653e-06
1011	Drap1	6.61777e-08	0.309595	0.412157	0.207033	1.08097e-06
1012	Fam217b	6.8893e-08	-0.0925291	-0.0662955	-0.118763	1.12421e-06
1013	Rmnd5a	6.91321e-08	-0.18569	-0.12993	-0.24145	1.127e-06
1014	Slc16a3	6.93417e-08	-0.19423	-0.134642	-0.253818	1.1293e-06
1015	Mtdh	7.1203e-08	-0.160466	-0.0567986	-0.264132	1.15847e-06
1016	Ccdc88a	7.15593e-08	-0.188026	-0.0928658	-0.283185	1.16312e-06
1017	P2ry14	7.22157e-08	0.214813	0.321236	0.10839	1.17264e-06
1018	Hint1	7.24016e-08	0.176057	0.232292	0.119822	1.1745e-06
1019	Sec62	7.29527e-08	-0.205289	-0.0980285	-0.31255	1.18228e-06
1020	Bscl2	7.46123e-08	-0.220282	-0.138424	-0.302139	1.20799e-06
1021	Arhgap24	7.62375e-08	-1.03176	NA	NA	1.23309e-06
1022	Ddit4	7.73306e-08	-0.135315	-0.0959413	-0.174688	1.24955e-06
1023	Ndufb11	7.75527e-08	0.228223	0.311234	0.145212	1.25191e-06
1024	Lpgat1	7.7882e-08	-0.0945293	-0.00690589	-0.182153	1.256e-06
1025	Gnl1	7.9765e-08	0.171756	0.250552	0.0929605	1.28511e-06
1026	1810022K09Rik	8.2445e-08	-0.157943	-0.0595121	-0.256374	1.32699e-06
1027	Sptssa	8.40219e-08	-0.206956	-0.0990619	-0.314851	1.35106e-06
1028	Polr3gl	8.54831e-08	-0.164182	-0.113281	-0.215083	1.37322e-06
1029	Eefsec	8.70702e-08	0.110388	0.164323	0.0564525	1.39469e-06
1030	Rpl13	8.70479e-08	0.0677203	0.0908808	0.0445597	1.39469e-06
1031	Slc30a4	8.70728e-08	-0.121863	-0.0867734	-0.156952	1.39469e-06
1032	Afap1	8.7764e-08	0.117343	0.171612	0.0630732	1.40439e-06
1033	2810474O19Rik	8.99313e-08	-0.20291	-0.11864	-0.28718	1.43768e-06
1034	Haus3	9.28413e-08	-0.127766	-0.0920747	-0.163457	1.48277e-06
1035	Fos	9.49975e-08	0.360525	0.482813	0.238238	1.51574e-06
1036	Pet100	9.81266e-08	-0.196104	-0.095354	-0.296854	1.56415e-06
1037	Tmem163	1.00165e-07	-1.03176	NA	NA	1.59511e-06
1038	Rps12	1.04403e-07	0.0861099	0.117122	0.0550976	1.66099e-06
1039	Cd14	1.06563e-07	-0.231592	-0.117572	-0.345612	1.69352e-06
1040	Elac2	1.06653e-07	0.12799	0.188691	0.0672899	1.69352e-06
1041	Fosb	1.08709e-07	0.126893	0.230425	0.0233605	1.72287e-06
1042	H2-Q6	1.08689e-07	-0.175807	-0.0959437	-0.255671	1.72287e-06
1043	BC017643	1.10512e-07	-0.123624	-0.0547228	-0.192525	1.74975e-06
1044	Arrb2	1.10796e-07	-0.191205	-0.103852	-0.278558	1.75257e-06
1045	Npepl1	1.11792e-07	0.131445	0.206677	0.0562135	1.76663e-06
1046	Swap70	1.1283e-07	-0.159741	-0.106736	-0.212746	1.78134e-06
1047	Chuk	1.1461e-07	0.220831	0.312535	0.129128	1.80771e-06
1048	Cyfip2	1.14921e-07	0.207252	0.291841	0.122662	1.81089e-06
1049	Ndfip1	1.16142e-07	0.258803	0.352565	0.165041	1.82838e-06
1050	Gm10073	1.17344e-07	0.174235	0.253988	0.0944813	1.84554e-06
1051	Fgfr1op2	1.17606e-07	-0.130154	-0.0285186	-0.231789	1.8479e-06
1052	Rpl35a	1.17953e-07	0.0754324	0.102473	0.0483921	1.8516e-06
1053	Mta2	1.19003e-07	0.0118462	0.0817096	-0.0580171	1.86631e-06
1054	Ddx5	1.19125e-07	-0.119103	-0.0649808	-0.173224	1.86644e-06
1055	Ssr1	1.22374e-07	-0.168377	-0.0729074	-0.263846	1.91553e-06
1056	Arhgef1	1.2634e-07	-0.0409904	0.0385007	-0.120481	1.97574e-06
1057	Atg3	1.26817e-07	0.288691	0.394227	0.183156	1.98132e-06
1058	Robo2	1.26971e-07	-1.03176	NA	NA	1.98185e-06
1059	Cnp	1.27108e-07	-0.0855978	0.0184046	-0.1896	1.98212e-06
1060	Lap3	1.28603e-07	0.223896	0.310018	0.137774	2.00354e-06
1061	Eif4ebp1	1.29207e-07	0.204182	0.299012	0.109353	2.01104e-06
1062	Cdkn1b	1.29537e-07	0.171517	0.250735	0.092298	2.01429e-06
1063	Ptgis	1.3337e-07	1.61187	NA	NA	2.07193e-06
1064	Lta4h	1.35023e-07	-0.147278	-0.09846	-0.196097	2.09565e-06
1065	Ndufa4	1.36485e-07	0.218475	0.288461	0.148489	2.11635e-06
1066	Slc15a4	1.37405e-07	-0.151223	-0.104815	-0.197632	2.12861e-06
1067	Ebp	1.39688e-07	-0.142697	-0.057165	-0.22823	2.1579e-06
1068	Gpaa1	1.39609e-07	-0.121496	-0.0793514	-0.163641	2.1579e-06
1069	Plce1	1.39493e-07	0.0611086	0.0959921	0.0262251	2.1579e-06
1070	Tspan31	1.41274e-07	-0.0818692	0.00412187	-0.16786	2.18038e-06
1071	Chdh	1.42914e-07	-1.03176	NA	NA	2.20231e-06
1072	Tnfrsf18	1.42962e-07	-0.040364	0.0237345	-0.104462	2.20231e-06
1073	Cxcr3	1.48545e-07	0.112724	0.184174	0.0412743	2.28618e-06
1074	Colgalt1	1.49317e-07	-0.146606	-0.083615	-0.209598	2.29379e-06
1075	Pla2g12a	1.49317e-07	0.0100762	0.0707958	-0.0506434	2.29379e-06
1076	Rfx7	1.5297e-07	0.108213	0.166654	0.0497716	2.34772e-06
1077	4930523C07Rik	1.54121e-07	-0.165954	-0.118206	-0.213703	2.361e-06
1078	Gda	1.54114e-07	-0.0913955	-0.0647994	-0.117992	2.361e-06
1079	Cpne4	1.5483e-07	0.0553817	0.0908066	0.0199567	2.36831e-06
1080	P2ry13	1.54885e-07	-1.03176	NA	NA	2.36831e-06
1081	Rpl27a	1.56538e-07	0.0721163	0.0969252	0.0473074	2.39137e-06
1082	Gypc	1.5673e-07	0.186881	0.266407	0.107355	2.39209e-06
1083	Ccser1	1.57389e-07	0.0590566	0.0934436	0.0246697	2.39992e-06
1084	Cst7	1.58392e-07	-0.0925129	-0.064309	-0.120717	2.41244e-06
1085	Rab14	1.58501e-07	-0.229595	-0.121865	-0.337325	2.41244e-06
1086	Ncaph2	1.61829e-07	0.101116	0.187959	0.0142728	2.46082e-06
1087	Nrros	1.65298e-07	-0.249941	-0.164215	-0.335668	2.51125e-06
1088	Vps37b	1.67818e-07	-0.310851	-0.205881	-0.415821	2.5472e-06
1089	Pcbd2	1.68424e-07	0.235765	0.326776	0.144755	2.55405e-06
1090	Ly6a	1.69851e-07	-0.0537979	0.0612568	-0.168853	2.57331e-06
1091	Grb2	1.74853e-07	-0.157998	-0.0627647	-0.253232	2.64668e-06
1092	Def6	1.75278e-07	-0.150241	-0.103127	-0.197356	2.65067e-06
1093	Rnf187	1.76358e-07	-0.183502	-0.0862816	-0.280722	2.66458e-06
1094	A530040E14Rik	1.76622e-07	0.190319	0.269195	0.111442	2.66612e-06
1095	Rps21	1.784e-07	0.0995506	0.137365	0.0617361	2.69051e-06
1096	Ctdsp2	1.79605e-07	0.186157	0.264393	0.10792	2.70619e-06
1097	Cebpd	1.82238e-07	-0.184841	-0.130032	-0.23965	2.74337e-06
1098	Aig1	1.85336e-07	-0.149777	-0.0899867	-0.209567	2.78455e-06
1099	Rnf114	1.85479e-07	-0.186728	-0.116376	-0.257081	2.78455e-06
1100	Ssh2	1.85257e-07	-0.186882	-0.112533	-0.261231	2.78455e-06
1101	Sp100	1.86118e-07	-0.0177112	0.0777665	-0.113189	2.79159e-06
1102	Tmem160	1.87438e-07	-0.139179	-0.0403789	-0.237978	2.80884e-06
1103	Tmem189	1.90946e-07	-0.111588	-0.0269205	-0.196255	2.85882e-06
1104	Mreg	1.91395e-07	-1.03176	NA	NA	2.86295e-06
1105	Ywhae	1.95007e-07	-0.181491	-0.0945097	-0.268473	2.91434e-06
1106	Plk3	2.04428e-07	0.169395	0.241746	0.0970449	3.05237e-06
1107	Rcbtb2	2.0673e-07	0.106512	0.165055	0.0479691	3.08396e-06
1108	Rpl22l1	2.07545e-07	-0.132187	-0.0785686	-0.185806	3.09332e-06
1109	Sema4d	2.09865e-07	-0.15143	-0.0858869	-0.216973	3.12508e-06
1110	Stat4	2.10243e-07	-0.177844	-0.122624	-0.233064	3.12789e-06
1111	Fam107b	2.10504e-07	-0.229531	-0.155472	-0.303589	3.12895e-06
1112	Fbxl5	2.18751e-07	-0.0952553	-0.038553	-0.151958	3.24861e-06
1113	Sh3bgrl	2.26066e-07	0.294526	0.399622	0.189431	3.35423e-06
1114	Alox5ap	2.27086e-07	0.249088	0.32454	0.173635	3.36634e-06
1115	Cdc26	2.28678e-07	0.197353	0.293145	0.101562	3.38386e-06
1116	Dpy19l1	2.28515e-07	0.135004	0.212466	0.0575419	3.38386e-06
1117	Scamp3	2.31562e-07	-0.0103687	0.073458	-0.0941955	3.42348e-06
1118	Sdf4	2.32731e-07	-0.153945	-0.04984	-0.25805	3.43768e-06
1119	Rab11fip1	2.3345e-07	0.191111	0.274411	0.10781	3.44521e-06
1120	Tmem221	2.37948e-07	-0.110288	-0.0803934	-0.140182	3.50845e-06
1121	Tmed9	2.40251e-07	-0.20476	-0.0999685	-0.309552	3.53925e-06
1122	Pitpna	2.47793e-07	-0.138529	-0.0485701	-0.228488	3.64711e-06
1123	Ptprs	2.48201e-07	-0.160804	-0.0904311	-0.231177	3.64987e-06
1124	Eif2s2	2.51531e-07	0.259395	0.342771	0.176019	3.69554e-06
1125	Psmc2	2.52141e-07	-0.18209	-0.090424	-0.273756	3.70121e-06
1126	Gpsm3	2.62432e-07	0.274461	0.360869	0.188052	3.84884e-06
1127	Ctbp1	2.6403e-07	-0.14372	-0.0456813	-0.241758	3.86544e-06
1128	Igf2r	2.64032e-07	0.0586405	0.0948834	0.0223976	3.86544e-06
1129	Surf1	2.6471e-07	0.0121087	0.0793616	-0.0551442	3.87194e-06
1130	9930111J21Rik2	2.65196e-07	-0.145835	-0.0802542	-0.211416	3.87562e-06
1131	Cox5a	2.65443e-07	-0.0877678	-0.0367534	-0.138782	3.8758e-06
1132	Tpi1	2.78012e-07	-0.0523597	0.0662844	-0.171004	4.05573e-06
1133	Pbdc1	2.82864e-07	-0.160981	-0.0815759	-0.240387	4.12287e-06
1134	Ccng2	2.88185e-07	-0.172732	-0.119079	-0.226386	4.19672e-06
1135	4933434E20Rik	2.89673e-07	-0.0795381	-0.00350681	-0.155569	4.21455e-06
1136	Adam19	2.89919e-07	0.155845	0.231802	0.0798882	4.21455e-06
1137	P4ha1	2.9973e-07	-0.117804	-0.0556566	-0.179951	4.35334e-06
1138	Fam220a	3.00586e-07	-0.195371	-0.122397	-0.268346	4.36194e-06
1139	Txndc17	3.01018e-07	0.295249	0.393362	0.197135	4.36436e-06
1140	Prkar1a	3.15584e-07	-0.217258	-0.109442	-0.325074	4.57154e-06
1141	Nfkb2	3.17303e-07	-0.220587	-0.148768	-0.292406	4.59241e-06
1142	Zfp800	3.24407e-07	0.193295	0.279181	0.10741	4.69112e-06
1143	Gtf2b	3.27555e-07	-0.098386	-0.0162089	-0.180563	4.7325e-06
1144	Ifi205	3.28705e-07	0.137529	0.202577	0.0724812	4.74496e-06
1145	Cass4	3.33366e-07	0.0973377	0.147011	0.047664	4.80805e-06
1146	Rps27a	3.4041e-07	0.0683949	0.0926074	0.0441823	4.90535e-06
1147	Elf1	3.41717e-07	-0.180942	-0.0947223	-0.267161	4.91989e-06
1148	Cd1d1	3.44813e-07	-0.101978	-0.0727571	-0.131199	4.96015e-06
1149	Hmgcl	3.48044e-07	-0.133379	-0.0613034	-0.205455	5.00226e-06
1150	Vma21	3.57799e-07	0.000437821	0.0877714	-0.0868957	5.13799e-06
1151	Tbc1d9	3.58856e-07	0.203979	0.286896	0.121061	5.14869e-06
1152	Gm12253	3.61212e-07	-1.03176	NA	NA	5.178e-06
1153	Gsn	3.63913e-07	0.0276395	0.128744	-0.0734653	5.2122e-06
1154	Phf11c	3.67697e-07	0.0828812	0.12733	0.0384323	5.26183e-06
1155	Gcsh	3.71356e-07	-0.120917	-0.0707259	-0.171108	5.30959e-06
1156	Plxnc1	3.74639e-07	-0.132336	-0.0933851	-0.171288	5.35189e-06
1157	Tmem109	3.82193e-07	-0.168898	-0.101521	-0.236276	5.45508e-06
1158	Xlr	3.82789e-07	0.132808	0.196426	0.0691895	5.45887e-06
1159	Tubb5	3.90918e-07	-0.258826	-0.144887	-0.372765	5.56998e-06
1160	Paip2	4.01794e-07	-0.0502017	0.0506498	-0.151053	5.72002e-06
1161	Rasgrp4	4.03634e-07	0.158589	0.226446	0.090732	5.74127e-06
1162	mt-Nd4	4.04152e-07	-0.105641	-0.0670733	-0.144209	5.74369e-06
1163	Ctdp1	4.05297e-07	0.119033	0.17718	0.0608865	5.75501e-06
1164	Gpbp1	4.06438e-07	-0.211986	-0.131526	-0.292447	5.76626e-06
1165	Actr1b	4.25355e-07	-0.124906	-0.0754269	-0.174386	6.02946e-06
1166	Got2	4.31017e-07	0.274203	0.375986	0.17242	6.10447e-06
1167	Snw1	4.34729e-07	-0.141895	-0.0461899	-0.237601	6.15177e-06
1168	Orai3	4.35678e-07	-0.110562	-0.0389105	-0.182213	6.15992e-06
1169	Tnfsf9	4.45866e-07	-0.167799	-0.116957	-0.21864	6.29319e-06
1170	Uqcc2	4.4582e-07	0.0388652	0.145254	-0.0675241	6.29319e-06
1171	Trem1	4.51408e-07	-0.100433	-0.0692689	-0.131598	6.36596e-06
1172	Hif1a	4.5186e-07	-0.23399	-0.139784	-0.328195	6.3669e-06
1173	Stat1	4.57057e-07	-0.126645	-0.0173987	-0.235891	6.43464e-06
1174	Spty2d1	4.61377e-07	-0.0894351	0.00138019	-0.18025	6.48993e-06
1175	Cdipt	4.65835e-07	-0.0964829	-0.0275907	-0.165375	6.54707e-06
1176	Dad1	4.71106e-07	-0.131667	-0.0432989	-0.220035	6.61552e-06
1177	Mtmr10	4.76113e-07	0.0961767	0.144951	0.0474023	6.68014e-06
1178	Ssna1	4.88651e-07	-0.131007	-0.0443815	-0.217632	6.84446e-06
1179	Tnfrsf4	4.88653e-07	-0.0917738	-0.0648868	-0.118661	6.84446e-06
1180	Gm19557	4.91664e-07	0.0797297	0.123331	0.0361285	6.87497e-06
1181	Gstt1	4.91357e-07	-1.03176	NA	NA	6.87497e-06
1182	Ldlrad3	5.06789e-07	-1.03176	NA	NA	7.08047e-06
1183	1700123O20Rik	5.13383e-07	-0.0470996	0.0326732	-0.126872	7.16653e-06
1184	Hat1	5.14954e-07	-0.198164	-0.130368	-0.265961	7.18239e-06
1185	Copz1	5.16279e-07	-0.226405	-0.128658	-0.324152	7.1948e-06
1186	Eif3l	5.19747e-07	0.0547194	0.155197	-0.0457582	7.23702e-06
1187	Otulin	5.22608e-07	-0.140792	-0.0656091	-0.215974	7.27072e-06
1188	Shisa5	5.23484e-07	-0.14213	-0.0267323	-0.257527	7.27677e-06
1189	Dna2	5.26567e-07	0.141698	0.20538	0.0780174	7.31348e-06
1190	Fam69a	5.30738e-07	-0.142201	-0.0733508	-0.211051	7.36521e-06
1191	Slc39a14	5.39018e-07	-0.120309	-0.0847422	-0.155876	7.47384e-06
1192	Alcam	5.41773e-07	-0.125318	-0.0461374	-0.204499	7.50573e-06
1193	Acat1	5.54816e-07	-0.0895711	-0.00943413	-0.169708	7.68e-06
1194	Flnb	5.75819e-07	0.113682	0.170201	0.0571633	7.96404e-06
1195	Pkib	5.8048e-07	0.146985	0.246504	0.0474666	8.0181e-06
1196	Rpl10a	5.80698e-07	0.0789052	0.109787	0.0480238	8.0181e-06
1197	Usp53	5.81804e-07	0.107317	0.160449	0.0541853	8.02666e-06
1198	Arl1	5.84464e-07	-0.134799	-0.0380232	-0.231575	8.05663e-06
1199	Gem	5.92077e-07	-0.12502	-0.0874625	-0.162578	8.15477e-06
1200	P2ry6	5.97412e-07	0.173132	0.250344	0.0959199	8.22138e-06
1201	Dll4	5.98464e-07	-1.03176	NA	NA	8.229e-06
1202	Arid2	6.02456e-07	0.124518	0.184799	0.0642372	8.277e-06
1203	Pttg1ip	6.0449e-07	0.213844	0.298716	0.128971	8.29805e-06
1204	F11r	6.09644e-07	-0.0536557	-0.03447	-0.0728414	8.36185e-06
1205	Slc2a1	6.11632e-07	-0.174803	-0.107854	-0.241753	8.38215e-06
1206	Lsr	6.30965e-07	0.172734	0.247378	0.0980902	8.63993e-06
1207	Atp8a1	6.36267e-07	0.172858	0.247819	0.0978966	8.70532e-06
1208	AC163018.1	6.42292e-07	0.0684716	0.108467	0.0284758	8.78047e-06
1209	Tigd2	6.46606e-07	-0.135084	-0.0938798	-0.176289	8.83214e-06
1210	Mtss1	6.48858e-07	-0.164585	-0.0921896	-0.23698	8.85557e-06
1211	Serpinf1	6.5046e-07	0.0781885	0.122463	0.0339137	8.87011e-06
1212	Cr1l	6.605e-07	-0.178646	-0.111096	-0.246197	8.99958e-06
1213	Akr1b10	6.61116e-07	0.112663	0.17044	0.0548868	9.00055e-06
1214	Spn	6.66016e-07	-0.117234	-0.0822704	-0.152198	9.05979e-06
1215	Jak1	6.71089e-07	-0.115115	-0.0217057	-0.208525	9.12128e-06
1216	Coro7	6.7264e-07	0.159696	0.232047	0.0873456	9.13484e-06
1217	Adgre5	6.77978e-07	0.218276	0.311147	0.125404	9.19978e-06
1218	Etfb	6.86643e-07	-0.105267	-0.000729215	-0.209804	9.3097e-06
1219	B4galt6	6.97313e-07	-0.101677	-0.0674249	-0.135929	9.44662e-06
1220	Hook3	7.07311e-07	0.16648	0.243134	0.0898268	9.57421e-06
1221	Ilk	7.13903e-07	-0.0863529	-0.00420319	-0.168503	9.64892e-06
1222	Lxn	7.13999e-07	-0.083347	-0.0566712	-0.110023	9.64892e-06
1223	Spon1	7.16493e-07	-0.0832452	-0.0568273	-0.109663	9.67471e-06
1224	Cast	7.21527e-07	-0.0400349	0.0276546	-0.107724	9.73471e-06
1225	Sumo2	7.22793e-07	-0.135964	-0.0720512	-0.199876	9.74384e-06
1226	Ncoa4	7.28057e-07	-0.124062	-0.0651165	-0.183008	9.8068e-06
1227	Tlr12	7.30424e-07	0.084494	0.131424	0.0375644	9.83066e-06
1228	Adora2a	7.33969e-07	-0.0986938	-0.0692392	-0.128148	9.87033e-06
1229	Senp6	7.49085e-07	-0.0516706	0.0371646	-0.140506	1.00572e-05
1230	Slc25a19	7.48817e-07	-0.104039	-0.049315	-0.158764	1.00572e-05
1231	Cox7a2l	7.59839e-07	0.148418	0.215131	0.0817041	1.01933e-05
1232	Pim1	7.61523e-07	0.265838	0.358694	0.172981	1.02076e-05
1233	Mier1	7.75169e-07	0.222536	0.318659	0.126414	1.03821e-05
1234	Mrpl51	7.80344e-07	0.128677	0.231361	0.025993	1.04429e-05
1235	Hmox2	7.8354e-07	-0.100053	-0.00677557	-0.193331	1.04772e-05
1236	Susd3	7.99014e-07	-0.137418	-0.0619181	-0.212919	1.06755e-05
1237	Tecr	8.01978e-07	-0.131936	-0.0281324	-0.235739	1.07064e-05
1238	Fmnl2	8.03016e-07	0.134981	0.206944	0.0630167	1.07116e-05
1239	Fkbp1a	8.09613e-07	0.28016	0.373383	0.186937	1.07909e-05
1240	Junb	8.10759e-07	0.276562	0.367242	0.185881	1.07975e-05
1241	Ppp1cc	8.15263e-07	-0.164131	-0.0598652	-0.268397	1.08487e-05
1242	Gm31718	8.34074e-07	-0.109253	-0.0639918	-0.154513	1.10901e-05
1243	Csk	8.42515e-07	-0.078258	0.025104	-0.18162	1.11933e-05
1244	Pkm	8.49664e-07	-0.136026	-0.0465992	-0.225454	1.12792e-05
1245	Klrb1f	8.69703e-07	-0.0433285	-0.0258508	-0.0608062	1.1536e-05
1246	Picalm	8.80445e-07	0.286585	0.38937	0.183799	1.16691e-05
1247	Hagh	8.81616e-07	0.113041	0.184839	0.0412429	1.16752e-05
1248	Ktn1	8.83488e-07	-0.142655	-0.0723308	-0.212979	1.16906e-05
1249	Snapc5	8.86492e-07	-0.174446	-0.079603	-0.269289	1.1721e-05
1250	Rap2a	8.89002e-07	0.0505525	0.151419	-0.0503138	1.17448e-05
1251	Ccser2	8.94025e-07	-0.145017	-0.0947268	-0.195308	1.18017e-05
1252	Hopx	9.27019e-07	-0.0728203	-0.0493929	-0.0962477	1.22275e-05
1253	E330009J07Rik	9.38944e-07	-0.0476872	-0.0302193	-0.065155	1.23749e-05
1254	H2-M3	9.48462e-07	-0.183472	-0.105329	-0.261615	1.24904e-05
1255	Rps25	9.53527e-07	0.0691313	0.0948451	0.0434175	1.2547e-05
1256	Kdm4a	9.54355e-07	0.176378	0.265099	0.0876579	1.25479e-05
1257	Nudt19	9.5674e-07	-0.158629	-0.0979186	-0.219339	1.25693e-05
1258	Sertad1	9.64606e-07	-0.128329	-0.0659008	-0.190757	1.26626e-05
1259	Rraga	9.73584e-07	0.219104	0.308715	0.129494	1.27703e-05
1260	Clptm1	9.74913e-07	-0.166184	-0.0974547	-0.234913	1.27775e-05
1261	Dctpp1	9.77896e-07	0.29909	0.409261	0.18892	1.27993e-05
1262	Gosr2	9.78125e-07	-0.0945231	-0.00173087	-0.187315	1.27993e-05
1263	Eif3g	9.8293e-07	0.288321	0.390553	0.186089	1.2852e-05
1264	Map1lc3a	9.88058e-07	-0.16921	-0.0999196	-0.238499	1.29088e-05
1265	S1pr4	1.03004e-06	-0.129717	-0.0878556	-0.171579	1.34431e-05
1266	Txnip	1.03058e-06	-0.170607	-0.111874	-0.229341	1.34431e-05
1267	Rps6ka4	1.04669e-06	-0.125874	-0.0588923	-0.192855	1.36424e-05
1268	Ank1	1.07031e-06	0.0451563	0.0769693	0.0133433	1.39393e-05
1269	Acot13	1.07588e-06	-0.149443	-0.0872707	-0.211615	1.40008e-05
1270	Ddrgk1	1.10062e-06	-0.165007	-0.0685443	-0.26147	1.43115e-05
1271	Snx2	1.12337e-06	0.213258	0.301095	0.125422	1.45959e-05
1272	H2-M5	1.12872e-06	1.61187	NA	NA	1.46539e-05
1273	Dctn6	1.1415e-06	-0.138212	-0.0799999	-0.196424	1.48081e-05
1274	Fam49a	1.14831e-06	-0.148814	-0.102543	-0.195086	1.48847e-05
1275	Emilin2	1.15731e-06	-0.171978	-0.0907423	-0.253214	1.49896e-05
1276	Rpl37	1.16393e-06	0.0769086	0.106778	0.0470389	1.50636e-05
1277	Tceal8	1.16662e-06	-0.145664	-0.0967951	-0.194532	1.50866e-05
1278	Gm1965	1.16949e-06	0.0876408	0.137085	0.0381963	1.51111e-05
1279	Tifa	1.17034e-06	-0.0696276	0.0132246	-0.15248	1.51111e-05
1280	Filip1l	1.17419e-06	-0.210063	-0.135621	-0.284505	1.51489e-05
1281	Tmem208	1.17701e-06	-0.103759	-0.00773566	-0.199782	1.51734e-05
1282	Bcap31	1.18275e-06	-0.196104	-0.107041	-0.285168	1.52355e-05
1283	BC005537	1.19796e-06	-0.0634183	0.0269298	-0.153766	1.54194e-05
1284	Trps1	1.20734e-06	-0.179542	-0.100981	-0.258104	1.5528e-05
1285	Prelid3b	1.21109e-06	0.0587469	0.14898	-0.0314861	1.55641e-05
1286	Ndufaf3	1.2218e-06	-0.128056	-0.0607423	-0.195369	1.56895e-05
1287	Ap1b1	1.22333e-06	0.146457	0.215495	0.0774194	1.5697e-05
1288	Ddx6	1.22512e-06	-0.103882	-0.0177074	-0.190056	1.57078e-05
1289	Rab33b	1.25307e-06	-0.114963	-0.069664	-0.160262	1.60537e-05
1290	Plin3	1.27033e-06	-0.156395	-0.0878599	-0.224929	1.62622e-05
1291	Mrpl20	1.27514e-06	0.129886	0.230495	0.0292767	1.63112e-05
1292	Ccdc12	1.3187e-06	0.215935	0.289577	0.142294	1.68552e-05
1293	Nptn	1.39868e-06	-0.139681	-0.0455292	-0.233832	1.78638e-05
1294	Ndufa5	1.40321e-06	-0.113171	-0.00659261	-0.21975	1.79077e-05
1295	Nudt16l1	1.41676e-06	-0.153098	-0.0904132	-0.215782	1.80667e-05
1296	Myo1g	1.42454e-06	-0.0442436	0.0540975	-0.142585	1.81519e-05
1297	Cmc2	1.4287e-06	-0.15586	-0.080563	-0.231157	1.81778e-05
1298	Rplp0	1.42878e-06	0.068715	0.0947345	0.0426955	1.81778e-05
1299	Mien1	1.43226e-06	-0.243797	-0.139665	-0.347929	1.82081e-05
1300	Cacna1s	1.43541e-06	0.151464	0.222234	0.0806943	1.82342e-05
1301	Rab26	1.45333e-06	-1.03176	NA	NA	1.84476e-05
1302	Nmt1	1.45916e-06	-0.163149	-0.0770445	-0.249254	1.85074e-05
1303	Cuedc2	1.46113e-06	-0.192512	-0.0957527	-0.289271	1.85181e-05
1304	Cerk	1.47543e-06	-0.136206	-0.0917937	-0.180619	1.8685e-05
1305	Ets2	1.50174e-06	-0.170949	-0.106449	-0.23545	1.90037e-05
1306	Prdm1	1.52987e-06	-1.03176	NA	NA	1.93448e-05
1307	Rgl1	1.54653e-06	-0.0843941	-0.0597709	-0.109017	1.95404e-05
1308	Myo9a	1.56511e-06	0.125946	0.185372	0.0665204	1.97601e-05
1309	Ptafr	1.57202e-06	-0.17827	-0.109809	-0.246731	1.9817e-05
1310	Ube2m	1.57197e-06	0.0466287	0.131346	-0.0380885	1.9817e-05
1311	Stard5	1.59329e-06	-0.118791	-0.0668438	-0.170738	2.00698e-05
1312	Eif4e3	1.6338e-06	-0.124969	-0.0798992	-0.170038	2.05644e-05
1313	Cyb5r4	1.64862e-06	0.232037	0.32477	0.139304	2.07352e-05
1314	Mia2	1.65278e-06	-0.0170024	0.0772157	-0.111221	2.07717e-05
1315	Gria3	1.66604e-06	-1.03176	NA	NA	2.09225e-05
1316	Galnt12	1.71117e-06	-0.12228	-0.0787196	-0.16584	2.14728e-05
1317	Prdx6	1.73414e-06	0.209927	0.29417	0.125684	2.17445e-05
1318	Ywhaq	1.74089e-06	-0.198836	-0.0895069	-0.308165	2.18126e-05
1319	Lyn	1.76511e-06	-0.094423	0.0105628	-0.199409	2.20994e-05
1320	Satb1	1.76746e-06	-0.136573	-0.0932441	-0.179903	2.2112e-05
1321	Orai1	1.7783e-06	0.290088	0.397622	0.182553	2.22308e-05
1322	Wbp1l	1.79371e-06	0.132757	0.203043	0.0624697	2.24065e-05
1323	Ankrd33b	1.81487e-06	-0.147474	-0.102219	-0.19273	2.26365e-05
1324	Sla	1.8141e-06	0.269848	0.378519	0.161178	2.26365e-05
1325	Ptpro	1.84933e-06	-0.0943781	-0.0661137	-0.122642	2.30316e-05
1326	Rpl27	1.84847e-06	0.0908836	0.126535	0.0552327	2.30316e-05
1327	Ei24	1.86701e-06	0.0236273	0.0941059	-0.0468513	2.32342e-05
1328	Stk11	1.90675e-06	-0.115453	-0.035071	-0.195835	2.37109e-05
1329	Ebi3	1.931e-06	-0.0384142	0.0166924	-0.0935208	2.39944e-05
1330	Atp5e	1.93735e-06	0.117894	0.164613	0.0711754	2.40552e-05
1331	Mast4	1.97109e-06	0.134263	0.198576	0.0699506	2.44557e-05
1332	Rab21	1.98524e-06	-0.201665	-0.119008	-0.284322	2.46128e-05
1333	Nrm	1.98974e-06	-0.0967512	-0.0628994	-0.130603	2.46501e-05
1334	Vrk1	1.99616e-06	0.00315979	0.109212	-0.102892	2.47111e-05
1335	Mrps18c	2.00296e-06	-0.230825	-0.126851	-0.334799	2.47767e-05
1336	Fndc3a	2.00502e-06	-0.180347	-0.100357	-0.260338	2.47837e-05
1337	Lactb	2.06387e-06	-0.111215	-0.0134925	-0.208938	2.5492e-05
1338	Cep192	2.09291e-06	-0.125405	-0.0811802	-0.169629	2.58313e-05
1339	Gfra2	2.09468e-06	-1.03176	NA	NA	2.58338e-05
1340	Snx1	2.11616e-06	-0.128268	-0.052536	-0.204	2.60794e-05
1341	Metrnl	2.13031e-06	-0.112451	-0.0423096	-0.182593	2.62341e-05
1342	Tspo	2.16582e-06	-0.169008	-0.0881582	-0.249857	2.66515e-05
1343	Mfsd1	2.21357e-06	-0.120033	-0.0607721	-0.179294	2.72189e-05
1344	Cox17	2.21635e-06	-0.0143181	0.0800624	-0.108699	2.72328e-05
1345	Gmppb	2.22281e-06	-0.0912921	-0.0335494	-0.149035	2.72918e-05
1346	Prpsap1	2.22638e-06	0.0318864	0.11155	-0.0477772	2.73153e-05
1347	Bnip3l	2.24328e-06	-0.231264	-0.124883	-0.337644	2.75023e-05
1348	Wdr1	2.27208e-06	0.280113	0.381413	0.178812	2.78346e-05
1349	Stat5a	2.29817e-06	-0.137932	-0.092453	-0.18341	2.81334e-05
1350	Timd4	2.30278e-06	-0.157903	-0.0808962	-0.23491	2.8169e-05
1351	Wdr43	2.30584e-06	0.0788017	0.149313	0.00829081	2.81855e-05
1352	Slc29a1	2.31756e-06	-0.107357	-0.0716262	-0.143088	2.83079e-05
1353	Arih2	2.32571e-06	0.231064	0.32362	0.138508	2.83863e-05
1354	Adpgk	2.35837e-06	-0.129944	-0.0544303	-0.205458	2.87638e-05
1355	Rsbn1l	2.38056e-06	-0.130017	-0.0501059	-0.209927	2.89996e-05
1356	Smox	2.38298e-06	-0.110201	-0.0701777	-0.150224	2.89996e-05
1357	Srprb	2.38279e-06	-0.124006	-0.0669096	-0.181103	2.89996e-05
1358	Fam49b	2.44387e-06	0.0264136	0.128628	-0.0758006	2.97188e-05
1359	Atp13a2	2.4644e-06	-0.142107	-0.0894184	-0.194796	2.99463e-05
1360	Dmkn	2.46633e-06	-0.125312	-0.0873248	-0.163299	2.99478e-05
1361	Ptp4a1	2.5138e-06	-0.162628	-0.0629957	-0.26226	3.05018e-05
1362	Fam43a	2.54177e-06	-0.154884	-0.0976837	-0.212084	3.08185e-05
1363	Dctn2	2.54981e-06	-0.0425439	0.0510251	-0.136113	3.08933e-05
1364	Notch4	2.56281e-06	0.0523938	0.0870688	0.0177188	3.1028e-05
1365	Slc48a1	2.58168e-06	-0.143781	-0.0725521	-0.21501	3.12336e-05
1366	Dpm3	2.58629e-06	-0.187498	-0.0893269	-0.28567	3.12665e-05
1367	Rbpms	2.59518e-06	-0.0933479	-0.0650682	-0.121628	3.1351e-05
1368	Map3k4	2.61133e-06	0.0974162	0.153221	0.0416115	3.15231e-05
1369	Casp4	2.65627e-06	-0.123294	-0.0815659	-0.165023	3.20422e-05
1370	CAAA01118383.1	2.69302e-06	0.0467552	0.113364	-0.0198536	3.24617e-05
1371	Gm14161	2.70099e-06	-1.03176	NA	NA	3.25157e-05
1372	Tcirg1	2.70144e-06	-0.115426	-0.0491213	-0.181731	3.25157e-05
1373	Ccdc86	2.70931e-06	0.155147	0.240186	0.0701093	3.25867e-05
1374	Ikzf4	2.7272e-06	-0.0942433	-0.0653042	-0.123182	3.2778e-05
1375	Rpn2	2.73377e-06	-0.1663	-0.0588143	-0.273786	3.28263e-05
1376	Uqcrfs1	2.7352e-06	0.235616	0.321281	0.149951	3.28263e-05
1377	Slc37a2	2.75385e-06	-0.10965	-0.0741989	-0.145101	3.30262e-05
1378	Arl4a	2.7672e-06	0.183152	0.26433	0.101974	3.31622e-05
1379	Atp6v1h	2.79117e-06	-0.15611	-0.0804501	-0.23177	3.34253e-05
1380	Apol10b	2.84168e-06	0.0458192	0.0777755	0.0138629	3.39983e-05
1381	Vim	2.84314e-06	0.00498088	0.123536	-0.113574	3.39983e-05
1382	Ubc	2.84938e-06	-0.171409	-0.0664709	-0.276347	3.40482e-05
1383	Tnfrsf12a	2.85749e-06	-0.134142	-0.0841247	-0.184158	3.41204e-05
1384	Ssbp2	2.88717e-06	-0.122796	-0.0733955	-0.172196	3.44499e-05
1385	Mapk3	2.91658e-06	-0.170205	-0.0901841	-0.250225	3.47757e-05
1386	Uimc1	2.94981e-06	0.15745	0.240419	0.0744809	3.51466e-05
1387	Slc3a2	2.95461e-06	-0.145954	-0.0556493	-0.236259	3.51784e-05
1388	Csnk1d	2.97782e-06	0.0548604	0.14281	-0.0330893	3.54292e-05
1389	Dnajc12	2.9868e-06	-0.103314	-0.0706089	-0.13602	3.55105e-05
1390	Glg1	3.00102e-06	-0.0943487	-0.0275132	-0.161184	3.56539e-05
1391	C1galt1	3.10052e-06	-0.0982382	-0.0653038	-0.131173	3.68095e-05
1392	Ppp1r1a	3.12229e-06	-0.0786964	-0.0513901	-0.106003	3.70413e-05
1393	Luzp1	3.17402e-06	0.124966	0.190824	0.0591077	3.76279e-05
1394	H2afy	3.20332e-06	0.142426	0.196059	0.0887936	3.79209e-05
1395	Washc2	3.20206e-06	-0.152128	-0.0984977	-0.205759	3.79209e-05
1396	S100a13	3.20635e-06	-0.205672	-0.0972296	-0.314115	3.79295e-05
1397	Mbp	3.21084e-06	0.122504	0.187715	0.057293	3.79555e-05
1398	Rpl23a	3.21881e-06	0.0647642	0.0896288	0.0398995	3.80224e-05
1399	Aamp	3.23139e-06	0.0218479	0.121252	-0.0775562	3.81438e-05
1400	Elk3	3.24675e-06	-0.0925188	-0.0618402	-0.123197	3.82977e-05
1401	Rab20	3.26269e-06	-0.141059	-0.0795097	-0.202609	3.84583e-05
1402	Ndufs2	3.33921e-06	-0.0973583	0.00979211	-0.204509	3.93322e-05
1403	Tsta3	3.35678e-06	0.218262	0.30945	0.127074	3.95109e-05
1404	Frrs1	3.3634e-06	-0.0826128	-0.0554642	-0.109761	3.95607e-05
1405	Fam111a	3.37185e-06	-0.0437009	-0.0260831	-0.0613188	3.96319e-05
1406	Gas7	3.3744e-06	-0.133099	-0.0811205	-0.185078	3.96335e-05
1407	Synj1	3.46284e-06	0.20854	0.300084	0.116997	4.06434e-05
1408	Ap3s1	3.48282e-06	0.254552	0.354629	0.154475	4.07964e-05
1409	Nfkbie	3.47907e-06	-0.158427	-0.0798384	-0.237015	4.07964e-05
1410	Paics	3.48328e-06	-0.0788926	-0.00437208	-0.153413	4.07964e-05
1411	Shb	3.49709e-06	-0.100864	-0.0684798	-0.133248	4.09291e-05
1412	Ap1s2	3.50047e-06	-0.119285	-0.0652336	-0.173336	4.09396e-05
1413	Gatad1	3.50722e-06	-0.141484	-0.064903	-0.218065	4.09895e-05
1414	Il18	3.5366e-06	0.101031	0.15327	0.0487931	4.13036e-05
1415	Ciapin1	3.54542e-06	-0.173218	-0.101503	-0.244932	4.13775e-05
1416	Mn1	3.57566e-06	-1.03176	NA	NA	4.17008e-05
1417	Sertad3	3.58198e-06	-0.0966186	-0.0665343	-0.126703	4.17451e-05
1418	Pak1	3.58951e-06	0.188572	0.271206	0.105938	4.18034e-05
1419	Gch1	3.60871e-06	-0.10691	-0.026891	-0.186928	4.19974e-05
1420	Cyp7b1	3.62241e-06	-1.03176	NA	NA	4.20975e-05
1421	G3bp2	3.62189e-06	0.0393843	0.138569	-0.0598	4.20975e-05
1422	Bcdin3d	3.64944e-06	-1.03176	NA	NA	4.23818e-05
1423	Hdlbp	3.67118e-06	-0.0756203	0.0169314	-0.168172	4.26043e-05
1424	Nav1	3.71687e-06	0.147862	0.218253	0.0774712	4.31042e-05
1425	BC147527	3.72276e-06	-0.163518	-0.108752	-0.218284	4.31423e-05
1426	Edf1	3.7333e-06	-0.159676	-0.0714301	-0.247922	4.3234e-05
1427	Rnf144b	3.74032e-06	0.0514061	0.0856944	0.0171177	4.32849e-05
1428	Arhgap15	3.76423e-06	0.201968	0.296864	0.107071	4.35312e-05
1429	Rtf2	3.76872e-06	-0.147671	-0.0403157	-0.255027	4.35526e-05
1430	Adora2b	3.77847e-06	-0.0919252	-0.0616439	-0.122207	4.36347e-05
1431	Ppp3r1	3.80152e-06	0.116158	0.194414	0.0379019	4.38702e-05
1432	Sumo3	3.82305e-06	0.261843	0.363851	0.159835	4.40879e-05
1433	Foxo1	3.84827e-06	-0.129923	-0.0873335	-0.172512	4.43478e-05
1434	Sin3b	3.86256e-06	-0.175695	-0.066419	-0.284972	4.44814e-05
1435	Fam20b	3.89658e-06	-0.0980165	-0.0581855	-0.137847	4.48419e-05
1436	Arf1	3.90533e-06	-0.0615671	0.00214826	-0.125283	4.49113e-05
1437	Lrpap1	3.92033e-06	-0.115635	-0.0432549	-0.188015	4.50524e-05
1438	Ptpn2	3.93347e-06	-0.0796676	-0.0147796	-0.144556	4.5172e-05
1439	Nop10	3.96977e-06	-0.0563478	0.0545304	-0.167226	4.55572e-05
1440	Nudt9	4.03386e-06	0.135441	0.229528	0.0413544	4.62606e-05
1441	Ybx3	4.06969e-06	-0.260447	-0.159759	-0.361135	4.6639e-05
1442	Col17a1	4.09255e-06	-1.03176	NA	NA	4.68685e-05
1443	Mrpl14	4.10333e-06	-0.0593457	0.0454724	-0.164164	4.69594e-05
1444	Abcf1	4.11316e-06	-0.132931	-0.0474136	-0.218448	4.70393e-05
1445	Tmed2	4.1215e-06	-0.134776	-0.0437971	-0.225755	4.7102e-05
1446	Nedd9	4.18963e-06	-0.136784	-0.0656679	-0.207901	4.78476e-05
1447	Itgb1	4.21108e-06	-0.071613	0.0254353	-0.168661	4.80593e-05
1448	Scfd1	4.21645e-06	-0.127832	-0.0573393	-0.198324	4.80873e-05
1449	Rhof	4.27883e-06	-0.0867841	-0.056491	-0.117077	4.87651e-05
1450	Acss1	4.31753e-06	0.115541	0.174255	0.0568265	4.91722e-05
1451	Hexa	4.3402e-06	0.24516	0.348849	0.141471	4.93963e-05
1452	Slco3a1	4.39279e-06	0.0708003	0.145477	-0.00387609	4.99605e-05
1453	Map7d1	4.4428e-06	-0.14074	-0.0793031	-0.202177	5.04944e-05
1454	Psmb3	4.46199e-06	-0.175545	-0.0750029	-0.276087	5.06776e-05
1455	Fis1	4.50187e-06	-0.163737	-0.0606555	-0.266818	5.10954e-05
1456	Hdac5	4.51602e-06	-0.0952838	-0.0630938	-0.127474	5.12208e-05
1457	Mpzl2	4.6077e-06	0.0650553	0.105634	0.0244768	5.22248e-05
1458	Cmtm3	4.65561e-06	0.0796655	0.151841	0.00748979	5.27317e-05
1459	Tubb4b	4.67121e-06	-0.182958	-0.104863	-0.261054	5.28721e-05
1460	Oas1a	4.73254e-06	-0.0629664	-0.0401409	-0.0857918	5.35296e-05
1461	Siglecg	4.74702e-06	-0.139821	-0.0750296	-0.204613	5.36566e-05
1462	Synpo	4.79357e-06	0.0660037	0.106176	0.0258315	5.41457e-05
1463	Rad21	4.94961e-06	-0.118325	-0.0691766	-0.167473	5.587e-05
1464	Atf6	4.95582e-06	-0.0983274	-0.0511735	-0.145481	5.59019e-05
1465	Ppp2r2a	4.97848e-06	-0.0623366	0.00482741	-0.129501	5.61192e-05
1466	Tmod3	4.98284e-06	-0.138991	-0.0649414	-0.213041	5.613e-05
1467	Oasl2	5.03815e-06	-0.0826646	-0.0555036	-0.109826	5.66757e-05
1468	Pfdn1	5.03538e-06	-0.134503	-0.042588	-0.226419	5.66757e-05
1469	Rtca	5.11197e-06	0.161145	0.2385	0.0837902	5.74671e-05
1470	Mospd2	5.11733e-06	0.098403	0.156623	0.0401832	5.74881e-05
1471	Selenok	5.14589e-06	-0.120849	-0.0360949	-0.205603	5.77697e-05
1472	Smarcad1	5.15188e-06	0.0794926	0.144107	0.0148785	5.77976e-05
1473	Sil1	5.17787e-06	-0.112719	-0.0650483	-0.160389	5.80498e-05
1474	Acaa1a	5.19562e-06	0.0864069	0.175979	-0.0031656	5.82092e-05
1475	Ubl7	5.27654e-06	-0.134991	-0.0590548	-0.210928	5.90757e-05
1476	Mafk	5.35945e-06	0.129343	0.19749	0.0611969	5.99634e-05
1477	Cish	5.37475e-06	-0.113959	-0.0732162	-0.154701	6.00939e-05
1478	Hacd2	5.43313e-06	0.191028	0.275536	0.10652	6.07054e-05
1479	Lyar	5.51986e-06	0.118041	0.205348	0.0307335	6.16328e-05
1480	Gm47662	5.56318e-06	-0.103156	-0.0713247	-0.134986	6.20573e-05
1481	Psma3	5.56539e-06	0.160319	0.225021	0.0956178	6.20573e-05
1482	Hpcal1	5.57348e-06	-0.108698	-0.0130218	-0.204374	6.21055e-05
1483	Coro2a	5.59308e-06	0.141926	0.211225	0.0726258	6.224e-05
1484	Tmem173	5.59287e-06	-0.158314	-0.0793406	-0.237288	6.224e-05
1485	Epsti1	5.62209e-06	0.0162303	0.110133	-0.077672	6.25207e-05
1486	Nfil3	5.63062e-06	0.00869611	0.108088	-0.090696	6.25734e-05
1487	Slc35b2	5.64671e-06	-0.102963	-0.0427135	-0.163212	6.271e-05
1488	Atp6v1e1	5.69254e-06	-0.113333	-0.0135776	-0.213089	6.31765e-05
1489	Fam173a	5.73279e-06	-0.180785	-0.0932614	-0.268308	6.35805e-05
1490	Tmem140	5.75733e-06	-0.123027	-0.0812413	-0.164812	6.38097e-05
1491	Sar1b	5.77348e-06	-0.0777719	0.00983739	-0.165381	6.39459e-05
1492	Lpcat1	5.94346e-06	0.163429	0.238944	0.0879141	6.57844e-05
1493	Taf1d	6.00201e-06	0.250188	0.351074	0.149301	6.63879e-05
1494	Ddx58	6.02248e-06	-0.0420352	-0.0251517	-0.0589187	6.65698e-05
1495	Tgfbr2	6.03117e-06	-0.0797539	-0.0300944	-0.129413	6.66212e-05
1496	B3glct	6.09994e-06	0.0621068	0.100629	0.0235846	6.73358e-05
1497	Chchd6	6.16192e-06	0.0780969	0.143984	0.0122096	6.79746e-05
1498	Abr	6.19984e-06	-0.12212	-0.0651957	-0.179045	6.83473e-05
1499	Maged1	6.21739e-06	-0.112495	-0.0759441	-0.149046	6.84949e-05
1500	Pnrc1	6.24413e-06	-0.212088	-0.103665	-0.32051	6.87437e-05
1501	Gm20186	6.26771e-06	-0.125876	-0.0838175	-0.167934	6.89573e-05
1502	Fchsd2	6.32832e-06	0.157078	0.230536	0.0836205	6.95315e-05
1503	Itga8	6.32736e-06	1.61187	NA	NA	6.95315e-05
1504	Pecam1	6.3454e-06	-0.126594	-0.0848689	-0.16832	6.96459e-05
1505	Rhoc	6.34717e-06	-0.149496	-0.0960841	-0.202907	6.96459e-05
1506	Ocstamp	6.38663e-06	-0.0664319	-0.0426867	-0.0901772	7.00324e-05
1507	Nedd8	6.39482e-06	0.147296	0.214476	0.0801154	7.00757e-05
1508	Hsd17b12	6.64332e-06	0.134528	0.230003	0.039053	7.27249e-05
1509	Plscr1	6.64979e-06	-0.118689	-0.0308111	-0.206566	7.27249e-05
1510	Serinc5	6.64727e-06	-0.077955	-0.0531185	-0.102791	7.27249e-05
1511	Kpna1	6.67212e-06	0.0446181	0.11159	-0.0223543	7.29208e-05
1512	Rabac1	6.67885e-06	-0.134777	-0.0302773	-0.239277	7.29461e-05
1513	Bccip	6.70197e-06	-0.0867939	0.00151867	-0.175106	7.31503e-05
1514	Ddx24	6.76738e-06	-0.141269	-0.0417367	-0.2408	7.38154e-05
1515	Icam1	6.79285e-06	-0.187869	-0.0946731	-0.281066	7.39954e-05
1516	Tmem106a	6.78985e-06	-0.129609	-0.0773621	-0.181855	7.39954e-05
1517	Dguok	6.82518e-06	-0.130586	-0.0613017	-0.199871	7.42986e-05
1518	Mob1a	6.86732e-06	0.178137	0.277423	0.0788504	7.47081e-05
1519	Pold4	6.89859e-06	0.279744	0.385707	0.173781	7.49988e-05
1520	Clec4b1	6.95993e-06	-0.0797155	-0.0538	-0.105631	7.5616e-05
1521	Dcun1d5	7.02038e-06	-0.0273465	0.0775657	-0.132259	7.62226e-05
1522	Dclre1c	7.10048e-06	-0.114196	-0.0738394	-0.154552	7.70417e-05
1523	Ndufa11	7.13623e-06	-0.133116	-0.0286995	-0.237533	7.73786e-05
1524	Rnf167	7.15408e-06	0.177765	0.267162	0.0883673	7.74956e-05
1525	Spcs3	7.1564e-06	-0.0605325	0.0220837	-0.143149	7.74956e-05
1526	Trafd1	7.17589e-06	0.220097	0.316857	0.123336	7.76557e-05
1527	Igha	7.22781e-06	-0.0382584	-0.0216651	-0.0548517	7.81664e-05
1528	Slfn8	7.25039e-06	-0.0718154	-0.0467708	-0.09686	7.83592e-05
1529	1810058I24Rik	7.26983e-06	-0.148765	-0.0397622	-0.257768	7.8518e-05
1530	Eci2	7.32609e-06	-0.116232	-0.0255305	-0.206933	7.90738e-05
1531	Tpm4	7.3651e-06	-0.0345318	0.0783711	-0.147435	7.9443e-05
1532	Papd4	7.44567e-06	0.179822	0.261885	0.0977587	8.02597e-05
1533	Snrpb2	7.4769e-06	-0.0231172	0.0784346	-0.124669	8.05437e-05
1534	Ssrp1	7.63297e-06	-0.116905	-0.0288883	-0.204921	8.21714e-05
1535	Cyth1	7.74243e-06	-0.0946716	-0.0210989	-0.168244	8.32954e-05
1536	AB124611	7.83701e-06	-0.0972056	-0.0265708	-0.167841	8.42581e-05
1537	Pycr2	7.90624e-06	-0.0666795	0.0147626	-0.148122	8.49471e-05
1538	Mansc4	7.92814e-06	-1.03176	NA	NA	8.50717e-05
1539	Tmem248	7.92379e-06	-0.125393	-0.0462258	-0.20456	8.50717e-05
1540	Dapk1	8.13992e-06	0.13954	0.210577	0.0685035	8.72874e-05
1541	Rest	8.14749e-06	-0.169645	-0.103927	-0.235363	8.73119e-05
1542	Dpm2	8.23703e-06	-0.0749347	-0.00288122	-0.146988	8.82142e-05
1543	Ucp1	8.31552e-06	0.0686238	0.110763	0.026485	8.8997e-05
1544	Cxcl14	8.34646e-06	-0.0577768	-0.0356159	-0.0799377	8.92703e-05
1545	Mob4	8.35486e-06	-0.141199	-0.062548	-0.21985	8.93023e-05
1546	Mtx2	8.55101e-06	0.0254082	0.0934493	-0.0426329	9.12808e-05
1547	Nudc	8.54893e-06	0.239381	0.34405	0.134711	9.12808e-05
1548	Ppm1l	8.5692e-06	-1.03176	NA	NA	9.14158e-05
1549	Hax1	8.64849e-06	-0.148673	-0.0592655	-0.23808	9.22022e-05
1550	Pdrg1	8.68149e-06	-0.122094	-0.0477865	-0.196401	9.24943e-05
1551	Vapa	8.74342e-06	-0.0443947	0.0590827	-0.147872	9.3094e-05
1552	Usp10	8.75009e-06	0.0835182	0.131034	0.0360021	9.3105e-05
1553	Cep83	8.76191e-06	-0.124758	-0.0729906	-0.176526	9.31708e-05
1554	2410002F23Rik	8.77852e-06	-0.117452	-0.078375	-0.156529	9.32873e-05
1555	Herc6	8.97849e-06	-0.10383	-0.0667467	-0.140914	9.5351e-05
1556	Tor1aip1	8.98598e-06	-0.0622234	0.0292851	-0.153732	9.53693e-05
1557	Smarcd2	9.01916e-06	-0.0484286	0.0196231	-0.11648	9.56599e-05
1558	Galnt6	9.07687e-06	-0.05352	-0.0339409	-0.0730992	9.62101e-05
1559	Arrb1	9.11123e-06	0.101594	0.156564	0.046624	9.65124e-05
1560	Ctnnbl1	9.19462e-06	-0.0968669	-0.0275192	-0.166215	9.73333e-05
1561	Clptm1l	9.2466e-06	-0.0308016	0.0628472	-0.12445	9.78142e-05
1562	Crip1	9.2519e-06	0.184053	0.264299	0.103806	9.78142e-05
1563	Ticam2	9.33946e-06	-1.03176	NA	NA	9.86768e-05
1564	Mydgf	9.40646e-06	-0.129092	-0.0285465	-0.229638	9.93211e-05
1565	Stk4	9.41794e-06	-0.120753	-0.0404981	-0.201009	9.93788e-05
1566	Igsf6	9.4576e-06	-0.0768675	-0.045003	-0.108732	9.967e-05
1567	Mef2a	9.45669e-06	-0.126241	-0.0500605	-0.20242	9.967e-05
1568	Rassf4	9.5059e-06	-0.180065	-0.0897644	-0.270365	0.000100115
1569	2021-09-11	9.52576e-06	-0.125206	-0.0779985	-0.172414	0.00010026
1570	Arf2	9.5396e-06	0.138866	0.206403	0.07133	0.000100342
1571	Pfdn2	9.5898e-06	0.0280091	0.131355	-0.0753364	0.000100806
1572	R3hdm4	9.63254e-06	-0.143804	-0.046162	-0.241446	0.000101191
1573	Lat	9.69138e-06	-0.0667012	-0.0434983	-0.089904	0.000101744
1574	Irf9	9.7391e-06	-0.0323821	0.0475139	-0.112278	0.00010218
1575	Frmd4b	9.86542e-06	0.0827091	0.129689	0.0357289	0.00010344
1576	Ccl22	9.89871e-06	-0.24843	-0.151774	-0.345085	0.000103667
1577	Poglut1	9.89963e-06	-0.113274	-0.0753686	-0.151179	0.000103667
1578	Prelid1	9.93436e-06	-0.121453	-0.0238603	-0.219047	0.000103965
1579	Slfn2	9.98216e-06	-0.0569009	0.0378571	-0.151659	0.000104399
1580	Cfap36	9.99203e-06	0.0388339	0.119226	-0.0415586	0.000104436
1581	Alkbh1	1.00077e-05	-0.0362262	0.0486635	-0.121116	0.000104533
1582	Cd101	1.0023e-05	-1.03176	NA	NA	0.000104627
1583	Nudcd3	1.00313e-05	-0.0825576	-0.000661458	-0.164454	0.000104647
1584	Mpnd	1.0084e-05	-0.136543	-0.0493822	-0.223704	0.000105131
1585	Wdr18	1.01247e-05	-0.0581863	0.0113149	-0.127688	0.000105488
1586	Kpnb1	1.01604e-05	0.057977	0.128472	-0.012518	0.000105794
1587	Lrrc25	1.02987e-05	0.145308	0.216799	0.0738162	0.000107167
1588	Malsu1	1.04186e-05	-0.143432	-0.0756459	-0.211218	0.000108346
1589	Mbnl2	1.04382e-05	0.226855	0.324954	0.128756	0.000108481
1590	Car2	1.04968e-05	-0.090723	-0.0598944	-0.121552	0.000109022
1591	Fam162a	1.05786e-05	-0.0944767	0.00781246	-0.196766	0.000109802
1592	Slc25a45	1.0624e-05	0.0857087	0.147079	0.024339	0.000110204
1593	Ptk2b	1.06954e-05	-0.111714	-0.053615	-0.169813	0.000110875
1594	Saraf	1.07603e-05	-0.080904	0.0078146	-0.169623	0.000111477
1595	Bex6	1.08525e-05	-0.0521842	-0.0321673	-0.0722012	0.000112363
1596	Pea15a	1.10316e-05	-0.130566	-0.0632243	-0.197907	0.000114145
1597	Hprt	1.11219e-05	-0.073565	0.0277096	-0.17484	0.000115008
1598	Pdlim2	1.14015e-05	0.143663	0.219009	0.0683173	0.000117825
1599	Hs2st1	1.15967e-05	-0.125405	-0.0777437	-0.173065	0.000119768
1600	Ccdc71l	1.18006e-05	-0.105033	-0.0637491	-0.146316	0.000121797
1601	Kdm5a	1.18174e-05	0.0353073	0.113455	-0.0428407	0.000121894
1602	Coq5	1.1829e-05	-0.0950947	-0.0355322	-0.154657	0.000121938
1603	Zfp366	1.19574e-05	0.115889	0.173917	0.0578606	0.000123184
1604	Ctps2	1.20551e-05	-0.0739484	-0.0496623	-0.0982346	0.000124113
1605	Gfod1	1.21169e-05	0.16754	0.244958	0.090123	0.000124672
1606	Rnf145	1.21257e-05	0.113333	0.173832	0.0528334	0.000124684
1607	Rab8a	1.21473e-05	-0.0809637	0.0181321	-0.18006	0.00012483
1608	Gnas	1.23434e-05	-0.0799246	-0.0191082	-0.140741	0.000126765
1609	Ankrd9	1.24587e-05	-0.118146	-0.0786734	-0.157619	0.00012787
1610	Eif1	1.25085e-05	-0.0777679	-0.0461512	-0.109385	0.000128295
1611	Rhoq	1.25156e-05	-0.133147	-0.073872	-0.192422	0.000128295
1612	Rhobtb1	1.25494e-05	0.0510878	0.0852407	0.0169349	0.000128561
1613	Pacsin2	1.26539e-05	0.127197	0.210344	0.0440486	0.000129552
1614	Tom1	1.2734e-05	-0.10909	-0.0685912	-0.149589	0.000130291
1615	Jagn1	1.28889e-05	-0.0896915	-0.0341091	-0.145274	0.000131794
1616	Ptprf	1.29466e-05	-1.03176	NA	NA	0.000132302
1617	Tor3a	1.29756e-05	-0.025848	0.0406753	-0.0923714	0.000132516
1618	Spata13	1.30252e-05	-0.0899771	-0.0586082	-0.121346	0.00013294
1619	Anapc5	1.31431e-05	-0.119301	-0.0170373	-0.221564	0.000134062
1620	Syf2	1.31712e-05	-0.133657	-0.030162	-0.237151	0.000134265
1621	Cyp2j6	1.32058e-05	-1.03176	NA	NA	0.000134535
1622	Creg1	1.33533e-05	0.220591	0.324045	0.117136	0.000135954
1623	Ube2n	1.35415e-05	0.255418	0.35248	0.158356	0.000137784
1624	Trp53i13	1.35591e-05	-0.0934562	-0.0608321	-0.12608	0.000137878
1625	Psmd6	1.36366e-05	-0.144473	-0.0540749	-0.234871	0.000138497
1626	Svbp	1.36365e-05	-0.101377	0.000803691	-0.203559	0.000138497
1627	Nadk	1.38378e-05	0.221437	0.317346	0.125527	0.000140453
1628	Tcn2	1.38899e-05	-0.151373	-0.0949035	-0.207842	0.000140896
1629	Tnpo3	1.39224e-05	0.230247	0.328185	0.132309	0.000141138
1630	Prpf40a	1.40626e-05	-0.102123	0.00134128	-0.205587	0.000142472
1631	Klhl24	1.41936e-05	-0.150461	-0.0886429	-0.212279	0.000143712
1632	Atf7ip	1.43525e-05	-0.153492	-0.0906956	-0.216288	0.000145231
1633	Ankrd12	1.43782e-05	0.125339	0.220997	0.0296814	0.000145402
1634	Tep1	1.4402e-05	-0.107662	-0.0466342	-0.168689	0.000145554
1635	Adam10	1.45133e-05	-0.11829	-0.069192	-0.167389	0.000146588
1636	Lrba	1.45352e-05	0.109767	0.167114	0.0524208	0.00014672
1637	Thyn1	1.46678e-05	-0.0247653	0.0494397	-0.0989703	0.000147968
1638	Adgra2	1.47503e-05	0.0311776	0.05703	0.00532514	0.000148619
1639	Gde1	1.47462e-05	-0.121978	-0.0666414	-0.177315	0.000148619
1640	Nacc2	1.48157e-05	0.103061	0.158834	0.0472876	0.000149187
1641	Lpxn	1.4861e-05	0.135475	0.208034	0.0629157	0.000149552
1642	Gapdh	1.49082e-05	-0.0774027	-0.0218387	-0.132967	0.000149935
1643	Rrbp1	1.49392e-05	-0.180638	-0.0705465	-0.290729	0.000150065
1644	Tkt	1.49333e-05	0.00160778	0.108945	-0.105729	0.000150065
1645	Rap1b	1.49695e-05	0.00413526	0.0923156	-0.084045	0.000150277
1646	Scarb2	1.49786e-05	-0.0838035	0.000853721	-0.168461	0.000150277
1647	Hmg20b	1.50511e-05	-0.148478	-0.0656261	-0.23133	0.000150914
1648	Pik3cd	1.52158e-05	-0.154663	-0.0928103	-0.216515	0.000152472
1649	Vps53	1.52536e-05	-0.0665818	-0.012611	-0.120553	0.000152758
1650	Ppp1r16b	1.52675e-05	-0.131253	-0.077428	-0.185077	0.000152805
1651	Atp6v1a	1.53107e-05	-0.15497	-0.0831238	-0.226816	0.000153144
1652	Rnf122	1.53611e-05	-0.15145	-0.0856981	-0.217203	0.00015337
1653	Ssbp3	1.53461e-05	0.0847205	0.149753	0.0196884	0.00015337
1654	Tmem258	1.53607e-05	-0.00263338	0.0758075	-0.0810743	0.00015337
1655	Ak2	1.56767e-05	-0.151051	-0.0553454	-0.246757	0.000156426
1656	Got1	1.57496e-05	0.114692	0.216968	0.0124157	0.000157058
1657	Ssbp4	1.57647e-05	-0.025191	0.0712715	-0.121653	0.000157114
1658	Cldnd1	1.58036e-05	-0.229557	-0.13793	-0.321185	0.000157406
1659	Nxpe5	1.59246e-05	-0.0330697	-0.0181769	-0.0479625	0.000158443
1660	Sox4	1.59268e-05	-0.126206	-0.0840872	-0.168326	0.000158443
1661	Tubb2a	1.59419e-05	-0.166484	-0.0892792	-0.243688	0.000158498
1662	N4bp1	1.59698e-05	-0.13939	-0.0800215	-0.198759	0.000158679
1663	Cpq	1.60354e-05	0.104529	0.171372	0.0376858	0.000159236
1664	Slamf6	1.61644e-05	-0.0951157	-0.0627772	-0.127454	0.00016042
1665	Ptrhd1	1.62647e-05	0.154145	0.234862	0.0734267	0.000161319
1666	Jarid2	1.63116e-05	0.191068	0.279883	0.102253	0.000161687
1667	Dmac1	1.63298e-05	-0.145301	-0.0527821	-0.237819	0.000161769
1668	Hspa5	1.6543e-05	-0.0797861	0.0112568	-0.170829	0.000163735
1669	Ntpcr	1.6548e-05	-0.118063	-0.0622485	-0.173878	0.000163735
1670	Smarca4	1.66257e-05	-0.00160294	0.0729032	-0.0761091	0.000164405
1671	Tnrc6a	1.66441e-05	0.145626	0.226548	0.0647044	0.000164489
1672	Net1	1.67009e-05	-0.0335566	0.0412707	-0.108384	0.000164951
1673	Gpm6b	1.67171e-05	-0.0884732	-0.0599872	-0.116959	0.000165013
1674	Dock4	1.6825e-05	-0.0926183	-0.0594856	-0.125751	0.000165979
1675	Nmrk1	1.68518e-05	-0.117137	-0.0719432	-0.16233	0.000166143
1676	Spp1	1.68927e-05	-0.00198708	0.0994599	-0.103434	0.000166447
1677	Lpcat2	1.74661e-05	0.19138	0.278501	0.104258	0.000171995
1678	Dennd1b	1.75625e-05	0.148808	0.219693	0.0779238	0.000172841
1679	Psmd8	1.78646e-05	-0.0406242	0.0618136	-0.143062	0.00017571
1680	Cxcl2	1.78824e-05	-0.186302	-0.0736236	-0.29898	0.00017578
1681	Smim19	1.79522e-05	-0.0462424	0.0352502	-0.127735	0.000176361
1682	Agl	1.81124e-05	0.086231	0.135259	0.0372033	0.000177829
1683	Spcs1	1.81739e-05	-0.109307	-0.0049801	-0.213633	0.000178326
1684	Mapre2	1.8321e-05	-0.0694036	-0.00316847	-0.135639	0.000179663
1685	Cmklr1	1.85131e-05	-1.03176	NA	NA	0.000181439
1686	Itsn1	1.85267e-05	-0.0588856	-0.0383943	-0.0793769	0.000181465
1687	Gpr35	1.85409e-05	-0.129174	-0.0777984	-0.180549	0.000181496
1688	Ppp6c	1.89794e-05	-0.100561	-0.0340724	-0.16705	0.000185679
1689	Cog2	1.90512e-05	0.0683168	0.122244	0.0143894	0.000186271
1690	Tmx1	1.95042e-05	-0.0645707	-0.000845364	-0.128296	0.000190588
1691	Adcy6	1.95777e-05	-1.03176	NA	NA	0.000191192
1692	Cenpx	1.96827e-05	-0.0290261	0.0768875	-0.13494	0.000192104
1693	Grasp	1.97894e-05	0.12015	0.232128	0.00817261	0.000193032
1694	Lbr	1.98293e-05	-0.121305	-0.0675944	-0.175015	0.000193307
1695	Snap23	1.98577e-05	-0.0333152	0.0616849	-0.128315	0.000193469
1696	Exoc5	2.00384e-05	-0.019763	0.0424726	-0.0819986	0.000195115
1697	Dhrs1	2.02567e-05	0.14486	0.225451	0.0642695	0.00019705
1698	Kynu	2.0261e-05	-0.118695	-0.0642958	-0.173094	0.00019705
1699	Lcp2	2.02824e-05	-0.0691807	-0.0343423	-0.104019	0.000197142
1700	Rsl24d1	2.03577e-05	0.0811208	0.157853	0.0043888	0.000197757
1701	1110004F10Rik	2.06452e-05	-0.16846	-0.0643757	-0.272544	0.000200432
1702	Pde4b	2.06673e-05	0.0230913	0.129655	-0.0834723	0.000200529
1703	Phf3	2.06802e-05	-0.170949	-0.0953079	-0.24659	0.000200536
1704	Plekhj1	2.07121e-05	0.258222	0.362413	0.15403	0.000200728
1705	Ero1lb	2.08659e-05	-0.0209786	0.0420667	-0.0840239	0.0002021
1706	Selenot	2.09744e-05	-0.106595	-0.0112955	-0.201895	0.000203032
1707	Cox7b	2.11911e-05	0.164304	0.225305	0.103304	0.000205008
1708	Ralb	2.13099e-05	0.14216	0.225661	0.0586583	0.000206037
1709	Ap1ar	2.16452e-05	-0.0497124	0.0248692	-0.124294	0.000209157
1710	Anapc15	2.16663e-05	0.186907	0.273793	0.100021	0.000209238
1711	Gan	2.17714e-05	-0.130621	-0.0835725	-0.177669	0.00021013
1712	Irf2	2.19657e-05	-0.0959315	-0.0145047	-0.177358	0.000211882
1713	Csad	2.23061e-05	0.0941216	0.147299	0.0409447	0.00021504
1714	Sat1	2.25464e-05	0.0361593	0.137676	-0.0653572	0.000217229
1715	Prex1	2.26023e-05	-0.105934	-0.03815	-0.173718	0.000217641
1716	Fcho2	2.27954e-05	-0.0988446	-0.0315411	-0.166148	0.000219372
1717	Dnajc13	2.28906e-05	-0.0909116	-0.0369239	-0.144899	0.000220161
1718	Dnttip1	2.29291e-05	0.0886512	0.166592	0.0107106	0.000220402
1719	Inpp5k	2.29611e-05	-0.0856588	-0.0299227	-0.141395	0.000220581
1720	Mt2	2.30323e-05	-0.163669	-0.094531	-0.232807	0.000221137
1721	Cd79b	2.31029e-05	-0.0796807	-0.0505635	-0.108798	0.000221686
1722	Yipf3	2.32352e-05	-0.162511	-0.0797786	-0.245243	0.000222826
1723	Dctn3	2.33502e-05	0.0542679	0.151646	-0.0431101	0.000223798
1724	Retreg2	2.33945e-05	-0.0248705	0.0371593	-0.0869004	0.000224094
1725	Sp140	2.36145e-05	-0.00619798	0.0976761	-0.110072	0.000226069
1726	Fes	2.37683e-05	0.000636927	0.0806253	-0.0793515	0.000227409
1727	Yaf2	2.3782e-05	0.0928052	0.150285	0.0353251	0.000227409
1728	Glul	2.38491e-05	-0.112762	-0.0609073	-0.164616	0.00022785
1729	Zfp810	2.38557e-05	-0.0652478	-0.0412854	-0.0892101	0.00022785
1730	Mthfd2	2.39995e-05	0.201173	0.301079	0.101266	0.000229091
1731	Morf4l1	2.43085e-05	-0.127902	-0.0476889	-0.208115	0.000231906
1732	Cd28	2.44746e-05	-0.0844889	-0.0550104	-0.113967	0.000233357
1733	Usp34	2.47872e-05	0.038247	0.118754	-0.0422598	0.000236201
1734	Plec	2.49615e-05	-0.093244	-0.0604841	-0.126004	0.000237725
1735	H2-M2	2.49768e-05	-1.03176	NA	NA	0.000237733
1736	Sec22b	2.51576e-05	-0.147205	-0.0743596	-0.220051	0.000239316
1737	Cd300lf	2.51851e-05	-0.137753	-0.0778035	-0.197702	0.00023944
1738	Fbxl6	2.52904e-05	-0.0316952	0.0304346	-0.0938249	0.000240303
1739	Ell2	2.53601e-05	-0.131771	-0.0559696	-0.207572	0.000240826
1740	Ly6i	2.5441e-05	-1.03176	NA	NA	0.000241456
1741	Zfand6	2.55985e-05	-0.148696	-0.0512682	-0.246123	0.00024281
1742	Flot1	2.5691e-05	-0.097203	-0.0220904	-0.172316	0.000243548
1743	Rab9	2.58785e-05	-0.134059	-0.0783103	-0.189807	0.000245185
1744	H2-Q4	2.59995e-05	-0.166353	-0.0836453	-0.249062	0.00024619
1745	Fgd6	2.61623e-05	0.0419923	0.0722069	0.0117777	0.000247589
1746	Nlk	2.6376e-05	0.0796533	0.130615	0.0286915	0.000249469
1747	H2-Q7	2.63944e-05	-0.105014	-0.004002	-0.206027	0.0002495
1748	Slc27a1	2.69874e-05	-0.106037	-0.0675454	-0.144529	0.00025496
1749	Chd7	2.70115e-05	0.198187	0.304757	0.0916165	0.000255041
1750	Rps28	2.72894e-05	0.0801711	0.114236	0.0461065	0.000257518
1751	Nras	2.7389e-05	-0.131025	-0.0484633	-0.213587	0.000258311
1752	Srpr	2.74985e-05	-0.0836716	-0.00223684	-0.165106	0.000259195
1753	Taz	2.75549e-05	-0.170169	-0.101065	-0.239274	0.000259579
1754	Scn3a	2.76927e-05	-1.03176	NA	NA	0.000260728
1755	Lca5l	2.78631e-05	-1.03176	NA	NA	0.000262183
1756	Ostm1	2.79009e-05	-0.132683	-0.0799767	-0.185388	0.000262389
1757	Pdlim7	2.80733e-05	0.0561091	0.113817	-0.00159929	0.00026386
1758	Rai2	2.81158e-05	-1.03176	NA	NA	0.00026411
1759	Nrp1	2.81731e-05	-0.0579176	-0.0158866	-0.0999487	0.000264498
1760	Dctn5	2.82986e-05	0.142612	0.220779	0.0644452	0.000265151
1761	Hmgn3	2.8307e-05	-0.117745	-0.0234265	-0.212064	0.000265151
1762	Rin3	2.82764e-05	-0.0416238	0.0260492	-0.109297	0.000265151
1763	Tgoln1	2.82784e-05	-0.101137	-0.0113658	-0.190907	0.000265151
1764	Dpf2	2.85342e-05	0.100248	0.173855	0.0266415	0.000267128
1765	Mrps16	2.86394e-05	-0.124858	-0.0200325	-0.229683	0.000267961
1766	Stx3	2.97714e-05	0.172414	0.256169	0.0886591	0.000278394
1767	Smim3	2.9914e-05	0.110952	0.205725	0.01618	0.00027957
1768	Tubb6	2.99623e-05	0.135792	0.235302	0.0362818	0.000279863
1769	Dnajb11	3.01674e-05	-0.0786534	0.0263669	-0.183674	0.00028162
1770	Polr2c	3.01854e-05	-0.0342935	0.0633402	-0.131927	0.000281628
1771	Hyal1	3.02968e-05	-0.0592251	-0.0360086	-0.0824417	0.00028203
1772	Psmd4	3.02732e-05	-0.238535	-0.123908	-0.353161	0.00028203
1773	Tex261	3.02946e-05	-0.0751307	0.0119983	-0.16226	0.00028203
1774	Tns3	3.02944e-05	0.109817	0.180128	0.0395065	0.00028203
1775	2700097O09Rik	3.035e-05	0.0865902	0.137906	0.0352742	0.000282366
1776	Rgs9	3.06419e-05	0.0568357	0.0936739	0.0199975	0.000284921
1777	Eps8	3.06799e-05	0.171832	0.258148	0.0855154	0.000285114
1778	Sdhaf4	3.07131e-05	-0.116389	-0.0336748	-0.199104	0.000285262
1779	Romo1	3.07353e-05	-0.0787478	0.0270876	-0.184583	0.000285308
1780	Itsn2	3.07885e-05	-0.0399973	0.0465174	-0.126512	0.000285641
1781	Rsrc1	3.08891e-05	-0.0229282	0.0481445	-0.094001	0.000286413
1782	Gabarapl1	3.099e-05	-0.150568	-0.0921942	-0.208941	0.000287149
1783	Tmem9b	3.10032e-05	-0.119853	-0.0323515	-0.207354	0.000287149
1784	Taf7	3.1264e-05	-0.0530328	0.0147587	-0.120824	0.000289402
1785	2021-09-07	3.13401e-05	0.0290119	0.133266	-0.0752422	0.000289944
1786	Sectm1a	3.13772e-05	-1.03176	NA	NA	0.000290124
1787	Tradd	3.15459e-05	-0.0774414	-0.0200423	-0.134841	0.000291521
1788	Tspan3	3.18342e-05	-0.147523	-0.0762714	-0.218775	0.000294021
1789	Max	3.20955e-05	0.0724693	0.165957	-0.0210183	0.000296191
1790	Pigk	3.21091e-05	-0.104084	-0.0502049	-0.157963	0.000296191
1791	Vps28	3.2123e-05	-0.179827	-0.0680436	-0.29161	0.000296191
1792	Tnfaip2	3.21782e-05	0.0537561	0.148136	-0.0406241	0.000296535
1793	Prpf31	3.22818e-05	-0.051719	0.0263467	-0.129785	0.000297324
1794	Cnih4	3.28697e-05	0.239458	0.343949	0.134967	0.00030257
1795	Cysltr1	3.28938e-05	-0.0914165	-0.0404393	-0.142394	0.000302623
1796	Ccnd3	3.31364e-05	0.0719756	0.185798	-0.0418468	0.000304685
1797	Strbp	3.34873e-05	0.0995939	0.171378	0.0278102	0.00030774
1798	Slc7a6os	3.35769e-05	-0.106607	-0.0391508	-0.174063	0.000308392
1799	Fam53b	3.39824e-05	-0.099216	-0.0634362	-0.134996	0.000311943
1800	Etnk1	3.41329e-05	-0.0917425	-0.0188956	-0.164589	0.000313091
1801	Ftx	3.41454e-05	-0.0803825	-0.0533257	-0.107439	0.000313091
1802	Camk2d	3.4516e-05	-0.135413	-0.0840239	-0.186802	0.000316313
1803	Tle3	3.46605e-05	-0.101855	-0.0377573	-0.165953	0.000317462
1804	Sf3b6	3.47614e-05	-0.114524	-0.0127969	-0.216251	0.00031821
1805	Nudt16	3.48759e-05	0.176088	0.262688	0.0894884	0.00031908
1806	H2-Oa	3.50401e-05	0.00563382	0.104459	-0.0931918	0.000320406
1807	Arf6	3.52085e-05	0.179099	0.279932	0.0782662	0.00032159
1808	Ripk2	3.5207e-05	-0.0942318	-0.0606548	-0.127809	0.00032159
1809	Nop14	3.5297e-05	0.0849599	0.151937	0.017983	0.000322219
1810	Ncapg2	3.54752e-05	-0.104094	-0.0622132	-0.145975	0.000323649
1811	Ssr2	3.54928e-05	-0.237633	-0.127713	-0.347553	0.000323649
1812	Itpkb	3.55324e-05	0.0700776	0.151609	-0.0114535	0.000323831
1813	Mfsd6	3.5647e-05	0.129415	0.198324	0.0605056	0.000324696
1814	Nppc	3.57399e-05	0.0401082	0.0699396	0.0102767	0.000325363
1815	Sharpin	3.58753e-05	0.126006	0.211175	0.0408378	0.000326415
1816	Jdp2	3.60079e-05	0.0742053	0.120367	0.0280437	0.000327442
1817	Atp1a1	3.62287e-05	-0.0240907	0.0820534	-0.130235	0.000329269
1818	Bub3	3.63413e-05	-0.0388035	0.0575179	-0.135125	0.00033011
1819	Bnip3	3.66269e-05	-0.000243469	0.0698281	-0.070315	0.000332521
1820	Pigt	3.66789e-05	-0.069577	0.00347936	-0.142633	0.000332776
1821	Sf3a3	3.66952e-05	-0.0847704	-0.0212165	-0.148324	0.000332776
1822	Capns1	3.67363e-05	-0.0857994	0.0218831	-0.193482	0.000332965
1823	Zwint	3.69249e-05	-0.12168	-0.0500724	-0.193288	0.000334492
1824	Bin3	3.71089e-05	0.128069	0.216529	0.0396091	0.000335974
1825	Paox	3.74148e-05	-0.0800124	-0.0513144	-0.10871	0.000338558
1826	Emd	3.76617e-05	-0.0324375	0.0726366	-0.137512	0.000340606
1827	Bcl2	3.79596e-05	-0.0835182	-0.0521386	-0.114898	0.000343111
1828	Tpm3	3.81496e-05	0.24464	0.342397	0.146883	0.00034464
1829	Ubl5	3.82716e-05	-0.0984055	-0.0452719	-0.151539	0.000345554
1830	Ptger2	3.85915e-05	0.0497811	0.0844147	0.0151475	0.000348251
1831	Mesd	3.8756e-05	-0.0898879	-0.0353383	-0.144438	0.000349545
1832	Dok1	3.88392e-05	-0.0894791	-0.0300749	-0.148883	0.000350104
1833	Uba5	3.89385e-05	-0.054287	0.0129318	-0.121506	0.000350807
1834	Sec11a	3.90762e-05	-0.127289	-0.02458	-0.229999	0.000351856
1835	9530068E07Rik	3.95864e-05	-0.110783	-0.0321756	-0.189391	0.000356105
1836	Pgd	3.95912e-05	-0.0840948	-0.0181299	-0.15006	0.000356105
1837	Xist	3.99198e-05	-0.118783	-0.0663668	-0.171199	0.000358865
1838	Matr3	4.0291e-05	-0.119421	-0.0429807	-0.195862	0.000362005
1839	Gtpbp4	4.06128e-05	0.166667	0.26689	0.066443	0.000364698
1840	Copa	4.10748e-05	-0.0404576	0.0361211	-0.117036	0.000368646
1841	Mpdu1	4.14483e-05	0.00689335	0.0867312	-0.0729445	0.000371796
1842	Dexi	4.18936e-05	-0.100909	-0.0562495	-0.145569	0.000375383
1843	Mfsd12	4.18793e-05	-0.0962898	-0.0548704	-0.137709	0.000375383
1844	Ncald	4.21239e-05	-1.03176	NA	NA	0.000377242
1845	Pcyt2	4.26234e-05	0.112074	0.190894	0.0332547	0.000381508
1846	Hsp90b1	4.27609e-05	-0.154224	-0.0499383	-0.258511	0.000382532
1847	Fndc3b	4.29294e-05	-0.0980543	-0.0559791	-0.140129	0.000383831
1848	Anapc11	4.30351e-05	0.136103	0.235934	0.0362711	0.000384568
1849	Lsm6	4.32257e-05	0.244814	0.347464	0.142163	0.000386062
1850	Smad4	4.32503e-05	-0.0557549	0.00875935	-0.120269	0.000386073
1851	Ppp1r7	4.35302e-05	-0.0172108	0.0462569	-0.0806784	0.000388152
1852	Pxn	4.35175e-05	0.066955	0.141946	-0.00803597	0.000388152
1853	Klra2	4.37035e-05	-1.03176	NA	NA	0.000389488
1854	Arl2bp	4.38657e-05	-0.0371382	0.0460912	-0.120368	0.000390721
1855	Gatsl2	4.40277e-05	-0.10498	-0.0670273	-0.142933	0.000391953
1856	Sra1	4.41751e-05	-0.162425	-0.0574381	-0.267413	0.000393053
1857	Ubac2	4.43432e-05	0.00386439	0.0842468	-0.0765181	0.000394337
1858	Mdm2	4.45877e-05	-0.0188846	0.0428026	-0.0805719	0.000396298
1859	Rab11b	4.47326e-05	0.115775	0.215254	0.016297	0.000397372
1860	Hspa1a	4.48865e-05	0.176411	0.28158	0.0712407	0.000398524
1861	Sdhaf2	4.49589e-05	-0.0631195	-0.000251411	-0.125988	0.000398953
1862	Cdv3	4.49988e-05	0.165233	0.268135	0.0623302	0.000399092
1863	Ppm1k	4.50727e-05	0.0703703	0.118931	0.0218093	0.000399533
1864	Map4k4	4.55946e-05	-0.144454	-0.0354915	-0.253416	0.000403943
1865	Pim3	4.567e-05	-0.136499	-0.06932	-0.203677	0.000404394
1866	Ikzf1	4.59308e-05	-0.0618248	0.017523	-0.141173	0.000406485
1867	Kdelr1	4.59583e-05	-0.122029	-0.0294199	-0.214637	0.000406511
1868	Appbp2	4.60058e-05	0.0556627	0.119356	-0.00803031	0.000406713
1869	Ndufb4	4.67295e-05	-0.18731	-0.0749317	-0.299688	0.000412829
1870	Tanc1	4.67476e-05	0.0488107	0.0827848	0.0148366	0.000412829
1871	Bcl10	4.7482e-05	-0.043606	0.0519113	-0.139123	0.00041909
1872	Antxr2	4.75515e-05	0.143221	0.21835	0.068093	0.000419479
1873	Dock5	4.77758e-05	0.0818072	0.129775	0.0338392	0.000421233
1874	Eif4g1	4.78037e-05	0.0459257	0.128754	-0.0369027	0.000421254
1875	Itgal	4.79248e-05	0.032472	0.0914259	-0.0264818	0.000422034
1876	St6galnac6	4.79433e-05	-0.073072	-0.0461177	-0.100026	0.000422034
1877	Fbl	4.83707e-05	0.234376	0.340318	0.128434	0.000425569
1878	Themis2	4.84914e-05	0.0428529	0.11445	-0.0287443	0.000426404
1879	Mcrip1	4.8606e-05	-0.0972222	-0.00213467	-0.19231	0.000427185
1880	Amfr	4.87068e-05	-0.0325083	0.0505916	-0.115608	0.000427843
1881	Stx17	4.88131e-05	0.129501	0.196289	0.0627137	0.000428548
1882	2021-03-02	4.88437e-05	-0.157939	-0.0660603	-0.249819	0.000428589
1883	Idnk	4.88736e-05	-0.070656	0.017601	-0.158913	0.000428624
1884	Cd70	4.89834e-05	-1.03176	NA	NA	0.000429358
1885	Ptk2	4.90155e-05	0.0875235	0.138204	0.0368435	0.000429412
1886	Trnau1ap	4.97186e-05	0.0940436	0.174565	0.013522	0.000435341
1887	Ddx39b	4.9784e-05	-0.0234226	0.0780837	-0.124929	0.000435683
1888	Zbtb18	5.05385e-05	-0.106767	-0.0615172	-0.152017	0.000442051
1889	Man2a2	5.05665e-05	-0.111809	-0.0668024	-0.156815	0.000442062
1890	Fam241a	5.08143e-05	-0.141819	-0.0688491	-0.214789	0.000443993
1891	Sod1	5.11271e-05	0.234931	0.336353	0.133508	0.00044649
1892	Hnrnpr	5.1238e-05	-0.0731188	0.0168339	-0.163071	0.000447222
1893	Snx9	5.16501e-05	0.0516049	0.140604	-0.0373941	0.000450581
1894	Psmd2	5.17567e-05	-0.0394821	0.0552572	-0.134221	0.000451273
1895	Rusc1	5.18487e-05	0.0739524	0.137305	0.0105995	0.000451836
1896	Tmco1	5.21096e-05	-0.0911371	0.000222282	-0.182497	0.000453871
1897	Frmd4a	5.21446e-05	-0.0997724	-0.0627293	-0.136815	0.000453936
1898	Tnfaip1	5.24372e-05	0.131968	0.199087	0.0648478	0.000456242
1899	Mknk1	5.25843e-05	-0.018311	0.0432305	-0.0798526	0.000457281
1900	Plekhm3	5.26469e-05	-0.0878264	-0.0273667	-0.148286	0.000457585
1901	Osgepl1	5.33534e-05	-0.0382659	-0.0216649	-0.0548668	0.000463481
1902	Gba	5.36987e-05	-0.0747445	-0.0096632	-0.139826	0.000466236
1903	Spint2	5.39528e-05	0.138478	0.238757	0.0381984	0.000468196
1904	Psmc4	5.42273e-05	-0.127849	-0.0241653	-0.231533	0.000470311
1905	Tomm70a	5.42535e-05	0.156281	0.242508	0.0700538	0.000470311
1906	Adam9	5.42905e-05	-0.0622819	-0.038456	-0.0861078	0.000470324
1907	Lrrfip1	5.4312e-05	0.10294	0.20949	-0.00360963	0.000470324
1908	Nsd1	5.47768e-05	0.104356	0.185977	0.0227356	0.0004741
1909	Dpp4	5.48614e-05	0.179126	0.264117	0.0941354	0.000474584
1910	H2-Ke6	5.50075e-05	-0.0705658	0.00515376	-0.146285	0.000475599
1911	Ethe1	5.52955e-05	-0.092756	-0.036082	-0.14943	0.000477839
1912	Myb	5.56745e-05	-1.03176	NA	NA	0.000480863
1913	Fopnl	5.62141e-05	-0.104713	-0.0625407	-0.146885	0.000485269
1914	Tulp4	5.64059e-05	0.0396118	0.102823	-0.0235999	0.000486671
1915	Fkbp3	5.70912e-05	-0.0546121	0.0417555	-0.15098	0.000492139
1916	Fosl2	5.70994e-05	-0.094171	-0.00469601	-0.183646	0.000492139
1917	Eef1akmt1	5.72231e-05	-0.0533714	0.00922195	-0.115965	0.000492948
1918	Cln8	5.76926e-05	-0.0646902	-0.0402662	-0.0891143	0.000496734
1919	Aldh2	5.83142e-05	0.0827923	0.179507	-0.0139229	0.000501824
1920	Ogt	5.90972e-05	0.0128667	0.111044	-0.0853107	0.000508297
1921	Gclm	5.94009e-05	0.100526	0.16198	0.0390716	0.000510644
1922	Gm46224	5.94551e-05	0.110595	0.172237	0.0489518	0.000510843
1923	Il17rb	5.97681e-05	-1.03176	NA	NA	0.000513266
1924	Tia1	6.00376e-05	-0.0682561	0.00584455	-0.142357	0.000515312
1925	Stbd1	6.06811e-05	0.0683378	0.110717	0.0259587	0.000520518
1926	Tcp11l2	6.07071e-05	-0.0883217	-0.0559151	-0.120728	0.000520518
1927	Snap29	6.07647e-05	0.0586732	0.128158	-0.0108122	0.000520741
1928	Uqcrc2	6.10168e-05	0.144028	0.247425	0.0406309	0.000522631
1929	Calcoco1	6.13287e-05	-0.102378	-0.064282	-0.140474	0.000524758
1930	Imp3	6.12973e-05	-0.141218	-0.0525527	-0.229884	0.000524758
1931	Atp11b	6.14061e-05	-0.0571262	0.0151651	-0.129417	0.000525148
1932	Anp32a	6.1513e-05	-0.188536	-0.0816581	-0.295413	0.000525518
1933	Entpd1	6.14937e-05	0.132252	0.205327	0.0591762	0.000525518
1934	Ppa2	6.20346e-05	-0.0644501	-0.00499659	-0.123904	0.0005297
1935	Praf2	6.21943e-05	0.0758558	0.135437	0.0162747	0.000530789
1936	Ssbp1	6.24196e-05	-0.0159313	0.0689685	-0.100831	0.000532436
1937	Esyt3	6.24812e-05	1.61187	NA	NA	0.000532687
1938	Mat2b	6.26921e-05	-0.0511609	0.028395	-0.130717	0.000534209
1939	Nr3c1	6.28141e-05	-0.148705	-0.0860647	-0.211346	0.000534935
1940	Tmem128	6.28421e-05	0.100937	0.18074	0.0211342	0.000534935
1941	Ndufb5	6.29646e-05	0.156239	0.234106	0.0783727	0.000535702
1942	Itpr2	6.31044e-05	0.0150172	0.0681435	-0.0381091	0.000536615
1943	Cib1	6.32177e-05	-0.0957238	-0.00208492	-0.189363	0.000537302
1944	Mrpl58	6.33418e-05	-0.106676	-0.0280233	-0.185328	0.000538079
1945	Pepd	6.38873e-05	-0.151078	-0.079605	-0.222551	0.000542156
1946	Prr13	6.386e-05	-0.131648	-0.0334076	-0.229888	0.000542156
1947	Unc5cl	6.40897e-05	-1.03176	NA	NA	0.000543594
1948	Naxd	6.42454e-05	-0.0473551	0.0336422	-0.128352	0.000544634
1949	St3gal2	6.44511e-05	-0.0520364	-0.0317327	-0.07234	0.000546098
1950	Hsd11b1	6.46535e-05	-0.0780661	-0.0496553	-0.106477	0.000547532
1951	Cox8a	6.4749e-05	0.0767568	0.110577	0.042937	0.00054806
1952	Chst12	6.53544e-05	-0.120885	-0.0705486	-0.17122	0.000552901
1953	Kdelr2	6.54587e-05	-0.0477457	0.0331979	-0.128689	0.000553499
1954	Bvht	6.5601e-05	0.0437979	0.0749158	0.0126801	0.000554419
1955	Mdp1	6.56527e-05	-0.0887511	-0.00960674	-0.167895	0.000554572
1956	Dbnl	6.57069e-05	0.20945	0.301175	0.117725	0.000554747
1957	Homer2	6.6747e-05	1.61187	NA	NA	0.00056324
1958	Rnh1	6.72395e-05	-0.0459358	0.0593658	-0.151237	0.000567106
1959	Exosc5	6.75082e-05	-0.146511	-0.0525812	-0.240441	0.000569082
1960	Igsf8	6.76554e-05	-0.0631397	0.010996	-0.137276	0.000570031
1961	Cat	6.85662e-05	-0.0195483	0.0536935	-0.0927901	0.000577017
1962	Rnf115	6.85573e-05	-0.15066	-0.0669607	-0.23436	0.000577017
1963	Zfhx3	6.85894e-05	0.0535558	0.109261	-0.00214987	0.000577017
1964	Ndufa1	6.86842e-05	-0.121274	-0.0191898	-0.223359	0.00057752
1965	Peli1	6.92519e-05	0.198097	0.29138	0.104814	0.000581998
1966	Sphk1	6.94085e-05	-1.03176	NA	NA	0.000583018
1967	Sdhaf1	6.99943e-05	-0.132104	-0.0683705	-0.195837	0.000587639
1968	Cxcl10	7.01031e-05	-0.0965932	-0.0391826	-0.154004	0.000588253
1969	Nrd1	7.0329e-05	-0.087741	-0.00657289	-0.168909	0.000589849
1970	Inf2	7.15801e-05	-0.114245	-0.070737	-0.157753	0.000600038
1971	Cd3eap	7.18468e-05	0.066576	0.125613	0.00753874	0.000601967
1972	Polr1d	7.21898e-05	0.156082	0.243499	0.068666	0.000604534
1973	Twf2	7.22674e-05	-0.00102031	0.108205	-0.110246	0.000604878
1974	Xrn2	7.25332e-05	0.20697	0.306148	0.107792	0.000606795
1975	Dync1h1	7.26151e-05	-0.0388242	0.0304121	-0.108061	0.000607172
1976	Ak8	7.27444e-05	-0.0646314	-0.0420946	-0.0871683	0.000607945
1977	Twistnb	7.38628e-05	0.10885	0.20172	0.0159795	0.00061698
1978	Dcaf12	7.5033e-05	0.113962	0.20307	0.0248538	0.000626438
1979	Hps4	7.54013e-05	0.124717	0.192223	0.0572111	0.000629195
1980	Rrp7a	7.55075e-05	0.131965	0.213806	0.0501245	0.000629763
1981	Gna11	7.56879e-05	-0.0729856	-0.0180827	-0.127889	0.000630949
1982	Traf3	7.59549e-05	-0.0702086	-0.0433781	-0.097039	0.000632856
1983	Rbfa	7.6276e-05	0.0513506	0.122296	-0.0195947	0.00063521
1984	Stt3a	7.64601e-05	-0.157518	-0.0877152	-0.227321	0.000636423
1985	Zcchc18	7.70916e-05	-1.03176	NA	NA	0.000641356
1986	Fkbp2	7.71733e-05	-0.14774	-0.0379528	-0.257527	0.000641712
1987	Sdf2	7.73114e-05	-0.135386	-0.043407	-0.227365	0.000642536
1988	St3gal6	7.74455e-05	-0.088481	-0.056693	-0.120269	0.000643328
1989	Pin1	7.77983e-05	0.00888556	0.110233	-0.0924619	0.000645933
1990	Cxcl9	7.81375e-05	0.0711434	0.154877	-0.0125903	0.000648423
1991	Usp15	7.84414e-05	-0.0047942	0.0537427	-0.0633311	0.000650619
1992	Nudt2	7.86155e-05	0.0898439	0.163936	0.0157518	0.000651735
1993	Gkap1	7.86643e-05	0.0685665	0.112178	0.0249547	0.000651813
1994	Rsrc2	7.87654e-05	0.0173911	0.115272	-0.0804897	0.000652322
1995	Dock7	7.90737e-05	0.0767141	0.125132	0.0282962	0.000654008
1996	Mrps17	7.90148e-05	-0.0908449	0.00107854	-0.182768	0.000654008
1997	Mtf2	7.90876e-05	-0.0820732	-0.0353795	-0.128767	0.000654008
1998	C130026I21Rik	7.94725e-05	-0.0332516	0.0326332	-0.0991364	0.000656861
1999	Ywhaz	7.95834e-05	0.22452	0.325766	0.123275	0.000657449
[truncated: 14,515 more rows]

## Sheet: cDC1_GSEA
name	size	es	nes	p	fdr_q	fwer_p	rank_at_max	leading_edge	direction
DENDRITICCELLS_3	186	-0.253995	-3.42904	0	0	0	503	tags=49%	list=30%	signal=63%	neg		FDR<0.05
HALLMARK_ALLOGRAFT_REJECTION	78	-0.303529	-2.87532	0	0.000161131	0.0003	385	tags=49%	list=23%	signal=60%	neg
HALLMARK_INFLAMMATORY_RESPONSE	54	-0.337241	-2.70289	0	0.000607147	0.0017	393	tags=52%	list=23%	signal=65%	neg
HALLMARK_COMPLEMENT	52	-0.31909	-2.53606	0	0.00125397	0.0047	360	tags=48%	list=21%	signal=59%	neg
DENDRITICCELLS_20	25	-0.416503	-2.38141	0.000327386	0.00270817	0.0126	399	tags=60%	list=23%	signal=77%	neg
DENDRITICCELLS_6	6	-0.76899	-2.2934	0.000179598	0.00468856	0.0261	140	tags=83%	list=8%	signal=90%	neg
DENDRITICCELLS_1	139	-0.183187	-2.18471	0.000678702	0.00913196	0.0587	324	tags=32%	list=19%	signal=36%	neg
DENDRITICCELLS_22	6	-0.661681	-1.9595	0.00472813	0.0310703	0.2312	332	tags=83%	list=19%	signal=103%	neg
DENDRITICCELLS_27	6	-0.656763	-1.97172	0.00477941	0.0323213	0.2164	332	tags=83%	list=19%	signal=103%	neg
DENDRITICCELLS_12	45	-0.253782	-1.901	0.0106432	0.035873	0.3125	674	tags=62%	list=40%	signal=100%	neg
HALLMARK_TNFA_SIGNALING_VIA_NFKB	79	-0.20179	-1.91105	0.0088547	0.0371448	0.2969	360	tags=38%	list=21%	signal=46%	neg
HALLMARK_KRAS_SIGNALING_UP	48	-0.232004	-1.77046	0.017849	0.0653011	0.5568	370	tags=40%	list=22%	signal=49%	neg
DENDRITICCELLS_26	3	-0.807172	-1.77155	0.0134178	0.0703052	0.5548	332	tags=100%	list=19%	signal=124%	neg
HALLMARK_MTORC1_SIGNALING	43	-0.238535	-1.72814	0.0236196	0.0770302	0.6477	594	tags=56%	list=35%	signal=84%	neg
DENDRITICCELLS_2	145	-0.138608	-1.68857	0.0290091	0.089477	0.7272	502	tags=39%	list=29%	signal=50%	neg
DENDRITICCELLS_14	25	-0.296542	-1.67597	0.0299421	0.0897743	0.7519	670	tags=64%	list=39%	signal=104%	neg
HALLMARK_APICAL_SURFACE	6	-0.518846	-1.5443	0.0585759	0.154725	0.9311	824	tags=100%	list=48%	signal=193%	neg
HALLMARK_EPITHELIAL_MESENCHYMAL_TRANSITION	27	-0.264065	-1.55098	0.0590759	0.158834	0.9255	385	tags=44%	list=23%	signal=57%	neg
HALLMARK_MYOGENESIS	25	-0.26135	-1.4779	0.0829212	0.199584	0.9758	484	tags=52%	list=28%	signal=72%	neg
HALLMARK_COAGULATION	24	-0.263485	-1.46604	0.0872818	0.199632	0.9808	351	tags=42%	list=21%	signal=52%	neg
HALLMARK_IL6_JAK_STAT3_SIGNALING	34	-0.214556	-1.40715	0.110399	0.245203	0.9945	431	tags=44%	list=25%	signal=58%	neg

## Sheet: cDC2_DEG
	primerid	Pr(>Chisq)	coef	ci.hi	ci.lo	fdr
1	Irf8	3.85846e-180	-1.46618	-1.37143	-1.56093	6.37186e-176
2	Ifitm3	1.47899e-155	1.5663	1.65543	1.47716	1.22121e-151
3	Ms4a6d	1.0708e-135	1.25273	1.33575	1.1697	5.89439e-132
4	Ifitm1	5.27446e-129	1.76264	1.87603	1.64925	2.17756e-125
5	Ms4a4c	1.88597e-127	1.16221	1.24897	1.07544	6.22897e-124
6	Cfp	2.74956e-121	1.19019	1.27488	1.10549	7.56771e-118
7	Clec4n	3.5406e-115	1.0374	1.12945	0.945337	8.35278e-112
8	H2-DMb2	4.35172e-101	1.12851	1.21381	1.04321	8.98303e-98
9	Ms4a6c	1.81994e-99	1.06847	1.15559	0.981349	3.00545e-96
10	Wfdc17	1.65201e-99	1.21577	1.3074	1.12415	3.00545e-96
11	Mpeg1	2.37636e-99	-1.06459	-0.979088	-1.1501	3.56756e-96
12	Fxyd5	9.39187e-99	0.708919	0.775591	0.642248	1.29248e-95
13	Ifitm2	5.93379e-97	1.16611	1.2545	1.07772	7.53774e-94
14	Fcer1g	8.15676e-97	0.772353	0.839613	0.705094	9.62148e-94
15	S100a10	2.92181e-95	1.11567	1.20244	1.0289	3.21672e-92
16	Tgm2	4.35182e-95	0.859728	0.943898	0.775558	4.49162e-92
17	Il1r2	2.17696e-94	1.08921	1.18699	0.991432	2.11473e-91
18	Ctss	3.36382e-94	0.526719	0.577265	0.476172	3.08612e-91
19	Cadm1	2.36226e-93	-0.937193	-0.872765	-1.00162	2.05318e-90
20	Mdh2	1.12777e-91	0.704197	0.778916	0.629478	9.31203e-89
21	S100a6	1.13587e-89	0.830059	0.909971	0.750147	8.93226e-87
22	Ccr1	3.29313e-84	0.700019	0.782815	0.617223	2.47195e-81
23	Mgl2	4.14643e-84	0.947339	1.05309	0.841584	2.97714e-81
24	Il1b	1.99367e-83	1.21741	1.31984	1.11499	1.37181e-80
25	Creb5	2.18458e-83	0.704434	0.788473	0.620395	1.44304e-80
26	Dab2	6.24145e-83	0.91467	1.00305	0.826294	3.96428e-80
27	Lilr4b	7.39486e-82	0.889199	0.974885	0.803513	4.52291e-79
28	H2-Ab1	3.51954e-76	0.846748	0.935406	0.75809	2.07578e-73
29	Cotl1	6.41388e-76	0.849668	0.927938	0.771399	3.65238e-73
30	Lst1	2.48841e-74	0.80967	0.893981	0.725358	1.36979e-71
31	H2-Eb1	1.10824e-73	0.8246	0.911617	0.737582	5.90369e-71
32	Csf1r	5.3246e-71	0.599668	0.676787	0.52255	2.74782e-68
33	Siglech	2.58561e-68	-0.93632	-0.85184	-1.0208	1.2939e-65
34	S100a4	1.7211e-64	0.97724	1.08769	0.866787	8.35948e-62
35	Klk1	2.74285e-64	-1.46618	NA	NA	1.29416e-61
36	Malat1	2.98763e-64	-0.358285	-0.319245	-0.397325	1.37049e-61
37	H2-Aa	1.80581e-63	0.678912	0.759836	0.597987	8.05978e-61
38	Cox6a2	1.0279e-62	-1.46618	NA	NA	4.46705e-60
39	Ccr9	2.88853e-62	-0.846729	-0.770874	-0.922585	1.22311e-59
40	Plbd1	2.49476e-60	0.622795	0.72295	0.522641	1.02996e-57
41	Fcgr1	2.656e-60	0.506274	0.582512	0.430035	1.06979e-57
42	Malt1	3.85e-60	0.781459	0.871517	0.6914	1.51378e-57
43	Mmp12	4.50347e-60	0.516031	0.600966	0.431096	1.72954e-57
44	Ccl6	1.49817e-59	0.75349	0.850976	0.656004	5.62291e-57
45	Fcgr3	4.74593e-59	0.725951	0.819612	0.632291	1.74165e-56
46	Naaa	3.68825e-58	0.0362471	0.155301	-0.082807	1.32408e-55
47	Iglc3	4.53422e-58	-1.46618	NA	NA	1.59315e-55
48	Tgfbi	1.19834e-57	0.765485	0.864831	0.66614	4.1228e-55
49	Mcemp1	1.62744e-57	0.666453	0.749796	0.583111	5.48481e-55
50	Tbc1d8	2.05095e-57	-0.688301	-0.620401	-0.756202	6.77388e-55
51	Rabgap1l	2.80017e-57	-0.644959	-0.584607	-0.705311	9.06706e-55
52	H2-DMa	3.593e-57	0.493714	0.557036	0.430392	1.14105e-54
53	Clec4a2	7.33806e-57	0.466213	0.542628	0.389798	2.28643e-54
54	Emb	2.47786e-56	0.697861	0.7838	0.611922	7.47698e-54
55	Ltb	2.49021e-56	0.763393	0.855552	0.671235	7.47698e-54
56	Ppt1	9.68107e-56	-0.508437	-0.408179	-0.608695	2.85488e-53
57	Klk1b27	1.90134e-54	-0.707386	-0.633856	-0.780916	5.50856e-52
58	Gng12	4.19335e-54	-0.681178	-0.610345	-0.752011	1.19395e-51
59	Lgals3	4.85909e-54	0.561057	0.632298	0.489816	1.36005e-51
60	Emilin2	6.09663e-54	0.679538	0.767348	0.591728	1.678e-51
61	Ncf2	1.72359e-52	0.664036	0.747143	0.580929	4.66612e-50
62	Hilpda	2.10865e-52	0.769863	0.874509	0.665216	5.60164e-50
63	Psap	2.137e-52	-0.375206	-0.311486	-0.438926	5.60164e-50
64	Cdkn1a	1.24521e-51	0.808484	0.901452	0.715516	3.21303e-49
65	Cd74	1.36548e-51	0.504645	0.571571	0.437718	3.46915e-49
66	Ly6c2	2.03127e-51	-0.889244	-0.795192	-0.983297	5.08248e-49
67	Flt3	5.82354e-51	-0.637163	-0.569936	-0.704389	1.43537e-48
68	Atp1b1	1.45404e-50	-0.595862	-0.533864	-0.657861	3.53118e-48
69	Xcr1	1.67748e-50	-0.4303	-0.369905	-0.490696	4.01476e-48
70	Ighm	2.19048e-50	-0.762321	-0.668824	-0.855818	5.16764e-48
71	Gm21762	2.24532e-50	-1.46618	NA	NA	5.22243e-48
72	Gcsam	2.3228e-50	-0.347849	-0.297747	-0.397951	5.32759e-48
73	Mt1	2.67191e-50	0.877269	0.979043	0.775495	6.04436e-48
74	Tnip3	4.07848e-50	0.726298	0.820022	0.632574	9.10162e-48
75	Rgs10	4.8962e-50	-0.612458	-0.516235	-0.708682	1.07808e-47
76	Gnb4	1.01067e-49	-0.659376	-0.588801	-0.72995	2.19609e-47
77	Ms4a6b	1.16608e-49	0.577939	0.658446	0.497432	2.50087e-47
78	Ffar2	1.25975e-49	0.340222	0.40542	0.275025	2.66712e-47
79	Fam49b	1.30518e-49	0.569032	0.645348	0.492717	2.72833e-47
80	Cd300a	5.82413e-49	0.65668	0.744457	0.568903	1.20225e-46
81	Ctsc	1.96066e-48	0.63668	0.723927	0.549432	3.99732e-46
82	Ptprcap	5.35094e-48	-0.643859	-0.576321	-0.711397	1.07763e-45
83	Gpcpd1	1.03545e-47	-0.66526	-0.580282	-0.750238	2.06017e-45
84	Ctsl	1.41317e-47	-0.694027	-0.60281	-0.785243	2.77822e-45
85	Ltb4r1	2.57492e-47	0.432674	0.505348	0.359999	5.00261e-45
86	St8sia4	6.87078e-47	-0.706709	-0.618185	-0.795233	1.31935e-44
87	Ifitm6	2.39831e-46	0.626039	0.717148	0.534929	4.55238e-44
88	Rab7b	2.53473e-46	-0.461284	-0.405866	-0.516702	4.75665e-44
89	Gm5150	3.91187e-46	0.422516	0.495143	0.349888	7.17785e-44
90	Rnase6	3.91062e-46	-0.606365	-0.498594	-0.714137	7.17785e-44
91	Clec9a	5.09754e-45	-0.441876	-0.385706	-0.498045	9.25064e-43
92	Anxa2	3.87732e-44	0.729304	0.818308	0.640299	6.95979e-42
93	Fcrla	6.15798e-44	-0.543918	-0.483942	-0.603895	1.09347e-41
94	Msrb1	1.02373e-43	0.644088	0.735231	0.552946	1.79851e-41
95	S100a11	2.24737e-43	0.444584	0.508083	0.381085	3.90663e-41
96	Fcgr4	2.59747e-43	0.440374	0.517341	0.363408	4.46819e-41
97	Blnk	2.80223e-43	-0.566011	-0.502206	-0.629815	4.77072e-41
98	Clec5a	3.6374e-43	0.33363	0.399158	0.268101	6.12939e-41
99	Mcub	4.32479e-43	0.523838	0.607174	0.440503	7.21409e-41
100	Mzb1	2.08223e-42	-0.54381	-0.481275	-0.606346	3.4386e-40
101	Agpat3	2.63065e-42	-0.300869	-0.254672	-0.347066	4.30124e-40
102	Atp2a1	3.27114e-42	-0.463222	-0.409812	-0.516633	5.29604e-40
103	H2-DMb1	3.6087e-42	0.734744	0.824122	0.645365	5.78583e-40
104	Cd200	4.16771e-42	-0.478312	-0.424157	-0.532468	6.61785e-40
105	Arl8b	1.17831e-41	0.569188	0.660393	0.477983	1.8532e-39
106	Lefty1	2.06762e-41	-0.522221	-0.46261	-0.581832	3.2212e-39
107	Paqr5	3.16324e-41	-1.46618	NA	NA	4.88204e-39
108	Sh3bgrl3	1.81976e-40	0.304114	0.350037	0.25819	2.78255e-38
109	Vim	2.07731e-40	0.682267	0.770981	0.593553	3.14722e-38
110	Smim5	5.06188e-40	-0.498859	-0.439352	-0.558366	7.59926e-38
111	Ccl9	1.95051e-39	0.487838	0.57499	0.400686	2.90187e-37
112	Nlrp3	2.38048e-39	0.459282	0.537528	0.381036	3.50993e-37
113	Slc15a3	3.09963e-39	0.562893	0.64786	0.477927	4.52985e-37
114	Cmtm7	3.38869e-39	-0.594368	-0.501622	-0.687114	4.90884e-37
115	Msn	7.72188e-39	0.556447	0.634914	0.477981	1.10886e-36
116	Itgam	1.55996e-38	0.322692	0.384859	0.260526	2.22079e-36
117	Eno1	2.56668e-38	0.574433	0.666747	0.482119	3.62275e-36
118	Atox1	4.2464e-38	0.483611	0.554457	0.412764	5.9428e-36
119	Bst2	4.46084e-38	-0.663221	-0.553215	-0.773226	6.19045e-36
120	Timd4	9.31913e-38	0.560515	0.653937	0.467092	1.28247e-35
121	Dntt	1.09814e-37	-1.46618	NA	NA	1.49874e-35
122	Dnajc7	1.47957e-37	-0.602721	-0.504652	-0.70079	2.00275e-35
123	Ly6c1	1.58152e-37	-0.552275	-0.48249	-0.622059	2.12335e-35
124	Sla2	1.79742e-37	-0.467996	-0.410121	-0.525872	2.39375e-35
125	Pacsin1	2.99135e-37	-0.487673	-0.427027	-0.548319	3.95193e-35
126	Fam46a	3.24274e-37	0.476328	0.557145	0.395511	4.25005e-35
127	2021-09-01	7.81793e-37	-0.493378	-0.431841	-0.554914	1.01658e-34
128	Selplg	7.92105e-37	-0.515144	-0.427829	-0.602459	1.02194e-34
129	Siglece	9.34241e-37	0.272092	0.331807	0.212376	1.19597e-34
130	Sirpb1c	2.33702e-36	0.310726	0.374371	0.247081	2.96874e-34
131	Gmfg	2.90674e-36	0.608707	0.697248	0.520167	3.66427e-34
132	Slpi	3.62344e-36	-0.656149	-0.570771	-0.741527	4.53314e-34
133	Cd52	3.73868e-36	0.663395	0.753153	0.573638	4.64215e-34
134	Tcf4	3.79503e-36	-0.446118	-0.35017	-0.542066	4.67694e-34
135	Gm5547	4.56091e-36	-0.47279	-0.413017	-0.532562	5.57917e-34
136	Spi1	4.69733e-36	0.581968	0.661978	0.501958	5.7038e-34
137	Gnas	5.55856e-36	-0.327175	-0.265943	-0.388406	6.70029e-34
138	AA467197	9.22356e-36	0.636315	0.742928	0.529702	1.10375e-33
139	Spib	2.40149e-35	-0.441217	-0.385256	-0.497178	2.8531e-33
140	Cd37	4.28845e-35	-0.537924	-0.466404	-0.609444	5.05854e-33
141	Sell	4.44791e-35	-0.569191	-0.491454	-0.646927	5.20942e-33
142	Prr13	5.14825e-35	-0.488364	-0.401739	-0.574988	5.98719e-33
143	P2ry14	6.75479e-35	-0.570581	-0.492203	-0.648958	7.8006e-33
144	Pir	1.78662e-34	-1.46618	NA	NA	2.04891e-32
145	Cd8b1	1.94151e-34	-0.481159	-0.418179	-0.544139	2.21118e-32
146	Clec4a1	2.01233e-34	0.271588	0.330097	0.21308	2.27614e-32
147	Tlr2	3.51657e-34	0.360992	0.43021	0.291774	3.95052e-32
148	Slfn2	5.85184e-34	0.565722	0.656241	0.475202	6.52954e-32
149	Cybb	7.44738e-34	0.122521	0.222069	0.0229725	8.25409e-32
150	Txndc15	1.20159e-33	-0.501837	-0.423992	-0.579682	1.32287e-31
151	Sirpa	1.63211e-33	0.458203	0.536918	0.379488	1.78494e-31
152	Sh3bgr	2.97935e-33	-1.46618	NA	NA	3.2369e-31
153	Fcgr2b	5.03489e-33	0.508178	0.597218	0.419138	5.43439e-31
154	Hexb	6.49258e-33	0.531642	0.622522	0.440761	6.96223e-31
155	Ldhb	1.00441e-32	-0.354882	-0.307189	-0.402576	1.07012e-30
156	Ifrd1	1.29368e-32	0.576446	0.670124	0.482768	1.36948e-30
157	Arpc1b	1.52231e-32	0.203317	0.235553	0.17108	1.60124e-30
158	Pira2	2.23811e-32	0.364431	0.434777	0.294084	2.33925e-30
159	Tmem108	2.26306e-32	-0.455044	-0.394526	-0.515562	2.35045e-30
160	Dap	1.31758e-31	-0.55724	-0.46312	-0.65136	1.3599e-29
161	Fyb	2.2438e-31	-0.525691	-0.436001	-0.615381	2.3015e-29
162	Cd24a	2.51704e-31	-0.549254	-0.445314	-0.653193	2.56583e-29
163	Socs3	4.04955e-31	0.566242	0.663279	0.469205	4.10272e-29
164	Pitpna	5.06539e-31	0.358916	0.420849	0.296982	5.1006e-29
165	Axl	5.56579e-31	0.343768	0.414203	0.273334	5.57051e-29
166	Mif	2.48689e-30	0.405172	0.483957	0.326387	2.47401e-28
167	Cysltr1	3.12871e-30	0.343532	0.413629	0.273434	3.09386e-28
168	Npc2	4.22549e-30	-0.306402	-0.247299	-0.365505	4.15356e-28
169	Dmkn	4.60181e-30	0.313179	0.383765	0.242592	4.4967e-28
170	Timp1	5.97314e-30	0.326749	0.396638	0.256861	5.80238e-28
171	Cxcr3	7.25235e-30	-1.46618	NA	NA	7.00382e-28
172	App	8.60681e-30	0.489644	0.577557	0.401731	8.26354e-28
173	Nfkbiz	1.13726e-29	0.493822	0.587561	0.400083	1.08559e-27
174	Lair1	1.23804e-29	-0.333128	-0.246725	-0.419531	1.175e-27
175	Pycard	2.41437e-29	0.53381	0.626331	0.441289	2.27833e-27
176	Sulf2	2.78882e-29	0.245986	0.302036	0.189936	2.61674e-27
177	Cd59a	5.13989e-29	-1.46618	NA	NA	4.79549e-27
178	Plpp1	6.12255e-29	-0.193551	-0.153229	-0.233873	5.68022e-27
179	Ass1	8.19981e-29	0.566877	0.664734	0.46902	7.5649e-27
180	Net1	1.16329e-28	-0.351954	-0.301896	-0.402013	1.06725e-26
181	Hmgn3	1.18269e-28	-0.47941	-0.406076	-0.552744	1.07906e-26
182	Cd14	1.45139e-28	0.428391	0.542336	0.314447	1.31694e-26
183	Ncoa7	2.02776e-28	-0.446462	-0.35912	-0.533805	1.82986e-26
184	Arhgdib	6.49637e-28	0.499466	0.584426	0.414506	5.83049e-26
185	Pkm	7.01586e-28	0.357981	0.421044	0.294917	6.26269e-26
186	Cd8a	7.91719e-28	-0.361833	-0.309106	-0.414559	7.02927e-26
187	Tmem176b	1.33704e-27	0.571181	0.671703	0.470659	1.17446e-25
188	Upb1	1.33696e-27	-0.381107	-0.325644	-0.43657	1.17446e-25
189	Fam214a	1.52111e-27	-0.332057	-0.283384	-0.380731	1.32908e-25
190	Pilrb2	1.76071e-27	0.202393	0.254733	0.150052	1.53033e-25
191	Limd2	1.78005e-27	0.494367	0.593854	0.39488	1.53904e-25
192	Mndal	1.86144e-27	0.555494	0.650655	0.460333	1.60103e-25
193	Vrk1	1.98928e-27	0.497446	0.591563	0.40333	1.70213e-25
194	Adam19	2.48264e-27	-0.277488	-0.233912	-0.321064	2.11331e-25
195	Gpr141	2.83798e-27	0.366445	0.441919	0.290971	2.40341e-25
196	Sdcbp	3.95117e-27	0.481133	0.566567	0.395699	3.32907e-25
197	Maff	5.44437e-27	0.511989	0.602805	0.421174	4.56388e-25
198	Runx2	5.72943e-27	-0.380722	-0.320925	-0.440519	4.77857e-25
199	Cd72	6.55318e-27	0.403415	0.484487	0.322342	5.43815e-25
200	Gm2a	9.82876e-27	0.462406	0.542747	0.382065	8.11561e-25
201	Pafah1b3	1.90934e-26	-0.470588	-0.383088	-0.558088	1.5687e-24
202	Rin3	2.24502e-26	0.353143	0.427057	0.27923	1.83536e-24
203	Clec4a3	2.82354e-26	0.247282	0.306056	0.188507	2.29694e-24
204	Gbp7	6.02482e-26	0.330695	0.401234	0.260156	4.87715e-24
205	Pgam1	6.21068e-26	0.433492	0.514128	0.352855	5.00308e-24
206	Vasp	6.61957e-26	0.4357	0.511292	0.360108	5.30658e-24
207	Cd300c2	8.08327e-26	0.501853	0.593534	0.410171	6.44865e-24
208	Pilrb1	1.46706e-25	0.194437	0.245236	0.143638	1.16401e-23
209	Tmem176a	1.47317e-25	0.51553	0.612329	0.418732	1.16401e-23
210	Tmsb10	3.27011e-25	0.35895	0.424205	0.293694	2.57155e-23
211	Serpinb6b	3.48235e-25	-0.516779	-0.433005	-0.600553	2.72548e-23
212	Prkca	3.74714e-25	-0.34708	-0.292557	-0.401603	2.91888e-23
213	Pgls	4.07429e-25	-0.341009	-0.263259	-0.41876	3.15882e-23
214	Slc16a3	5.91988e-25	0.389117	0.468488	0.309747	4.56827e-23
215	Prelid1	6.28832e-25	0.332	0.400476	0.263524	4.83002e-23
216	Ank	8.62697e-25	0.257238	0.316242	0.198233	6.59564e-23
217	Ttc39a	1.05327e-24	-1.46618	NA	NA	8.01555e-23
218	Rtp4	1.36826e-24	0.278506	0.343573	0.21344	1.03649e-22
219	Sirpb1b	1.37915e-24	0.207621	0.260259	0.154984	1.03997e-22
220	Sub1	1.47312e-24	-0.190983	-0.155638	-0.226328	1.10578e-22
221	Pilra	1.54138e-24	0.235497	0.29384	0.177154	1.15178e-22
222	Ptgs2	1.56087e-24	0.314561	0.386908	0.242214	1.16109e-22
223	Gcsh	2.02542e-24	0.317801	0.387896	0.247706	1.4999e-22
224	Pim1	2.10004e-24	0.472085	0.55183	0.392341	1.54822e-22
225	Abhd17b	2.15239e-24	-0.443144	-0.368084	-0.518204	1.57976e-22
226	Cyba	2.22283e-24	0.302477	0.358803	0.24615	1.62424e-22
227	Tsc22d1	3.25117e-24	-0.425236	-0.350754	-0.499717	2.36519e-22
228	Snx20	3.67176e-24	0.471416	0.556557	0.386275	2.65945e-22
229	Gbp2	4.08598e-24	0.330303	0.404016	0.25659	2.94655e-22
230	Bcl2a1b	4.10624e-24	0.531917	0.643147	0.420688	2.94828e-22
231	Ifngr1	4.48215e-24	0.518949	0.613224	0.424674	3.20425e-22
232	Tpi1	4.78648e-24	0.489873	0.586039	0.393706	3.40706e-22
233	Pltp	7.16793e-24	-0.0902713	0.00802184	-0.188564	5.08031e-22
234	Grn	8.87023e-24	-0.296919	-0.192571	-0.401266	6.25996e-22
235	Rftn1	9.41285e-24	-0.455608	-0.373447	-0.537769	6.61463e-22
236	Hebp2	9.55841e-24	-1.46618	NA	NA	6.68846e-22
237	Ywhah	1.036e-23	0.336637	0.401866	0.271408	7.21879e-22
238	Prdx5	1.10353e-23	0.299975	0.362923	0.237026	7.65705e-22
239	Picalm	1.22031e-23	0.477486	0.565547	0.389425	8.4319e-22
240	Mctp2	1.33586e-23	-1.46618	NA	NA	9.19183e-22
241	Gpr171	1.71901e-23	-0.414079	-0.307441	-0.520716	1.17791e-21
242	Pld4	1.89017e-23	-0.319179	-0.220434	-0.417925	1.28984e-21
243	Ccnd2	1.9e-23	0.559335	0.664242	0.454429	1.29122e-21
244	Nek6	2.76381e-23	-0.338787	-0.282457	-0.395117	1.87056e-21
245	Hk2	2.90905e-23	0.37466	0.453081	0.296239	1.96082e-21
246	Ldha	3.37583e-23	0.298689	0.356551	0.240827	2.2662e-21
247	Agpat4	3.43581e-23	0.474808	0.56687	0.382746	2.29713e-21
248	Neurl3	3.49921e-23	0.377292	0.457545	0.297039	2.33008e-21
249	Itgax	5.43576e-23	0.403911	0.491489	0.316333	3.60507e-21
250	Trps1	5.85494e-23	0.413833	0.497658	0.330008	3.86754e-21
251	Fam105a	5.95072e-23	0.435147	0.525339	0.344955	3.91515e-21
252	Gapdh	7.75234e-23	0.244434	0.293123	0.195745	5.08024e-21
253	Gltp	9.42046e-23	-0.38306	-0.295667	-0.470454	6.14899e-21
254	Bcl2a1d	1.00505e-22	0.534516	0.633558	0.435473	6.5344e-21
255	Fscn1	1.0433e-22	-0.382312	-0.31665	-0.447974	6.75646e-21
256	Htra3	1.16132e-22	0.156583	0.203706	0.10946	7.49145e-21
257	Ccrl2	1.40903e-22	0.501668	0.601695	0.401641	9.05397e-21
258	Mef2c	1.45941e-22	-0.418271	-0.325475	-0.511067	9.34132e-21
259	Ccl4	1.58552e-22	-0.618463	-0.510197	-0.72673	1.01094e-20
260	Cacnb3	2.10235e-22	-0.285347	-0.23657	-0.334125	1.33531e-20
261	Capza2	2.33847e-22	0.349215	0.426494	0.271936	1.4796e-20
262	Junb	3.04874e-22	0.432888	0.512836	0.35294	1.92164e-20
263	Trim35	3.71991e-22	-0.479883	-0.377154	-0.582611	2.33576e-20
264	Adora2b	4.10674e-22	0.216956	0.273068	0.160844	2.5592e-20
265	Tex2	4.09933e-22	-0.288979	-0.241092	-0.336865	2.5592e-20
266	Hepacam2	4.41853e-22	-0.223828	-0.180256	-0.2674	2.74314e-20
267	Laptm4b	5.47271e-22	-0.256923	-0.21193	-0.301917	3.38488e-20
268	Dock4	6.80059e-22	0.221967	0.277645	0.166289	4.19048e-20
269	Spon1	7.81859e-22	0.192148	0.244693	0.139602	4.79986e-20
270	Cyp4f16	1.40818e-21	0.301396	0.372094	0.230699	8.61285e-20
271	Clec4b1	1.93798e-21	0.187265	0.237785	0.136745	1.18095e-19
272	Cxcl16	2.35175e-21	0.563143	0.6681	0.458186	1.42782e-19
273	Snx5	2.89125e-21	-0.385058	-0.285475	-0.48464	1.74894e-19
274	Ppp1r1a	3.30214e-21	0.192449	0.248065	0.136833	1.9902e-19
275	Cdh1	3.34932e-21	0.371629	0.451451	0.291808	2.00401e-19
276	Rpl31	3.34442e-21	-0.191713	-0.153341	-0.230085	2.00401e-19
277	Tspo	4.54689e-21	0.277431	0.334247	0.220615	2.71074e-19
278	Ctse	5.00481e-21	-0.333292	-0.274125	-0.392459	2.973e-19
279	Ramp3	5.86747e-21	0.375949	0.483564	0.268333	3.47295e-19
280	Ciita	7.69372e-21	0.432636	0.524428	0.340844	4.53764e-19
281	Gatm	7.81141e-21	0.432836	0.531644	0.334028	4.59066e-19
282	Napsa	9.02323e-21	0.315539	0.38907	0.242007	5.28403e-19
283	AB124611	9.5356e-21	0.337839	0.416351	0.259327	5.56434e-19
284	Tep1	1.00921e-20	0.324665	0.399233	0.250097	5.86836e-19
285	Fosl2	1.1151e-20	0.403838	0.49154	0.316136	6.46135e-19
286	Nfkb1	1.23945e-20	0.444054	0.537411	0.350698	7.15671e-19
287	Dcstamp	1.50737e-20	0.256721	0.323053	0.190389	8.67344e-19
288	Oaz1	2.09444e-20	-0.123919	-0.0986224	-0.149215	1.20096e-18
289	Dok2	2.18679e-20	0.207353	0.26404	0.150665	1.24526e-18
290	Traf4	2.18473e-20	-0.362653	-0.297149	-0.428156	1.24526e-18
291	Milr1	2.29347e-20	0.287744	0.355526	0.219962	1.30153e-18
292	Rasgrp2	2.62152e-20	-0.326478	-0.267422	-0.385535	1.48259e-18
293	Tmem238	2.71377e-20	0.294927	0.365487	0.224368	1.52953e-18
294	Epcam	4.24785e-20	0.231111	0.292516	0.169707	2.38602e-18
295	Sdad1	4.37553e-20	-0.311114	-0.248081	-0.374147	2.44941e-18
296	Arg2	5.8675e-20	0.339818	0.41852	0.261116	3.27351e-18
297	Clic1	6.27263e-20	0.236284	0.286273	0.186296	3.48775e-18
298	Cd47	6.33546e-20	-0.234188	-0.181878	-0.286499	3.51087e-18
299	Eepd1	7.21512e-20	-0.320229	-0.260936	-0.379523	3.98497e-18
300	Sema4b	7.24681e-20	-0.240104	-0.197231	-0.282978	3.98913e-18
301	B4galt6	1.11257e-19	0.222242	0.28064	0.163845	6.10399e-18
302	Rtraf	1.16342e-19	-0.282498	-0.203829	-0.361168	6.36183e-18
303	Tlr3	1.32177e-19	-0.166263	-0.129719	-0.202808	7.20385e-18
304	Ocstamp	2.01272e-19	0.160223	0.20942	0.111025	1.09336e-17
305	Ankrd12	2.40249e-19	-0.374617	-0.302364	-0.446869	1.30081e-17
306	Cstb	2.60605e-19	0.308337	0.38344	0.233234	1.40641e-17
307	mt-Co1	2.9221e-19	-0.132079	-0.104622	-0.159536	1.57184e-17
308	Ctsz	2.97292e-19	0.232393	0.285391	0.179395	1.59399e-17
309	Cd53	3.19017e-19	0.365472	0.441225	0.289719	1.70494e-17
310	Ctsa	3.30865e-19	0.448255	0.539201	0.357308	1.76255e-17
311	Ifi202b	3.58598e-19	0.25197	0.316267	0.187672	1.90414e-17
312	Ctsb	4.05435e-19	-0.130761	-0.0391099	-0.222412	2.14595e-17
313	Zc3h12a	4.65942e-19	0.312669	0.385777	0.23956	2.45833e-17
314	Pim3	4.70072e-19	0.329273	0.407824	0.250721	2.47222e-17
315	Igsf6	5.20981e-19	0.195877	0.249846	0.141908	2.73126e-17
316	Ckb	5.37718e-19	0.507618	0.615251	0.399986	2.81009e-17
317	Kdm6b	5.44289e-19	0.433616	0.525946	0.341285	2.83545e-17
318	Txn1	6.38304e-19	-0.241714	-0.182053	-0.301375	3.31476e-17
319	Rell1	6.73457e-19	-0.331873	-0.266614	-0.397133	3.48635e-17
320	Trem1	7.32734e-19	0.203297	0.258753	0.147841	3.78136e-17
321	Smim14	7.39835e-19	-0.360128	-0.269165	-0.451091	3.80612e-17
322	Jakmip1	9.08547e-19	-0.205664	-0.167884	-0.243445	4.65955e-17
323	Ifi203	9.72647e-19	0.352903	0.434298	0.271509	4.97285e-17
324	Tbxas1	1.06455e-18	0.30257	0.375691	0.229449	5.42594e-17
325	Btla	1.12577e-18	-0.355068	-0.285518	-0.424618	5.72032e-17
326	Rps27	1.14177e-18	-0.122449	-0.0964291	-0.148469	5.78378e-17
327	Mcl1	1.2329e-18	0.391286	0.470388	0.312185	6.22633e-17
328	Atp6v0e	1.3834e-18	-0.1597	-0.122257	-0.197143	6.96509e-17
329	Smc6	1.43811e-18	-0.395884	-0.292668	-0.4991	7.21852e-17
330	Lpgat1	1.90148e-18	-0.341712	-0.270291	-0.413134	9.51549e-17
331	Cd209a	1.93507e-18	0.434741	0.538273	0.331209	9.65433e-17
332	Serp1	2.07533e-18	-0.275447	-0.186535	-0.364359	1.03229e-16
333	Sult1a1	2.12196e-18	-0.224168	-0.178022	-0.270313	1.05231e-16
334	Gbp2b	2.37391e-18	0.309374	0.390764	0.227984	1.17374e-16
335	Map2k3	2.52938e-18	0.361776	0.447441	0.27611	1.24687e-16
336	2010111I01Rik	2.72337e-18	0.220238	0.278754	0.161722	1.3385e-16
337	Mbnl1	2.86985e-18	-0.326144	-0.230037	-0.422251	1.40631e-16
338	Efhd2	3.09957e-18	0.392065	0.477867	0.306263	1.51157e-16
339	Shisa5	3.1121e-18	0.42063	0.51317	0.328089	1.51157e-16
340	Tspan13	3.10382e-18	-0.370348	-0.280916	-0.45978	1.51157e-16
341	Tcf12	3.33584e-18	-0.294484	-0.236118	-0.35285	1.61548e-16
342	Mrc1	3.61852e-18	0.194288	0.248775	0.139801	1.74726e-16
343	Ets2	3.96286e-18	0.333626	0.413382	0.25387	1.90795e-16
344	Cxcl2	4.19189e-18	0.452529	0.5673	0.337758	2.01235e-16
345	Spint2	4.24365e-18	-0.40288	-0.320125	-0.485635	2.0313e-16
346	Fgr	4.32921e-18	0.371123	0.455087	0.287158	2.06031e-16
347	Gm15987	4.32262e-18	0.218288	0.275903	0.160673	2.06031e-16
348	Asap2	4.55081e-18	-0.177509	-0.141247	-0.213772	2.15954e-16
349	Zbp1	4.57391e-18	0.415791	0.509038	0.322544	2.16429e-16
350	Igtp	4.84624e-18	0.311495	0.389191	0.233798	2.28659e-16
351	Rtl8a	5.25784e-18	-0.257994	-0.205992	-0.309996	2.47373e-16
352	Tnfrsf12a	5.37741e-18	0.274047	0.341612	0.206482	2.5228e-16
353	Tmem106a	6.18725e-18	0.279738	0.348753	0.210724	2.89451e-16
354	Vdr	6.38921e-18	0.302877	0.376408	0.229346	2.98055e-16
355	Xist	7.54689e-18	-0.193328	-0.150236	-0.23642	3.51069e-16
356	Cdh5	7.76746e-18	-0.203341	-0.165286	-0.241397	3.60314e-16
357	Osm	7.90401e-18	0.293161	0.367029	0.219292	3.65621e-16
358	Fgfr1op2	8.19701e-18	-0.396327	-0.309292	-0.483362	3.78115e-16
359	Cfh	9.3881e-18	0.20111	0.2563	0.14592	4.31853e-16
360	Tlr7	1.16678e-17	-1.46618	NA	NA	5.35226e-16
361	Ap1s2	1.17058e-17	0.278701	0.349467	0.207935	5.35484e-16
362	Bcl11a	1.21603e-17	-0.334551	-0.260365	-0.408737	5.54738e-16
363	Cacna1e	1.30021e-17	-1.46618	NA	NA	5.91508e-16
364	A530099J19Rik	1.34964e-17	-0.127362	-0.0965547	-0.158168	6.11316e-16
365	Unc93b1	1.35116e-17	-0.247041	-0.156961	-0.337121	6.11316e-16
366	Fam96a	1.44178e-17	0.357191	0.447387	0.266994	6.50534e-16
367	Nucb2	1.5255e-17	-0.313304	-0.229679	-0.396929	6.86431e-16
368	Cdip1	1.53912e-17	-0.350594	-0.272733	-0.428455	6.90679e-16
369	Mapkapk3	1.57313e-17	0.277841	0.348752	0.206931	7.04028e-16
370	Bin1	1.8813e-17	0.330304	0.413672	0.246936	8.39671e-16
371	Klhl42	1.97181e-17	-0.18449	-0.149278	-0.219703	8.77341e-16
372	Txnrd1	1.97633e-17	0.335789	0.414862	0.256716	8.77341e-16
373	2310031A07Rik	2.05903e-17	-0.215165	-0.167787	-0.262542	9.11605e-16
374	Arl4c	2.1233e-17	0.382041	0.468736	0.295346	9.37545e-16
375	Csf2ra	2.26251e-17	0.400622	0.49698	0.304264	9.96347e-16
376	Spns3	2.38183e-17	-0.267827	-0.204684	-0.330969	1.04611e-15
377	Il1rn	2.60156e-17	0.303083	0.379582	0.226583	1.13958e-15
378	Aif1	2.67691e-17	0.446933	0.553962	0.339903	1.16948e-15
379	Osgin2	2.69602e-17	0.26936	0.337179	0.201541	1.17472e-15
380	Xbp1	4.17483e-17	-0.371121	-0.27256	-0.469681	1.81429e-15
381	Ogt	4.26016e-17	-0.361799	-0.281881	-0.441716	1.84652e-15
382	Csrnp1	4.52436e-17	0.399102	0.492104	0.3061	1.9559e-15
383	Cxxc5	5.24527e-17	-0.227248	-0.182869	-0.271628	2.26163e-15
384	Gda	5.42488e-17	0.172085	0.223203	0.120966	2.33298e-15
385	Dusp2	5.62191e-17	0.401184	0.498676	0.303691	2.41144e-15
386	Gch1	5.65102e-17	0.326809	0.412662	0.240956	2.41764e-15
387	Lag3	5.81871e-17	-0.271788	-0.2192	-0.324377	2.48295e-15
388	Sec11c	6.20319e-17	-0.321063	-0.229561	-0.412565	2.64019e-15
389	Itm2b	7.48953e-17	-0.187487	-0.142585	-0.232388	3.17949e-15
390	Ccl17	7.556e-17	0.573615	0.710836	0.436395	3.19948e-15
391	Tbxa2r	8.32482e-17	-0.184121	-0.148236	-0.220006	3.51601e-15
392	Bex6	8.79504e-17	0.122636	0.164954	0.0803178	3.70513e-15
393	Pxdc1	9.00404e-17	0.22273	0.284269	0.161192	3.78353e-15
394	Rassf3	9.88558e-17	-0.32424	-0.257698	-0.390783	4.14341e-15
395	Dpysl2	1.03593e-16	0.357107	0.445361	0.268853	4.33099e-15
396	Bhlhe40	1.07758e-16	0.417607	0.508944	0.326269	4.49374e-15
397	Hs3st1	1.10614e-16	-1.46618	NA	NA	4.60122e-15
398	Tubgcp5	1.26671e-16	-0.233409	-0.188194	-0.278625	5.2559e-15
399	Emp1	1.49941e-16	0.262752	0.332358	0.193146	6.20584e-15
400	Aprt	1.61837e-16	0.417196	0.51259	0.321801	6.68144e-15
401	Mrpl33	1.83798e-16	0.338399	0.416247	0.260551	7.56918e-15
402	Gnai2	3.59352e-16	0.126667	0.155562	0.0977711	1.4762e-14
403	Hpse	3.62928e-16	-0.281643	-0.21021	-0.353076	1.48719e-14
404	Fosb	3.74497e-16	0.396101	0.491991	0.30021	1.5308e-14
405	Ffar4	4.7764e-16	-0.127795	-0.0953864	-0.160204	1.94759e-14
406	Fam162a	5.26735e-16	0.346243	0.440439	0.252047	2.14249e-14
407	Itm2c	5.74079e-16	-0.315405	-0.224371	-0.406439	2.32932e-14
408	Ramp1	6.27633e-16	-0.344921	-0.2703	-0.419543	2.54038e-14
409	Rab11a	6.49523e-16	-0.217046	-0.12153	-0.312561	2.62255e-14
410	Iglc2	6.63532e-16	-1.46618	NA	NA	2.67258e-14
411	Havcr1	8.2445e-16	-0.219433	-0.175397	-0.263469	3.31265e-14
412	Stap1	8.41608e-16	0.263935	0.333763	0.194107	3.37338e-14
413	B4galt5	1.00573e-15	0.255268	0.322991	0.187544	4.02147e-14
414	Cxcl10	1.09394e-15	0.266269	0.347212	0.185327	4.3636e-14
415	Ccr7	1.12299e-15	-0.107391	-0.000771356	-0.21401	4.4687e-14
416	Hnrnpll	1.19064e-15	0.281972	0.355596	0.208348	4.7265e-14
417	Ptprs	1.22634e-15	-0.27816	-0.218114	-0.338206	4.85655e-14
418	Klrb1f	1.23358e-15	0.0978705	0.136549	0.0591916	4.87352e-14
419	Cnn2	1.3773e-15	-0.14958	-0.0534097	-0.245751	5.42833e-14
420	Metrnl	1.46029e-15	0.308851	0.389426	0.228275	5.74174e-14
421	Fcgrt	1.47278e-15	0.38495	0.47984	0.290061	5.77709e-14
422	Ncf1	1.50812e-15	-0.377557	-0.283514	-0.4716	5.90168e-14
423	Rps6ka1	1.53543e-15	-0.322857	-0.24944	-0.396274	5.99436e-14
424	Il18bp	1.61046e-15	0.219501	0.280071	0.158932	6.27245e-14
425	Krt80	1.7724e-15	0.145797	0.192147	0.0994461	6.88693e-14
426	Cd7	1.78726e-15	-0.40227	-0.309664	-0.494877	6.92837e-14
427	1700017B05Rik	2.10341e-15	-0.221591	-0.176124	-0.267059	8.13484e-14
428	Cd40	2.21279e-15	0.269425	0.348815	0.190035	8.53786e-14
429	Ets1	2.3238e-15	-0.180701	-0.144074	-0.217328	8.94527e-14
430	Igkc	2.56107e-15	-0.311221	-0.244158	-0.378284	9.8357e-14
431	Anxa1	2.59509e-15	0.377177	0.472719	0.281635	9.94324e-14
432	Samsn1	2.69802e-15	-0.18456	-0.0820802	-0.287041	1.03137e-13
433	Klf4	2.82492e-15	0.367227	0.459143	0.275311	1.07738e-13
434	Il12a	2.94829e-15	-1.46618	NA	NA	1.12185e-13
435	Rps27a	3.54613e-15	0.0890273	0.109916	0.0681385	1.34623e-13
436	Ccdc162	3.68182e-15	-0.180234	-0.143425	-0.217043	1.39453e-13
437	Cd81	3.96581e-15	-0.256239	-0.202006	-0.310471	1.49866e-13
438	Oas1a	4.17165e-15	0.136487	0.181341	0.0916339	1.57284e-13
439	Klk4	4.19971e-15	-0.19585	-0.154342	-0.237358	1.57982e-13
440	Adpgk	4.23318e-15	-0.282163	-0.218855	-0.34547	1.58879e-13
441	Tubb2b	4.35489e-15	-0.186247	-0.147338	-0.225157	1.63076e-13
442	Fem1c	4.71979e-15	0.31108	0.391299	0.230862	1.76341e-13
443	Tmem221	4.92287e-15	-1.46618	NA	NA	1.83513e-13
444	Sp140	5.22594e-15	-0.392712	-0.299229	-0.486195	1.94372e-13
445	Marcksl1	5.24806e-15	0.36491	0.476536	0.253284	1.94756e-13
446	Alcam	5.45374e-15	0.32925	0.412502	0.245999	2.01935e-13
447	Pid1	5.53128e-15	0.272001	0.344747	0.199254	2.04348e-13
448	Nfkbia	5.83955e-15	0.394512	0.505045	0.283978	2.15255e-13
449	Gngt2	6.41335e-15	0.354124	0.448017	0.260231	2.3588e-13
450	Chd7	7.76731e-15	0.386149	0.480356	0.291942	2.85043e-13
451	Tmem229b	8.60392e-15	-0.305185	-0.235771	-0.374599	3.15045e-13
452	Txndc17	9.01091e-15	-0.0661974	0.0239226	-0.156317	3.29217e-13
453	Batf2	9.20134e-15	0.166107	0.21775	0.114465	3.35433e-13
454	Rab33b	1.01727e-14	-0.188015	-0.14874	-0.22729	3.70026e-13
455	Ptcra	1.24578e-14	-1.46618	NA	NA	4.52151e-13
456	Jtb	1.35155e-14	-0.314981	-0.220368	-0.409594	4.89464e-13
457	Clec12a	1.5335e-14	-0.338358	-0.262363	-0.414353	5.54141e-13
458	Rac1	1.82575e-14	0.27228	0.335159	0.209402	6.58306e-13
459	Cd4	1.85822e-14	-0.195958	-0.154864	-0.237052	6.68553e-13
460	Tubb6	1.94855e-14	0.34517	0.436806	0.253534	6.99529e-13
461	Rel	2.02873e-14	0.400711	0.494179	0.307242	7.26075e-13
462	Snn	2.03129e-14	-0.167984	-0.131766	-0.204203	7.26075e-13
463	Fam110a	2.0887e-14	0.259843	0.33146	0.188227	7.44985e-13
464	Slamf7	2.43653e-14	-0.254234	-0.197824	-0.310643	8.67175e-13
465	Gsn	3.04689e-14	0.325584	0.41181	0.239358	1.08207e-12
466	Cd86	3.06402e-14	0.42243	0.522783	0.322078	1.08582e-12
467	Psme1	3.08225e-14	-0.169066	-0.117846	-0.220285	1.08994e-12
468	Ccr5	3.13223e-14	0.316485	0.398664	0.234307	1.10525e-12
469	Rnf149	3.31587e-14	0.369506	0.460841	0.278171	1.16755e-12
470	Ifnar2	3.36195e-14	-0.3014	-0.213713	-0.389086	1.18126e-12
471	Cyfip2	3.53308e-14	-0.241898	-0.186989	-0.296806	1.23875e-12
472	Cmah	3.59843e-14	-0.152384	-0.119506	-0.185261	1.25899e-12
473	Traf1	4.09039e-14	0.419065	0.519655	0.318474	1.42809e-12
474	Gm19705	4.80623e-14	-0.153389	-0.120122	-0.186655	1.67447e-12
475	Lgals3bp	4.98277e-14	0.272532	0.346552	0.198512	1.73233e-12
476	Ifi207	6.38938e-14	0.239488	0.306927	0.172048	2.21669e-12
477	Soat1	6.69815e-14	0.258171	0.330101	0.186241	2.31894e-12
478	Cnp	6.89835e-14	-0.331047	-0.24254	-0.419554	2.38325e-12
479	Plac8	7.07505e-14	0.173645	0.304024	0.0432668	2.43919e-12
480	Nrxn2	7.54529e-14	-1.46618	NA	NA	2.59589e-12
481	Gpr65	7.56334e-14	-0.359159	-0.271086	-0.447232	2.5967e-12
482	Pnp	8.20674e-14	0.363876	0.45729	0.270461	2.81174e-12
483	Timp2	8.44288e-14	-0.240049	-0.186873	-0.293225	2.88666e-12
484	Bcl2l14	8.8337e-14	-0.165908	-0.128018	-0.203798	3.01404e-12
485	Flna	8.96513e-14	0.331404	0.417376	0.245433	3.05258e-12
486	Wdfy4	1.00064e-13	-0.0833223	0.0101927	-0.176837	3.40013e-12
487	Cish	1.01068e-13	0.209683	0.271056	0.148311	3.42719e-12
488	H2afz	1.02813e-13	0.238553	0.298597	0.178508	3.47919e-12
489	Gm13546	1.15515e-13	-0.210854	-0.159343	-0.262366	3.90105e-12
490	Cd9	1.24737e-13	0.0308792	0.132746	-0.070988	4.20391e-12
491	Matk	1.26569e-13	0.234057	0.300577	0.167537	4.25694e-12
492	Tnfsf9	1.32079e-13	0.255034	0.328715	0.181352	4.43322e-12
493	Eif4e3	1.59688e-13	0.219225	0.28266	0.15579	5.34908e-12
494	Lrp1	1.60332e-13	0.173831	0.226992	0.12067	5.35975e-12
495	Mycl	1.65266e-13	-0.144037	-0.109319	-0.178755	5.51355e-12
496	Nfkbie	1.65872e-13	0.299421	0.381545	0.217297	5.5226e-12
497	Myo1f	1.71687e-13	0.264132	0.337824	0.190441	5.70471e-12
498	Mvb12a	1.7408e-13	-0.30882	-0.221178	-0.396463	5.77259e-12
499	Cd36	1.89253e-13	-0.140911	-0.10544	-0.176382	6.26317e-12
500	Lilrb4a	2.16823e-13	0.130549	0.174136	0.0869614	7.16123e-12
501	Txndc16	2.17833e-13	-0.179495	-0.136403	-0.222587	7.18023e-12
502	Eps8	2.19479e-13	0.279305	0.356742	0.201868	7.22008e-12
503	Id2	2.4856e-13	-0.0779213	0.0475067	-0.203349	8.16047e-12
504	Sri	2.56018e-13	-0.235318	-0.158962	-0.311674	8.38865e-12
505	Uvrag	2.88322e-13	-0.304384	-0.221258	-0.387509	9.42842e-12
506	Gm9733	3.14046e-13	0.0876766	0.12262	0.0527337	1.02493e-11
507	Fchsd2	3.49071e-13	-0.188785	-0.145158	-0.232411	1.13699e-11
508	Itga4	3.80616e-13	-0.329062	-0.247472	-0.410651	1.2373e-11
509	Flrt3	3.99342e-13	0.296123	0.383412	0.208833	1.29563e-11
510	Aldoa	4.09547e-13	0.256321	0.329642	0.182999	1.32613e-11
511	Cebpb	4.19762e-13	0.299456	0.382017	0.216894	1.35654e-11
512	Rpl18a	4.78439e-13	-0.086897	-0.0644611	-0.109333	1.54315e-11
513	Capg	4.90824e-13	0.345314	0.447002	0.243626	1.58001e-11
514	Smdt1	5.2823e-13	0.183826	0.234824	0.132827	1.69712e-11
515	Sh2d1b1	5.32198e-13	0.177615	0.233889	0.12134	1.70655e-11
516	Tmem256	5.47047e-13	0.297674	0.377662	0.217687	1.75076e-11
517	2021-09-06	5.78517e-13	-0.229065	-0.144115	-0.314014	1.8479e-11
518	Ier5	6.34844e-13	-0.24778	-0.161877	-0.333684	2.0239e-11
519	Cib1	7.10834e-13	-0.291799	-0.212619	-0.370979	2.26179e-11
520	Cd83	7.28363e-13	0.273225	0.380975	0.165475	2.31311e-11
521	Tmem123	7.65902e-13	-0.218012	-0.119995	-0.316028	2.42766e-11
522	Osbpl3	8.19707e-13	-0.104454	-0.0762297	-0.132678	2.59323e-11
523	Fam129b	8.22589e-13	0.139487	0.185983	0.0929924	2.59531e-11
524	Tm6sf1	8.23508e-13	0.34296	0.436758	0.249162	2.59531e-11
525	Mafb	8.64608e-13	0.166161	0.220953	0.111368	2.71965e-11
526	Rnaset2a	8.73923e-13	-0.320118	-0.225673	-0.414564	2.74372e-11
527	Rpgrip1	8.77229e-13	-0.159132	-0.123007	-0.195258	2.74887e-11
528	Dirc2	8.80482e-13	-0.217618	-0.154548	-0.280688	2.75384e-11
529	St3gal5	8.91315e-13	-0.151991	-0.113237	-0.190745	2.78245e-11
530	Vegfa	9.01533e-13	0.183335	0.240697	0.125974	2.80904e-11
531	Ppfia4	9.03605e-13	-0.339016	-0.248994	-0.429038	2.81019e-11
532	E330009J07Rik	9.20707e-13	0.0972728	0.134234	0.0603115	2.858e-11
533	Lima1	9.48994e-13	-0.146745	-0.112727	-0.180763	2.94028e-11
534	Galnt6	9.93916e-13	0.108625	0.148128	0.0691218	3.0737e-11
535	Ccnd3	1.01561e-12	0.337692	0.437417	0.237967	3.13491e-11
536	Ppp1r3b	1.02289e-12	0.157529	0.208562	0.106496	3.1515e-11
537	Parp14	1.06888e-12	0.223541	0.289465	0.157617	3.28705e-11
538	Ggh	1.10119e-12	0.184622	0.241239	0.128006	3.38013e-11
539	Selenos	1.12232e-12	-0.270795	-0.176027	-0.365562	3.4386e-11
540	Zfand5	1.14246e-12	0.305184	0.401897	0.208472	3.4938e-11
541	Eif4ebp1	1.15512e-12	0.300024	0.386116	0.213933	3.52599e-11
542	Sh3bgrl	1.17727e-12	0.363585	0.456183	0.270988	3.58698e-11
543	Bcas1	1.24476e-12	0.0866753	0.123073	0.0502773	3.78564e-11
544	Trim25	1.29852e-12	-0.259354	-0.186263	-0.332446	3.94187e-11
545	Casp1	1.33726e-12	0.236743	0.305191	0.168296	4.05203e-11
546	Foxr1	1.34055e-12	-0.150715	-0.116592	-0.184838	4.05455e-11
547	Anxa4	1.3636e-12	0.306178	0.389897	0.222459	4.11671e-11
548	Ly75	1.38681e-12	-0.205579	-0.157784	-0.253374	4.17915e-11
549	Itgb7	1.42334e-12	0.358351	0.453248	0.263454	4.28141e-11
550	Itgb2	1.42985e-12	0.354627	0.451568	0.257685	4.29318e-11
551	Slc27a3	1.46374e-12	-0.159222	-0.12194	-0.196504	4.38697e-11
552	Tubb2a	1.58544e-12	-0.277298	-0.210105	-0.344491	4.74311e-11
553	Ubxn4	1.61289e-12	-0.299633	-0.205037	-0.394229	4.8165e-11
554	Rps6ka4	1.63127e-12	0.247213	0.322719	0.171706	4.86259e-11
555	Gpx1	1.69503e-12	0.130822	0.165976	0.0956685	5.04357e-11
556	Nudt17	1.70722e-12	-0.141021	-0.107441	-0.174601	5.07068e-11
557	Gramd3	1.74096e-12	-0.21164	-0.160959	-0.262321	5.16161e-11
558	Abhd17a	1.99101e-12	-0.283125	-0.187729	-0.378521	5.8924e-11
559	Slco3a1	2.05418e-12	-0.219341	-0.166573	-0.272109	6.06847e-11
560	Hivep2	2.08306e-12	0.218143	0.285404	0.150882	6.14278e-11
561	Gm30411	2.18372e-12	-1.46618	NA	NA	6.41673e-11
562	Twf2	2.18149e-12	0.325852	0.421501	0.230203	6.41673e-11
563	Ptp4a3	2.25358e-12	-0.27046	-0.198589	-0.342331	6.61023e-11
564	Fh1	2.28272e-12	0.289847	0.381794	0.197899	6.68384e-11
565	Rtn1	2.29991e-12	0.158662	0.210344	0.10698	6.72225e-11
566	Rnpep	2.34878e-12	0.248037	0.322901	0.173174	6.85296e-11
567	Cyp26b1	2.42418e-12	-1.46618	NA	NA	7.06048e-11
568	Ehd1	2.8297e-12	0.317128	0.404643	0.229612	8.22704e-11
569	Scand1	2.85429e-12	-0.207465	-0.135621	-0.279309	8.28395e-11
570	Dpy19l3	2.97754e-12	-0.154853	-0.116316	-0.193389	8.62651e-11
571	Rap2a	3.34118e-12	0.332925	0.427312	0.238537	9.66309e-11
572	Sh3bp4	3.52162e-12	-0.15745	-0.120984	-0.193917	1.01671e-10
573	Nop53	3.56697e-12	-0.277087	-0.191968	-0.362205	1.02801e-10
574	Cd82	3.89427e-12	-0.320807	-0.236546	-0.405069	1.12038e-10
575	Pnck	4.11999e-12	-1.46618	NA	NA	1.18326e-10
576	Pdzd4	4.22087e-12	-0.138814	-0.106414	-0.171213	1.21013e-10
577	Uchl3	4.33953e-12	-0.303649	-0.22247	-0.384827	1.24199e-10
578	Ap1ar	4.43183e-12	-0.238254	-0.178552	-0.297956	1.26622e-10
579	Isg15	4.5943e-12	0.370711	0.474162	0.267259	1.31037e-10
580	Dok3	4.62861e-12	0.110596	0.151623	0.0695701	1.31788e-10
581	Tbc1d4	5.83379e-12	-0.328592	-0.240707	-0.416477	1.65816e-10
582	Hck	5.89917e-12	0.278144	0.362201	0.194086	1.67386e-10
583	Klra17	6.03306e-12	-0.176111	-0.134879	-0.217344	1.70892e-10
584	Higd1a	6.43609e-12	0.354369	0.448504	0.260233	1.81996e-10
585	Crlf2	6.81594e-12	0.27796	0.37014	0.18578	1.92408e-10
586	Xaf1	7.44091e-12	0.209906	0.274323	0.145488	2.09692e-10
587	Adk	7.77622e-12	-0.219662	-0.162819	-0.276504	2.18395e-10
588	Dapk2	7.76684e-12	-0.0921683	-0.0650017	-0.119335	2.18395e-10
589	Sgms1	7.88622e-12	-0.16704	-0.12454	-0.209541	2.21109e-10
590	Pde4b	7.93861e-12	0.348751	0.442195	0.255308	2.222e-10
591	Ptms	8.2441e-12	-0.187077	-0.10723	-0.266925	2.30361e-10
592	Nceh1	8.67767e-12	-0.20926	-0.157501	-0.261019	2.42066e-10
593	Kif1a	8.78903e-12	0.104279	0.14334	0.0652188	2.44759e-10
594	Acot7	8.82886e-12	0.283023	0.366713	0.199333	2.45454e-10
595	Iscu	8.96007e-12	-0.25604	-0.160104	-0.351976	2.48683e-10
596	Myl12a	9.02573e-12	0.17454	0.223626	0.125453	2.50085e-10
597	Fgl2	9.32601e-12	0.396544	0.505938	0.287149	2.57973e-10
598	Fbxl13	9.60423e-12	-0.125897	-0.0957575	-0.156036	2.65224e-10
599	Gpm6b	9.658e-12	-1.46618	NA	NA	2.66264e-10
600	Ccl5	9.82163e-12	-0.356733	-0.260383	-0.453083	2.70324e-10
601	Sort1	1.01187e-11	-1.46618	NA	NA	2.78038e-10
602	Gna11	1.10854e-11	-0.183497	-0.138569	-0.228425	3.04094e-10
603	Fcor	1.1225e-11	0.127425	0.171974	0.0828763	3.07413e-10
604	Emid1	1.15867e-11	-1.46618	NA	NA	3.16793e-10
605	Strbp	1.23845e-11	-0.190556	-0.143725	-0.237388	3.38045e-10
606	Tnfaip3	1.24534e-11	0.290647	0.374293	0.207001	3.39366e-10
607	Dnase1l3	1.34715e-11	-0.219803	-0.164575	-0.275032	3.66506e-10
608	Tnfaip2	1.40045e-11	0.277636	0.369485	0.185787	3.80379e-10
609	Cxcl9	1.45534e-11	0.225096	0.308862	0.14133	3.94637e-10
610	Tifa	1.56345e-11	-0.240928	-0.171583	-0.310273	4.2326e-10
611	Atp2b4	1.80768e-11	-0.203819	-0.152128	-0.25551	4.88578e-10
612	Rps20	1.84736e-11	-0.0875642	-0.063009	-0.112119	4.98485e-10
613	Sem1	1.86904e-11	0.120245	0.155634	0.0848562	5.03514e-10
614	Txndc5	1.90934e-11	-0.272363	-0.199835	-0.344892	5.13533e-10
615	Ier3	1.95956e-11	0.324251	0.417864	0.230639	5.26181e-10
616	Nxpe5	1.99986e-11	0.0710448	0.103109	0.0389809	5.36132e-10
617	Fbxo4	2.08692e-11	-0.159963	-0.119109	-0.200817	5.58563e-10
618	Gng5	2.30868e-11	0.13794	0.180311	0.095568	6.16917e-10
619	P3h2	2.33607e-11	-1.46618	NA	NA	6.23228e-10
620	Cst7	2.3496e-11	0.150046	0.201533	0.0985603	6.25828e-10
621	Pgf	2.39557e-11	0.114649	0.161008	0.0682903	6.37043e-10
622	Slc2a6	2.52214e-11	0.181496	0.239525	0.123467	6.69625e-10
623	Eif3f	2.57419e-11	-0.119873	-0.0833991	-0.156348	6.82345e-10
624	Tmem181a	2.63473e-11	-0.174172	-0.131051	-0.217293	6.97276e-10
625	Pik3ip1	2.65771e-11	-0.185428	-0.139889	-0.230968	7.0223e-10
626	Crip1	2.67396e-11	0.27216	0.346919	0.197401	7.05395e-10
627	Satb1	2.95029e-11	-0.166698	-0.124902	-0.208493	7.7705e-10
628	Gm1965	3.01721e-11	-1.46618	NA	NA	7.9341e-10
629	St3gal4	3.1349e-11	0.280295	0.366643	0.193948	8.23049e-10
630	Gm30211	3.1682e-11	-1.46618	NA	NA	8.3047e-10
631	Dynll2	3.1803e-11	-0.276871	-0.192475	-0.361268	8.32321e-10
632	Cirbp	3.22639e-11	-0.296509	-0.214067	-0.378951	8.43047e-10
633	Bst1	3.37063e-11	0.204705	0.269265	0.140146	8.79346e-10
634	Tgfb1	3.46275e-11	0.323445	0.416326	0.230564	9.01953e-10
635	Spint1	3.60478e-11	-0.149486	-0.112994	-0.185978	9.37469e-10
636	F11r	3.99188e-11	0.0992072	0.13794	0.0604748	1.03651e-09
637	Acer3	4.02879e-11	0.246796	0.320642	0.172951	1.04445e-09
638	Mfge8	4.18942e-11	0.171853	0.240266	0.10344	1.08439e-09
639	Mycbp2	4.24294e-11	0.28952	0.380394	0.198645	1.09652e-09
640	Slc44a2	4.31853e-11	-0.221558	-0.149689	-0.293427	1.11431e-09
641	Dck	4.41161e-11	0.203725	0.274153	0.133297	1.13479e-09
642	Plcb4	4.41126e-11	-0.0836294	-0.0575683	-0.10969	1.13479e-09
643	Ndufb8	4.68807e-11	0.230624	0.302024	0.159223	1.20402e-09
644	Ppm1h	4.83667e-11	-0.183074	-0.136935	-0.229214	1.24026e-09
645	Arrb2	4.89342e-11	0.298057	0.385541	0.210574	1.25093e-09
646	Hint1	4.89049e-11	0.183706	0.236173	0.13124	1.25093e-09
647	Hsd11b1	4.95318e-11	-1.46618	NA	NA	1.26425e-09
648	Arpin	5.01373e-11	-0.104991	-0.0778959	-0.132087	1.27773e-09
649	Tppp3	5.48706e-11	0.232927	0.306177	0.159678	1.3962e-09
650	Epsti1	5.54116e-11	-0.2699	-0.194256	-0.345543	1.40779e-09
651	C3ar1	5.58316e-11	0.092106	0.128518	0.0556946	1.41629e-09
652	Jaml	5.74091e-11	-0.302865	-0.202001	-0.403729	1.45407e-09
653	Erlin1	5.96961e-11	-0.275525	-0.202015	-0.349034	1.50968e-09
654	Spcs2	6.04797e-11	-0.178812	-0.0843157	-0.273309	1.52716e-09
655	Inpp5d	6.1921e-11	-0.295645	-0.210676	-0.380615	1.56116e-09
656	Ehd4	7.15359e-11	0.242639	0.317121	0.168157	1.80083e-09
657	Cdkn2d	7.41335e-11	-0.17202	-0.0922537	-0.251787	1.86338e-09
658	Hmgn2	7.47828e-11	-0.278415	-0.201839	-0.354991	1.87684e-09
659	Slc7a11	7.56388e-11	0.197012	0.260642	0.133381	1.89545e-09
660	Spsb2	8.08132e-11	-0.18676	-0.139833	-0.233688	2.02204e-09
661	Rps2	8.31149e-11	0.100005	0.128527	0.0714819	2.07649e-09
662	Uck2	8.56785e-11	0.312735	0.404333	0.221136	2.1373e-09
663	Ablim1	8.80325e-11	-0.178603	-0.129439	-0.227768	2.18941e-09
664	Ncapg2	8.79658e-11	-0.155717	-0.116067	-0.195366	2.18941e-09
665	Nr4a2	8.92272e-11	0.309417	0.417863	0.20097	2.214e-09
666	Rnf157	8.92893e-11	-0.231548	-0.170433	-0.292663	2.214e-09
667	Arhgef6	9.36372e-11	-0.25039	-0.181571	-0.31921	2.31833e-09
668	Il18rap	9.41297e-11	0.0948247	0.132778	0.0568714	2.32703e-09
669	Rps11	9.77139e-11	-0.0755081	-0.0536677	-0.0973485	2.41203e-09
670	Edem1	1.10218e-10	0.285536	0.375657	0.195415	2.71663e-09
671	Timeless	1.13927e-10	-0.0833306	-0.0566275	-0.110034	2.80387e-09
672	Cdc42	1.25655e-10	0.194417	0.252521	0.136313	3.08788e-09
673	Ddx58	1.34543e-10	0.0837017	0.119004	0.048399	3.30141e-09
674	Nmi	1.36575e-10	0.231724	0.309273	0.154174	3.3463e-09
675	Rab13	1.38353e-10	-0.13805	-0.101283	-0.174817	3.38484e-09
676	Cpne3	1.48101e-10	-0.267412	-0.188466	-0.346359	3.61797e-09
677	H2-Oa	1.59339e-10	0.168072	0.2621	0.0740446	3.88675e-09
678	Atf6b	1.72772e-10	-0.248408	-0.176671	-0.320145	4.20818e-09
679	Eif5a	1.82073e-10	0.145254	0.187808	0.102699	4.42822e-09
680	Calcoco1	1.83912e-10	-0.136009	-0.101132	-0.170887	4.46636e-09
681	Robo2	1.99156e-10	-1.46618	NA	NA	4.82946e-09
682	BC147527	2.04274e-10	-0.188275	-0.136127	-0.240423	4.94632e-09
683	Slfn1	2.11493e-10	0.138353	0.18772	0.0889866	5.1136e-09
684	Pi16	2.15231e-10	0.117234	0.162717	0.0717515	5.19639e-09
685	Rap1b	2.22248e-10	0.251021	0.322543	0.179499	5.35796e-09
686	Fcho2	2.25454e-10	0.214057	0.28792	0.140194	5.42733e-09
687	Gas7	2.27458e-10	-0.180937	-0.133917	-0.227958	5.46761e-09
688	Dctn6	2.36565e-10	-0.193402	-0.140329	-0.246474	5.67825e-09
689	Ninj1	2.39034e-10	0.248449	0.333435	0.163463	5.7292e-09
690	Rnh1	2.4217e-10	0.253126	0.340844	0.165408	5.79593e-09
691	Cxcl14	2.42873e-10	0.111501	0.157171	0.0658312	5.80435e-09
692	Ppp1r16b	2.65008e-10	-0.183679	-0.135655	-0.231703	6.31559e-09
693	Tmem163	2.6503e-10	-1.46618	NA	NA	6.31559e-09
694	Ears2	2.65858e-10	-0.183346	-0.133776	-0.232917	6.3262e-09
695	Hfe	2.75462e-10	0.249038	0.34667	0.151405	6.5453e-09
696	Use1	2.79611e-10	-0.202962	-0.11346	-0.292463	6.63433e-09
697	Chdh	2.88443e-10	-1.46618	NA	NA	6.83407e-09
698	Mgat1	2.96686e-10	-0.219185	-0.157448	-0.280922	7.00926e-09
699	Ptpro	2.96459e-10	0.135719	0.184103	0.0873355	7.00926e-09
700	Atpif1	3.00195e-10	0.0816464	0.153301	0.00999137	7.08204e-09
701	Cacna1s	3.03709e-10	-0.152298	-0.111871	-0.192726	7.1547e-09
702	Ubfd1	3.07869e-10	-0.236423	-0.165367	-0.307479	7.24238e-09
703	Gpr35	3.14409e-10	0.206635	0.273898	0.139372	7.38572e-09
704	Nfe2l2	3.1689e-10	0.308987	0.405989	0.211984	7.4334e-09
705	Ifi27l2a	3.19938e-10	0.406259	0.524108	0.28841	7.48423e-09
706	2021-09-03	3.19963e-10	-0.191234	-0.121822	-0.260646	7.48423e-09
707	Itpkb	3.47488e-10	-0.224398	-0.163672	-0.285125	8.11656e-09
708	Slco4a1	3.82282e-10	-0.118318	-0.0879389	-0.148698	8.91667e-09
709	Snx22	3.95357e-10	-0.0904845	-0.0630836	-0.117885	9.20863e-09
710	Klf2	3.99097e-10	-0.312171	-0.225246	-0.399095	9.28265e-09
711	Kctd12	4.02929e-10	-0.24021	-0.143637	-0.336783	9.35861e-09
712	Il13ra1	4.43843e-10	0.180764	0.241068	0.12046	1.02944e-08
713	Stk17b	4.7758e-10	-0.203281	-0.110475	-0.296087	1.10614e-08
714	Nrros	4.8437e-10	0.285992	0.373082	0.198903	1.11873e-08
715	Orai3	4.843e-10	-0.223897	-0.161766	-0.286028	1.11873e-08
716	Rbms1	5.30915e-10	0.297044	0.389546	0.204542	1.22452e-08
717	Fam149a	5.44528e-10	-0.102339	-0.0714369	-0.133242	1.25416e-08
718	Mfsd14a	5.6776e-10	-0.220393	-0.153862	-0.286924	1.30585e-08
719	Tgif1	5.88503e-10	0.292738	0.384113	0.201364	1.35168e-08
720	Rtl8b	5.92949e-10	-0.147027	-0.104699	-0.189355	1.36e-08
721	Fmnl2	6.06236e-10	-0.169561	-0.123672	-0.215451	1.38854e-08
722	Plxdc1	6.10693e-10	-0.112946	-0.083173	-0.142719	1.39681e-08
723	Bbx	7.20847e-10	-0.234142	-0.167861	-0.300424	1.64648e-08
724	Zfp36l1	7.22965e-10	-0.275525	-0.18109	-0.369961	1.64904e-08
725	Tmcc3	7.32377e-10	-0.176006	-0.127597	-0.224416	1.6682e-08
726	Man1a2	7.70279e-10	-0.225992	-0.151347	-0.300637	1.75212e-08
727	Ldlrad3	7.89575e-10	-1.46618	NA	NA	1.79354e-08
728	Glipr2	7.93428e-10	0.109787	0.193698	0.0258765	1.79982e-08
729	Bloc1s2	8.05206e-10	-0.233227	-0.138792	-0.327662	1.82403e-08
730	Tmem86a	8.2857e-10	-0.118089	-0.0873017	-0.148876	1.87438e-08
731	Smox	8.33436e-10	0.167052	0.226479	0.107625	1.88281e-08
732	Pram1	8.41986e-10	0.0709917	0.103272	0.0387112	1.89953e-08
733	Cd63	8.51409e-10	-0.192906	-0.111135	-0.274676	1.91817e-08
734	Gsap	8.81099e-10	0.174065	0.234228	0.113902	1.98235e-08
735	Rps8	9.31369e-10	0.0730337	0.0952422	0.0508252	2.0926e-08
736	Gna15	9.36855e-10	-0.193838	-0.139203	-0.248472	2.10207e-08
737	Fam220a	9.78837e-10	-0.199529	-0.131155	-0.267902	2.19329e-08
738	Alox5ap	1.02982e-09	0.146562	0.218667	0.0744562	2.30439e-08
739	Tnfsf12	1.04019e-09	0.094542	0.132787	0.0562975	2.32445e-08
740	Serinc3	1.13323e-09	-0.254571	-0.16639	-0.342752	2.52894e-08
741	Krit1	1.1394e-09	-0.248515	-0.169203	-0.327828	2.53927e-08
742	1700025G04Rik	1.14523e-09	0.266161	0.350963	0.181359	2.54883e-08
743	Rgs2	1.15356e-09	0.341707	0.445495	0.237919	2.56392e-08
744	Btg2	1.16486e-09	0.234522	0.312851	0.156194	2.58554e-08
745	Lmnb1	1.17586e-09	0.318492	0.416039	0.220946	2.60296e-08
746	Nbl1	1.17481e-09	-0.122009	-0.0898847	-0.154133	2.60296e-08
747	Ifnar1	1.20746e-09	-0.222676	-0.132213	-0.31314	2.66934e-08
748	Bcl2	1.22464e-09	0.1227	0.171963	0.0734373	2.7037e-08
749	Trf	1.32409e-09	0.266394	0.355476	0.177312	2.91936e-08
750	Emc3	1.37945e-09	-0.218475	-0.136543	-0.300406	3.03737e-08
751	Gm12253	1.41959e-09	-1.46618	NA	NA	3.1189e-08
752	Psmb1	1.42026e-09	-0.118376	-0.0742133	-0.16254	3.1189e-08
753	Dnajc8	1.44565e-09	-0.280116	-0.18327	-0.376962	3.17044e-08
754	Tkt	1.53211e-09	0.280094	0.376454	0.183734	3.3556e-08
755	Strip2	1.55165e-09	-0.12167	-0.0889096	-0.154431	3.39391e-08
756	Msi2	1.56058e-09	-0.135174	-0.0989507	-0.171397	3.40891e-08
757	Fnbp1	1.63644e-09	-0.236517	-0.146492	-0.326541	3.56991e-08
758	Rilpl2	1.69773e-09	-0.256653	-0.157207	-0.356099	3.69871e-08
759	Ppp1r11	1.70842e-09	-0.227753	-0.13528	-0.320226	3.71711e-08
760	Olfm1	1.72619e-09	0.291297	0.385765	0.19683	3.75084e-08
761	Klf13	1.76731e-09	-0.230595	-0.135733	-0.325458	3.83513e-08
762	Ier2	1.83824e-09	0.317186	0.41889	0.215482	3.98381e-08
763	Guca1a	1.86641e-09	0.200589	0.269822	0.131357	4.03956e-08
764	Nr4a3	1.88519e-09	0.304668	0.399897	0.209439	4.07487e-08
765	Samhd1	1.90175e-09	0.269387	0.361721	0.177052	4.10529e-08
766	Frrs1	1.92492e-09	0.125613	0.172414	0.0788135	4.14988e-08
767	Tpm4	1.94338e-09	0.314186	0.407217	0.221155	4.18422e-08
768	Mefv	1.9533e-09	0.103011	0.143291	0.0627312	4.20011e-08
769	Ifi44	1.96086e-09	0.203511	0.276403	0.130619	4.21088e-08
770	Anxa5	1.99072e-09	0.294339	0.380604	0.208074	4.26945e-08
771	Sipa1l1	2.03237e-09	-0.15218	-0.108859	-0.1955	4.35311e-08
772	Plpp2	2.07892e-09	0.142142	0.19378	0.0905044	4.44706e-08
773	Npc1	2.08467e-09	-0.162702	-0.110575	-0.21483	4.45359e-08
774	Pdlim4	2.10692e-09	-0.145962	-0.106799	-0.185126	4.49531e-08
775	Fam241a	2.15239e-09	-0.213837	-0.14904	-0.278633	4.5864e-08
776	mt-Co2	2.20604e-09	-0.0866269	-0.0599002	-0.113354	4.69466e-08
777	Hopx	2.22263e-09	0.109719	0.153876	0.065562	4.72388e-08
778	Rnf130	2.27972e-09	0.268979	0.35849	0.179468	4.83899e-08
779	Svbp	2.30468e-09	-0.225463	-0.136394	-0.314532	4.88569e-08
780	Pea15a	2.35823e-09	0.227641	0.302084	0.153199	4.9928e-08
781	Tlr11	2.41703e-09	-0.0712646	-0.0471678	-0.0953613	5.11074e-08
782	Cd207	2.43234e-09	-1.46618	NA	NA	5.13652e-08
783	Pdcd4	2.46833e-09	-0.19253	-0.137423	-0.247636	5.20588e-08
784	Nme1	2.47724e-09	0.277164	0.367791	0.186537	5.218e-08
785	Plod3	2.71149e-09	0.156245	0.211458	0.101032	5.70414e-08
786	Rpl13a	2.72018e-09	-0.128891	-0.0796139	-0.178169	5.71515e-08
787	Hhex	3.00556e-09	-0.243254	-0.168875	-0.317634	6.30671e-08
788	Cd80	3.16442e-09	0.247582	0.328848	0.166315	6.63162e-08
789	N4bp3	3.22236e-09	-0.131913	-0.0951283	-0.168697	6.7445e-08
790	Sox4	3.237e-09	-0.145305	-0.105195	-0.185414	6.76655e-08
791	Mrpl52	3.72047e-09	0.214664	0.279239	0.150089	7.76735e-08
792	Cflar	3.74299e-09	0.229997	0.306124	0.153869	7.80452e-08
793	Plscr3	3.7648e-09	0.161233	0.219741	0.102725	7.8401e-08
794	Lifr	3.99523e-09	-0.179502	-0.12278	-0.236224	8.30947e-08
795	Pgk1	4.15911e-09	0.261465	0.348676	0.174254	8.63944e-08
796	Plscr1	4.19893e-09	0.267262	0.356431	0.178093	8.71121e-08
797	Gcnt2	4.28444e-09	-0.236822	-0.146865	-0.326778	8.87745e-08
798	Pmepa1	4.361e-09	-0.283549	-0.195707	-0.371392	9.02476e-08
799	Ear2	4.40957e-09	0.13296	0.187669	0.0782508	9.11384e-08
800	Hspa8	4.42273e-09	0.146636	0.193187	0.100085	9.12963e-08
801	Stard5	4.47162e-09	-0.156366	-0.107946	-0.204786	9.21901e-08
802	S1pr4	4.63732e-09	-0.149293	-0.107876	-0.190711	9.54871e-08
803	Plaur	5.07298e-09	0.274442	0.372879	0.176005	1.04328e-07
804	Rab5c	5.12212e-09	0.276866	0.367201	0.186531	1.05207e-07
805	Lmo1	5.2009e-09	0.124219	0.171928	0.0765091	1.06693e-07
806	Rab3il1	5.372e-09	0.0784855	0.113035	0.0439364	1.10066e-07
807	Mctp1	5.57805e-09	-0.140806	-0.0988193	-0.182792	1.14146e-07
808	Ccl22	5.77651e-09	-0.128006	-0.0334442	-0.222568	1.18061e-07
809	Gadd45g	5.84708e-09	0.163344	0.222213	0.104476	1.19356e-07
810	Ubtd1	5.90897e-09	0.118898	0.164801	0.0729946	1.2047e-07
811	Leprotl1	6.09735e-09	-0.255332	-0.164883	-0.345781	1.24009e-07
812	Rhoq	6.09759e-09	0.20712	0.278346	0.135895	1.24009e-07
813	Pfdn5	6.35985e-09	-0.068269	-0.0286626	-0.107875	1.29184e-07
814	Il2rg	6.43128e-09	0.253744	0.336307	0.171181	1.30474e-07
815	Zbtb32	6.67586e-09	0.0817851	0.11664	0.0469305	1.3527e-07
816	Atp6v1d	7.12875e-09	-0.235696	-0.147932	-0.323459	1.4427e-07
817	Il7r	7.36516e-09	-0.194778	-0.10055	-0.289007	1.48872e-07
818	Ankrd9	7.46322e-09	-0.134817	-0.0965396	-0.173094	1.50669e-07
819	Snx9	7.56547e-09	-0.229509	-0.158632	-0.300386	1.52547e-07
820	Dpys	7.76849e-09	0.0801218	0.115967	0.044277	1.5645e-07
821	Hacd4	7.88991e-09	0.0673731	0.0996321	0.0351141	1.58701e-07
822	Irgm1	8.06751e-09	0.210454	0.283181	0.137727	1.62076e-07
823	Zbtb20	8.26631e-09	-0.208469	-0.145904	-0.271034	1.65869e-07
824	Aig1	8.32423e-09	0.208207	0.278989	0.137425	1.66626e-07
825	Rad51b	8.31707e-09	-0.104007	-0.0737231	-0.134291	1.66626e-07
826	Ccdc107	8.49774e-09	-0.221341	-0.147602	-0.29508	1.69893e-07
827	Tiparp	8.5464e-09	0.193105	0.26434	0.121871	1.70659e-07
828	1810011H11Rik	8.63859e-09	0.0589721	0.0882646	0.0296797	1.72292e-07
829	Pirb	8.77979e-09	0.241314	0.322151	0.160476	1.74897e-07
830	Rab20	8.92884e-09	0.208424	0.28165	0.135198	1.77652e-07
831	R3hdm4	9.07191e-09	-0.249677	-0.164562	-0.334792	1.80281e-07
832	Cdh17	9.13037e-09	0.0795498	0.115306	0.0437935	1.81225e-07
833	Rwdd1	9.26687e-09	0.257512	0.352763	0.16226	1.83713e-07
834	Nrg1	9.70451e-09	0.207303	0.284345	0.130261	1.92159e-07
835	Psma7	1.01225e-08	0.125249	0.168666	0.0818312	2.00194e-07
836	Rai14	1.01443e-08	0.0959411	0.135442	0.0564401	2.00386e-07
837	Cd300ld	1.01896e-08	0.100687	0.142313	0.0590619	2.01041e-07
838	Zcchc4	1.05784e-08	-0.0800223	-0.0536331	-0.106411	2.08463e-07
839	Hbegf	1.12343e-08	0.0897148	0.12886	0.0505694	2.21124e-07
840	Ftx	1.14357e-08	-0.0944141	-0.0673245	-0.121504	2.2482e-07
841	AI839979	1.15415e-08	0.0827089	0.118128	0.0472898	2.2663e-07
842	Afap1	1.15944e-08	-0.0842762	-0.0585985	-0.109954	2.274e-07
843	Srsf5	1.20973e-08	-0.224805	-0.142256	-0.307354	2.36982e-07
844	Psmg4	1.28162e-08	-0.246501	-0.157812	-0.335191	2.50767e-07
845	Pgd	1.35475e-08	0.19863	0.270693	0.126567	2.64761e-07
846	Cd33	1.35694e-08	0.15238	0.213505	0.0912557	2.64875e-07
847	Def6	1.40226e-08	0.180301	0.244538	0.116063	2.734e-07
848	Arl6ip5	1.43182e-08	0.224471	0.317821	0.131121	2.78834e-07
849	AC149090.1	1.53478e-08	-0.206205	-0.139992	-0.272417	2.98532e-07
850	Mllt3	1.5386e-08	-0.0828415	-0.0555749	-0.110108	2.98924e-07
851	Asgr2	1.5448e-08	0.0986058	0.140306	0.0569052	2.99774e-07
852	Actg1	1.58277e-08	0.154806	0.207465	0.102148	3.06782e-07
853	Saraf	1.62288e-08	-0.229594	-0.153303	-0.305885	3.14187e-07
854	Gbp3	1.64372e-08	0.166137	0.227377	0.104897	3.1785e-07
855	Bcl7c	1.6484e-08	-0.251617	-0.168541	-0.334693	3.18381e-07
856	Cebpa	1.65521e-08	0.126547	0.175474	0.0776211	3.19323e-07
857	Glud1	1.65885e-08	0.283155	0.37647	0.18984	3.19653e-07
858	Atf3	1.76498e-08	0.286558	0.384129	0.188987	3.39708e-07
859	Eif4a1	1.82277e-08	0.149821	0.20269	0.0969534	3.50422e-07
860	Psmb10	1.83967e-08	0.213744	0.303771	0.123717	3.53259e-07
861	Eif4a2	1.89076e-08	-0.257591	-0.167675	-0.347507	3.62648e-07
862	Ripor2	1.92526e-08	-0.112768	-0.0800304	-0.145505	3.68838e-07
863	Btg1	2.06746e-08	-0.140117	-0.0923087	-0.187924	3.95621e-07
864	Slc36a3os	2.16768e-08	0.133498	0.187814	0.0791813	4.14317e-07
865	Glce	2.17459e-08	-0.106977	-0.0751014	-0.138854	4.15159e-07
866	Sh3pxd2b	2.23267e-08	0.153751	0.212008	0.0954931	4.25755e-07
867	Lcp2	2.39711e-08	0.131774	0.182462	0.0810865	4.56584e-07
868	Ralb	2.40592e-08	0.200903	0.276092	0.125714	4.57735e-07
869	Ubl3	2.42743e-08	0.28255	0.37346	0.19164	4.61295e-07
870	Mansc4	2.4453e-08	-1.46618	NA	NA	4.64158e-07
871	Pla2g16	2.46112e-08	-0.298853	-0.201935	-0.39577	4.66623e-07
872	Lat2	2.47347e-08	0.256416	0.345368	0.167464	4.68427e-07
873	Ralgds	2.48066e-08	0.0840289	0.121236	0.046822	4.69251e-07
874	Fads3	2.48809e-08	-0.137094	-0.0973095	-0.176879	4.70119e-07
875	Rasgrp3	2.50776e-08	-0.0851206	-0.05756	-0.112681	4.73293e-07
876	Gfra2	2.56069e-08	0.0573856	0.0870134	0.0277578	4.82731e-07
877	P4hb	2.59094e-08	0.257396	0.351258	0.163534	4.87877e-07
878	Fads2	2.5965e-08	-0.0981009	-0.0696923	-0.12651	4.88366e-07
879	Rpl8	2.62474e-08	0.0704613	0.0933476	0.0475749	4.93116e-07
880	Wnk1	2.70296e-08	-0.123107	-0.0331487	-0.213066	5.07234e-07
881	Gapt	2.85875e-08	-0.169538	-0.11006	-0.229015	5.35862e-07
882	Adam15	2.9068e-08	0.139202	0.192128	0.086276	5.4425e-07
883	Cyp27a1	3.09129e-08	-0.145589	-0.100518	-0.190659	5.78139e-07
884	Dclre1c	3.15921e-08	-0.133286	-0.0943619	-0.172209	5.89991e-07
885	Hcls1	3.16182e-08	0.263746	0.351773	0.17572	5.89991e-07
886	Lrrfip1	3.18545e-08	0.256975	0.351866	0.162085	5.9373e-07
887	Sowahc	3.28161e-08	0.193332	0.262123	0.124541	6.10964e-07
888	Rcsd1	3.4732e-08	-0.165759	-0.115907	-0.215611	6.45888e-07
889	Spp1	3.47702e-08	0.223928	0.321021	0.126835	6.45888e-07
890	Gbp4	3.48718e-08	0.175471	0.242993	0.10795	6.47048e-07
891	Ppfibp2	3.69002e-08	-0.146479	-0.101762	-0.191195	6.83918e-07
892	Mn1	3.76873e-08	-1.46618	NA	NA	6.96941e-07
893	2021-09-09	3.76651e-08	-0.240645	-0.156424	-0.324867	6.96941e-07
894	Sirpb1a	3.81819e-08	0.0682452	0.100598	0.0358924	7.05298e-07
895	Tax1bp1	3.82806e-08	-0.215688	-0.123059	-0.308316	7.0633e-07
896	Tbca	3.84077e-08	-0.0528668	0.00984964	-0.115583	7.07885e-07
897	Lcp1	3.9534e-08	0.19578	0.258706	0.132854	7.27832e-07
898	Fam111a	3.96099e-08	0.0713783	0.103794	0.0389625	7.28416e-07
899	Calm3	4.02311e-08	0.273401	0.36427	0.182532	7.39017e-07
900	Inpp4a	4.07234e-08	-0.164619	-0.112667	-0.216571	7.47229e-07
901	Slc41a2	4.11225e-08	-0.124681	-0.0880707	-0.161291	7.53714e-07
902	Ncf4	4.2012e-08	0.276812	0.380072	0.173551	7.69164e-07
903	Pak1	4.2328e-08	0.195312	0.265967	0.124656	7.74092e-07
904	Ost4	4.57809e-08	0.180945	0.2445	0.11739	8.36311e-07
905	Atp5j	4.60693e-08	0.131354	0.182983	0.079725	8.40651e-07
906	Card19	4.8246e-08	0.266014	0.357798	0.17423	8.79397e-07
907	Nudt16	4.84027e-08	-0.199572	-0.137166	-0.261978	8.81282e-07
908	Fgd2	4.98324e-08	-0.220151	-0.14712	-0.293181	9.06314e-07
909	Rpl19	5.08713e-08	-0.0553294	-0.0358323	-0.0748266	9.23413e-07
910	Ticam2	5.08844e-08	0.0675897	0.0997354	0.035444	9.23413e-07
911	Acp5	5.38725e-08	0.153978	0.212947	0.0950095	9.76565e-07
912	Tspan3	5.42928e-08	-0.178079	-0.112814	-0.243343	9.83104e-07
913	Snx10	5.47051e-08	0.20746	0.283467	0.131454	9.89485e-07
914	Gtf2i	5.5167e-08	-0.180628	-0.121511	-0.239745	9.96748e-07
915	Trim7	5.6188e-08	-0.0898598	-0.0629989	-0.116721	1.01409e-06
916	Rps27rt	5.73464e-08	-0.233447	-0.142547	-0.324347	1.03386e-06
917	Lin54	5.74937e-08	0.156751	0.216968	0.0965332	1.03539e-06
918	Cd209e	5.75679e-08	0.0755812	0.111803	0.0393596	1.0356e-06
919	Got2	6.17326e-08	-0.207025	-0.12756	-0.28649	1.10931e-06
920	Igha	6.31243e-08	0.0695855	0.103831	0.0353401	1.13308e-06
921	Ddt	6.53361e-08	0.211416	0.301248	0.121583	1.17151e-06
922	Dnajc3	6.72375e-08	-0.216565	-0.122436	-0.310694	1.2043e-06
923	Ly6i	6.94343e-08	0.0500786	0.0773419	0.0228154	1.24229e-06
924	Hadhb	6.97629e-08	-0.219882	-0.145795	-0.293969	1.24682e-06
925	Dnajb6	7.23911e-08	-0.221515	-0.131401	-0.311629	1.2924e-06
926	Nacc2	7.59052e-08	-0.0940149	-0.0645122	-0.123518	1.35367e-06
927	mt-Co3	7.62131e-08	-0.077225	-0.0507629	-0.103687	1.35769e-06
928	Col17a1	7.74292e-08	-1.46618	NA	NA	1.37787e-06
929	Ndufb6	7.98389e-08	0.268654	0.3593	0.178007	1.41922e-06
930	Itgae	8.19099e-08	-0.199296	-0.132941	-0.265651	1.45447e-06
931	Rnf115	8.21938e-08	-0.195109	-0.120532	-0.269686	1.45795e-06
932	Smco4	8.73619e-08	-0.133223	-0.0908931	-0.175553	1.54796e-06
933	Marcks	8.93024e-08	-0.0644221	0.034275	-0.163119	1.58064e-06
934	Gm4951	8.98172e-08	0.0815047	0.118407	0.0446019	1.58805e-06
935	Basp1	9.24311e-08	0.272857	0.363427	0.182286	1.63252e-06
936	Rbbp6	9.41046e-08	-0.0896222	-0.00297617	-0.176268	1.6603e-06
937	Cep83	9.64347e-08	0.175859	0.241665	0.110052	1.6996e-06
938	Runx1	9.6744e-08	0.236812	0.320536	0.153089	1.70323e-06
939	Zfand6	1.01435e-07	-0.236673	-0.151467	-0.321879	1.78392e-06
940	Irf5	1.0171e-07	0.245637	0.339457	0.151818	1.78686e-06
941	Crtc3	1.03287e-07	0.22707	0.307727	0.146413	1.81262e-06
942	Bcl3	1.14727e-07	0.228419	0.310316	0.146522	2.01125e-06
943	Adcy6	1.16262e-07	-1.46618	NA	NA	2.036e-06
944	Mrpl38	1.16859e-07	-0.191385	-0.12104	-0.261729	2.04428e-06
945	Cyth4	1.17129e-07	0.259622	0.352949	0.166294	2.04685e-06
946	Tes	1.20749e-07	0.269555	0.362874	0.176236	2.10788e-06
947	Dusp3	1.20927e-07	0.15548	0.215382	0.0955775	2.10875e-06
948	Ppm1m	1.22368e-07	-0.21807	-0.122329	-0.31381	2.13162e-06
949	Ctsh	1.22507e-07	-0.0697789	0.00637159	-0.145929	2.13181e-06
950	Tmem88	1.22666e-07	0.0956259	0.136443	0.0548088	2.13232e-06
951	Casp4	1.27583e-07	0.152407	0.210756	0.0940584	2.21546e-06
952	mt-Nd5	1.28275e-07	-0.243563	-0.150877	-0.336249	2.22515e-06
953	Chuk	1.34048e-07	-0.213644	-0.143255	-0.284034	2.32285e-06
954	Fam89a	1.34706e-07	-0.0804266	-0.0550006	-0.105853	2.3318e-06
955	Lrrc1	1.37275e-07	-0.0606691	-0.039125	-0.0822132	2.37377e-06
956	Gyg	1.3915e-07	-0.0839802	0.00845458	-0.176415	2.40118e-06
957	Prr5	1.39117e-07	-0.138457	-0.0943672	-0.182547	2.40118e-06
958	Sytl1	1.39604e-07	-0.0811024	-0.05634	-0.105865	2.4065e-06
959	Wfs1	1.40153e-07	-0.0829886	-0.0576214	-0.108356	2.41344e-06
960	Rgs1	1.41857e-07	0.287674	0.391956	0.183393	2.44024e-06
961	Coa5	1.45722e-07	-0.198433	-0.124189	-0.272678	2.50412e-06
962	Gpr174	1.51613e-07	-1.46618	NA	NA	2.60264e-06
963	Actr3	1.52383e-07	0.166767	0.232027	0.101507	2.61313e-06
964	Myo6	1.52715e-07	-0.0583023	-0.0369518	-0.0796527	2.61611e-06
965	Xdh	1.53411e-07	0.0792852	0.115434	0.0431364	2.62531e-06
966	Anapc5	1.63675e-07	-0.24789	-0.158832	-0.336948	2.79555e-06
967	Zc3h12c	1.63697e-07	-0.0852592	-0.0576671	-0.112851	2.79555e-06
968	Bcr	1.64375e-07	-0.116491	-0.0806859	-0.152295	2.80422e-06
969	Bcl2a1a	1.65387e-07	0.312308	0.426383	0.198234	2.8158e-06
970	Ifi44l	1.65395e-07	0.157434	0.223652	0.0912149	2.8158e-06
971	Srpk2	1.66834e-07	-0.176802	-0.110955	-0.242649	2.83738e-06
972	Bin2	1.68519e-07	0.18539	0.254941	0.115839	2.86309e-06
973	Eef1b2	1.70797e-07	-0.091637	-0.049938	-0.133336	2.89881e-06
974	Son	1.71413e-07	-0.189866	-0.107029	-0.272704	2.90627e-06
975	Noc4l	1.73748e-07	0.141921	0.197719	0.0861238	2.94284e-06
976	Stk4	1.75259e-07	-0.21107	-0.140306	-0.281834	2.9654e-06
977	Zbtb18	1.79645e-07	0.154208	0.213758	0.0946594	3.0365e-06
978	Cdkn2c	1.80983e-07	-0.110569	-0.0747355	-0.146402	3.05598e-06
979	Dnajc1	2.00156e-07	-0.192496	-0.122501	-0.262491	3.37627e-06
980	Atp8b4	2.0156e-07	0.0865736	0.124826	0.0483214	3.3965e-06
981	Cblb	2.03832e-07	-0.151094	-0.103059	-0.199129	3.43127e-06
982	Slc4a11	2.04949e-07	0.0479501	0.0747261	0.0211741	3.44657e-06
983	Knop1	2.08669e-07	0.163921	0.243475	0.0843678	3.50555e-06
984	Nsmce4a	2.13588e-07	-0.22206	-0.146771	-0.29735	3.58454e-06
985	Zdhhc14	2.14453e-07	-0.101878	-0.0705451	-0.133211	3.59541e-06
986	Tlcd2	2.21551e-07	-0.148928	-0.0998573	-0.197999	3.71064e-06
987	AC125149.3	2.67129e-07	-0.11424	-0.0766433	-0.151837	4.46947e-06
988	Nsmce3	2.7238e-07	-0.173652	-0.116525	-0.23078	4.55272e-06
989	Cd28	2.73568e-07	-0.096553	-0.0663843	-0.126722	4.56796e-06
990	Gm17056	2.74705e-07	0.151987	0.212943	0.09103	4.5823e-06
991	Cyp2j6	2.82004e-07	-1.46618	NA	NA	4.6993e-06
992	Kif5a	2.85131e-07	-0.08409	-0.0571225	-0.111058	4.74662e-06
993	Cd2ap	2.89533e-07	-0.245781	-0.160952	-0.330611	4.81505e-06
994	Dll4	2.90211e-07	-0.0816887	-0.0557691	-0.107608	4.82147e-06
995	Ankrd33b	2.92898e-07	-0.143667	-0.0976452	-0.189688	4.86123e-06
996	Arhgap27os2	3.0293e-07	-0.137175	-0.0931944	-0.181155	5.02268e-06
997	Tia1	3.07701e-07	-0.165133	-0.101039	-0.229227	5.09667e-06
998	Vkorc1l1	3.17766e-07	-0.126374	-0.0848469	-0.167902	5.25811e-06
999	Tln1	3.20242e-07	0.248846	0.336844	0.160848	5.29376e-06
1000	Tpst1	3.49172e-07	0.0910513	0.133357	0.048746	5.76623e-06
1001	Zeb2os	3.70969e-07	0.151315	0.214803	0.0878274	6.12007e-06
1002	Armc8	3.71464e-07	-0.0838918	-0.0551127	-0.112671	6.12211e-06
1003	Clu	3.78081e-07	-0.103454	-0.0707254	-0.136183	6.22496e-06
1004	Serpinh1	3.8054e-07	-0.101229	-0.0691411	-0.133316	6.2592e-06
1005	Rtcb	3.81488e-07	-0.236335	-0.143444	-0.329227	6.26856e-06
1006	G6pdx	3.86973e-07	0.128114	0.181084	0.0751441	6.35235e-06
1007	Ahnak	3.88849e-07	0.244205	0.333415	0.154996	6.37681e-06
1008	Cd34	3.93224e-07	0.0592829	0.089858	0.0287079	6.44217e-06
1009	Nfam1	4.18894e-07	0.171811	0.238751	0.10487	6.85591e-06
1010	Cox8a	4.23567e-07	0.0835254	0.113715	0.0533357	6.92553e-06
1011	Haus3	4.24838e-07	-0.121117	-0.082059	-0.160176	6.93944e-06
1012	Bak1	4.27461e-07	0.234463	0.322621	0.146305	6.97538e-06
1013	Spg21	4.33108e-07	0.113589	0.209638	0.0175401	7.06057e-06
1014	Ly9	4.44579e-07	-0.101109	-0.0689575	-0.133261	7.24041e-06
1015	Cd79b	4.47622e-07	-0.0897865	-0.0613609	-0.118212	7.28279e-06
1016	Snx1	4.49425e-07	0.200784	0.280254	0.121315	7.30492e-06
1017	Tifab	4.59983e-07	-0.179167	-0.118088	-0.240246	7.46918e-06
1018	Mxd1	4.62397e-07	0.247985	0.338578	0.157392	7.50101e-06
1019	Plekhn1	4.87314e-07	-0.0834232	-0.0555776	-0.111269	7.89745e-06
1020	Siva1	5.13064e-07	0.212283	0.299507	0.125058	8.30661e-06
1021	Pygl	5.21116e-07	0.113715	0.162352	0.0650785	8.42871e-06
1022	Oasl2	5.36045e-07	0.0980165	0.144271	0.0517621	8.66168e-06
1023	Slc2a1	5.45034e-07	0.200653	0.277495	0.123811	8.79834e-06
1024	Cd70	5.54331e-07	-1.46618	NA	NA	8.93967e-06
1025	Lilra6	5.64712e-07	0.0734782	0.108386	0.0385701	9.0982e-06
1026	Mxd4	5.72912e-07	-0.168393	-0.109514	-0.227272	9.22132e-06
1027	Il12b	5.83855e-07	-0.141384	-0.0963847	-0.186384	9.3883e-06
1028	Ndel1	5.98646e-07	0.243798	0.335634	0.151961	9.61678e-06
1029	Myo1e	6.02563e-07	0.0782571	0.114458	0.0420561	9.67029e-06
1030	Msr1	6.07583e-07	0.0896097	0.1307	0.0485196	9.74139e-06
1031	Tmem14c	6.18379e-07	0.182383	0.266435	0.0983318	9.90486e-06
1032	Ctla4	6.36575e-07	-0.0807218	-0.0526094	-0.108834	1.01864e-05
1033	2900026A02Rik	6.38327e-07	0.0731735	0.108621	0.0377262	1.02046e-05
1034	Arpc5l	6.49422e-07	-0.245234	-0.14951	-0.340957	1.03719e-05
1035	Mgst3	6.57222e-07	0.145126	0.204239	0.0860138	1.04863e-05
1036	Lca5l	6.63121e-07	-1.46618	NA	NA	1.05702e-05
1037	Ndufc2	6.72391e-07	0.230759	0.317714	0.143804	1.07077e-05
1038	Dcaf8	6.84424e-07	-0.153065	-0.10108	-0.205049	1.08783e-05
1039	Eif3h	6.83936e-07	-0.107952	-0.0614596	-0.154444	1.08783e-05
1040	Tspyl4	6.88674e-07	-1.46618	NA	NA	1.09353e-05
1041	Rnf121	6.91929e-07	-0.153757	-0.0999063	-0.207608	1.09765e-05
1042	Derl2	6.92608e-07	-0.21003	-0.136612	-0.283448	1.09767e-05
1043	Ubb	6.96832e-07	-0.0961493	-0.0608499	-0.131449	1.10331e-05
1044	Man2a2	6.99305e-07	-0.127377	-0.0840152	-0.170739	1.10616e-05
1045	Scin	7.0208e-07	-0.102938	-0.0694132	-0.136463	1.10949e-05
1046	Irf4	7.14253e-07	0.157414	0.220689	0.0941388	1.12765e-05
1047	mt-Atp6	7.27565e-07	-0.0813133	-0.0516713	-0.110955	1.14756e-05
1048	Cd244	7.30051e-07	0.137767	0.194079	0.081454	1.15039e-05
1049	Nr3c1	7.43068e-07	-0.160782	-0.101406	-0.220158	1.16978e-05
1050	Ifit3	7.59893e-07	0.0667361	0.101356	0.0321166	1.19513e-05
1051	Egr3	7.68966e-07	-0.138517	-0.0910512	-0.185983	1.20825e-05
1052	Tpst2	7.7256e-07	-0.176729	-0.108962	-0.244495	1.21274e-05
1053	Arap1	7.85267e-07	-0.0982878	-0.0653603	-0.131215	1.23152e-05
1054	Ptafr	7.95436e-07	0.199119	0.276967	0.121272	1.24628e-05
1055	Dnaja1	8.11041e-07	0.23557	0.323347	0.147793	1.26953e-05
1056	Ran	8.27689e-07	0.229581	0.310446	0.148716	1.29354e-05
1057	Stk40	8.2795e-07	0.170811	0.238077	0.103546	1.29354e-05
1058	Unc5cl	8.29089e-07	-1.46618	NA	NA	1.2941e-05
1059	Ttc14	8.40135e-07	-0.188499	-0.101994	-0.275004	1.3101e-05
1060	Tmed3	8.40986e-07	-0.156628	-0.0599148	-0.253341	1.31019e-05
1061	Zfp703	8.49289e-07	0.108746	0.15571	0.0617821	1.32188e-05
1062	Hmg20b	8.51465e-07	-0.179014	-0.104466	-0.253561	1.32402e-05
1063	Slamf6	8.57961e-07	-0.100065	-0.0661574	-0.133973	1.33287e-05
1064	Ece1	8.81239e-07	-0.0579059	0.0311143	-0.146926	1.36774e-05
1065	Ccdc12	8.86067e-07	0.173796	0.244567	0.103024	1.37394e-05
1066	Polr3gl	8.96145e-07	-0.150195	-0.0982597	-0.202131	1.38827e-05
1067	Nckipsd	9.3884e-07	-0.10615	-0.0706566	-0.141644	1.45305e-05
1068	Ankrd37	9.39938e-07	0.111736	0.160508	0.0629642	1.45338e-05
1069	Gsto1	9.55971e-07	0.205695	0.28578	0.125609	1.47679e-05
1070	Klrb1b	9.57173e-07	0.176309	0.247151	0.105467	1.47727e-05
1071	Kcne3	9.68533e-07	1.76264	NA	NA	1.4934e-05
1072	Eef2	9.7348e-07	-0.0960084	-0.0584196	-0.133597	1.49963e-05
1073	Arhgap9	9.76469e-07	0.208545	0.288649	0.128441	1.50283e-05
1074	Eps15	9.8014e-07	-0.164831	-0.104941	-0.224721	1.50708e-05
1075	Camkk1	1.00037e-06	0.0562694	0.0858522	0.0266865	1.53676e-05
1076	Gramd2	1.01704e-06	-0.0389264	-0.0217676	-0.0560851	1.56092e-05
1077	Rab10	1.02391e-06	-0.178541	-0.0857518	-0.27133	1.57e-05
1078	Ncald	1.02709e-06	-1.46618	NA	NA	1.57341e-05
1079	Lrrfip2	1.03264e-06	0.143539	0.212766	0.0743122	1.58045e-05
1080	I830077J02Rik	1.0386e-06	0.172197	0.248069	0.0963261	1.5881e-05
1081	Tnfrsf1a	1.04279e-06	0.183194	0.262978	0.103411	1.59303e-05
1082	Pnrc1	1.05388e-06	-0.150923	-0.0598998	-0.241947	1.60848e-05
1083	Rab24	1.05496e-06	0.238254	0.327393	0.149115	1.60864e-05
1084	Aldh2	1.08763e-06	-0.220054	-0.139139	-0.300969	1.65693e-05
1085	Akap9	1.09049e-06	-0.218189	-0.134463	-0.301916	1.65975e-05
1086	Snx18	1.09342e-06	-0.0515604	0.0347428	-0.137864	1.66269e-05
1087	Uqcrh	1.12637e-06	-0.0871935	-0.0494785	-0.124909	1.71121e-05
1088	Stap2	1.13857e-06	-1.46618	NA	NA	1.72816e-05
1089	Sbno2	1.14332e-06	0.201109	0.278831	0.123387	1.73377e-05
1090	Ube2b	1.15913e-06	-0.210302	-0.116974	-0.303629	1.75614e-05
1091	Dlgap4	1.23962e-06	-0.188462	-0.118898	-0.258026	1.87635e-05
1092	Ppp1r2	1.24253e-06	-0.0797105	0.01303	-0.172451	1.87904e-05
1093	Ifi27	1.24481e-06	0.180921	0.256956	0.104886	1.88076e-05
1094	Map4k5	1.26262e-06	-0.0723602	-0.0473484	-0.097372	1.90593e-05
1095	Eva1b	1.27032e-06	0.234288	0.324418	0.144159	1.91552e-05
1096	Rnf167	1.27129e-06	-0.188476	-0.119299	-0.257652	1.91552e-05
1097	Csf2rb	1.27474e-06	0.229117	0.318397	0.139837	1.91896e-05
1098	Phf11d	1.27596e-06	0.0925546	0.134699	0.0504101	1.91905e-05
1099	P4ha1	1.2874e-06	0.17583	0.246402	0.105258	1.9345e-05
1100	Sumo2	1.3047e-06	-0.119143	-0.0686136	-0.169672	1.95871e-05
1101	Smchd1	1.31787e-06	0.205518	0.286067	0.124968	1.97669e-05
1102	Scn3a	1.32231e-06	-1.46618	NA	NA	1.98154e-05
1103	Cyp7b1	1.32694e-06	0.0635324	0.0971173	0.0299475	1.98308e-05
1104	Kdm4a	1.32509e-06	-0.179388	-0.115536	-0.24324	1.98308e-05
1105	Rai2	1.3263e-06	-1.46618	NA	NA	1.98308e-05
1106	Tmem150c	1.33382e-06	-1.46618	NA	NA	1.99156e-05
1107	Hmgcl	1.33713e-06	0.197342	0.274396	0.120288	1.99471e-05
1108	Adssl1	1.33998e-06	0.161301	0.238867	0.0837354	1.99715e-05
1109	AY761185	1.35012e-06	1.76264	NA	NA	2.00864e-05
1110	Map3k4	1.34895e-06	-0.0915037	-0.059318	-0.123689	2.00864e-05
1111	A530040E14Rik	1.35448e-06	-0.144552	-0.0933299	-0.195774	2.01331e-05
1112	Ppp1ca	1.37287e-06	0.135861	0.192906	0.0788173	2.03882e-05
1113	Impdh1	1.3746e-06	0.0767463	0.112814	0.0406781	2.03955e-05
1114	Hcar2	1.40199e-06	0.0912503	0.136993	0.0455078	2.07832e-05
1115	Stx16	1.44356e-06	-0.222264	-0.140372	-0.304156	2.13802e-05
1116	Prima1	1.46471e-06	1.76264	NA	NA	2.1674e-05
1117	Ndufb7	1.4705e-06	0.155523	0.225097	0.08595	2.17402e-05
1118	Ccdc80	1.51169e-06	1.76264	NA	NA	2.23292e-05
1119	Slamf8	1.51396e-06	0.205932	0.288428	0.123436	2.23428e-05
1120	Cd300lg	1.52018e-06	1.76264	NA	NA	2.24144e-05
1121	N4bp2l1	1.60246e-06	-0.16836	-0.108331	-0.228389	2.36067e-05
1122	Smpdl3b	1.60398e-06	0.0879468	0.128747	0.0471462	2.36079e-05
1123	Myd88	1.63261e-06	0.205234	0.285478	0.12499	2.4008e-05
1124	N4bp1	1.63511e-06	0.172524	0.242066	0.102982	2.40234e-05
1125	Smim3	1.63849e-06	0.213843	0.300178	0.127508	2.40515e-05
1126	Mef2a	1.65281e-06	-0.183011	-0.114595	-0.251427	2.42402e-05
1127	AI987944	1.66225e-06	-0.113293	-0.0742832	-0.152303	2.43571e-05
1128	Hsp90b1	1.67587e-06	-0.123178	-0.0369071	-0.209448	2.45349e-05
1129	Pqlc3	1.70707e-06	-0.140825	-0.0745643	-0.207085	2.49474e-05
1130	Rrad	1.70665e-06	0.22523	0.315882	0.134577	2.49474e-05
1131	Sema4f	1.7352e-06	-0.0402426	-0.0227082	-0.0577771	2.53361e-05
1132	Slc25a4	1.76986e-06	-0.237236	-0.1427	-0.331773	2.58193e-05
1133	Ung	1.79175e-06	-0.108412	-0.0715132	-0.145311	2.61156e-05
1134	Gclm	1.80884e-06	-0.109344	-0.0706869	-0.148001	2.63414e-05
1135	Eif4g3	1.81743e-06	0.209049	0.295655	0.122442	2.64277e-05
1136	Ptpn12	1.81797e-06	0.115941	0.165972	0.0659103	2.64277e-05
1137	Atp5g1	1.88213e-06	0.179681	0.250462	0.1089	2.73364e-05
1138	Ctnnd2	1.88757e-06	0.0970478	0.140668	0.053428	2.73913e-05
1139	B3galnt1	1.93079e-06	-0.06755	-0.044872	-0.090228	2.79939e-05
1140	Lpcat2	1.96572e-06	0.179904	0.253836	0.105971	2.84754e-05
1141	Zyx	1.97121e-06	0.0443656	0.141124	-0.0523927	2.85298e-05
1142	Arap2	2.07423e-06	0.133007	0.194865	0.0711484	2.99946e-05
1143	Itgad	2.09613e-06	-1.46618	NA	NA	3.02583e-05
1144	mt-Cytb	2.09501e-06	-0.0900494	-0.0549959	-0.125103	3.02583e-05
1145	Dgcr6	2.15876e-06	-0.168275	-0.10335	-0.2332	3.11352e-05
1146	Bri3bp	2.2107e-06	-0.162607	-0.0703563	-0.254858	3.18565e-05
1147	Psmb9	2.22386e-06	-0.0760674	-0.00993772	-0.142197	3.20182e-05
1148	2700097O09Rik	2.23181e-06	-0.0691027	-0.0415551	-0.0966503	3.21047e-05
1149	Snx8	2.26628e-06	0.114309	0.165122	0.0634964	3.25722e-05
1150	Slc22a23	2.33057e-06	-0.0656271	-0.0433439	-0.0879102	3.3467e-05
1151	Cd300lf	2.42945e-06	0.16612	0.235369	0.0968715	3.48566e-05
1152	Wtip	2.4351e-06	-0.0538514	-0.0332805	-0.0744223	3.49073e-05
1153	Ifi211	2.57533e-06	0.184637	0.260931	0.108344	3.68855e-05
1154	Pfkp	2.63481e-06	0.256241	0.354222	0.15826	3.77047e-05
1155	Galc	2.63791e-06	-0.0722933	-0.0457004	-0.0988863	3.77164e-05
1156	Rnf213	2.69452e-06	0.130187	0.185765	0.0746095	3.84925e-05
1157	Itga1	2.83975e-06	-0.0559545	-0.0329646	-0.0789443	4.05321e-05
1158	Fam217b	2.90777e-06	0.0919566	0.136382	0.0475307	4.14671e-05
1159	Herpud1	2.9261e-06	-0.23574	-0.139909	-0.331572	4.16926e-05
1160	Tsc22d3	2.99857e-06	-0.200406	-0.120375	-0.280437	4.26882e-05
1161	Itpr1	3.00732e-06	-0.164239	-0.101642	-0.226836	4.27759e-05
1162	Dedd2	3.06211e-06	-0.135891	-0.0849402	-0.186842	4.35178e-05
1163	BC028528	3.09638e-06	-0.0442065	0.0489875	-0.1374	4.39671e-05
1164	Wls	3.10292e-06	0.0685355	0.102732	0.0343386	4.4022e-05
1165	Fmnl1	3.11029e-06	0.184285	0.260709	0.107862	4.40888e-05
1166	Atp6v1h	3.1302e-06	-0.156406	-0.0862375	-0.226575	4.43329e-05
1167	Cox6b1	3.14102e-06	0.100824	0.141304	0.0603436	4.44479e-05
1168	Mgst2	3.16446e-06	-0.0681496	-0.0447328	-0.0915665	4.47413e-05
1169	Sh3bp2	3.18786e-06	0.0824631	0.121352	0.0435747	4.50337e-05
1170	AC163354.1	3.21483e-06	-0.0691442	-0.0426303	-0.0956581	4.53758e-05
1171	Rpl32	3.24309e-06	0.0593358	0.0822064	0.0364652	4.57357e-05
1172	Itga5	3.34028e-06	0.085563	0.125629	0.0454967	4.7066e-05
1173	Ppdpf	3.35255e-06	-0.213472	-0.121626	-0.305317	4.71987e-05
1174	Ikzf4	3.39803e-06	-0.0915815	-0.0604378	-0.122725	4.77981e-05
1175	Gpr33	3.45814e-06	-0.0601777	-0.0356534	-0.0847019	4.86023e-05
1176	Lsm4	3.46868e-06	0.224857	0.312697	0.137017	4.8709e-05
1177	Serinc5	3.48698e-06	-0.0777212	-0.0510156	-0.104427	4.89244e-05
1178	Cd101	3.60193e-06	0.0343806	0.0565231	0.0122381	5.04943e-05
1179	Serpinb9	3.62907e-06	-0.190314	-0.1001	-0.280528	5.08316e-05
1180	Gm14964	3.67443e-06	-1.46618	NA	NA	5.14234e-05
1181	Prkra	3.68711e-06	-0.151275	-0.0958505	-0.206699	5.15571e-05
1182	Hp1bp3	3.72867e-06	-0.170409	-0.103616	-0.237201	5.20941e-05
1183	Atxn7l3b	3.75117e-06	-0.223359	-0.133954	-0.312764	5.23513e-05
1184	Lztfl1	3.75342e-06	-0.1607	-0.0932565	-0.228144	5.23513e-05
1185	Atf7ip	3.79748e-06	-0.151376	-0.0916903	-0.211061	5.29211e-05
1186	Alkal1	3.91872e-06	-1.46618	NA	NA	5.45648e-05
1187	E2f4	3.92293e-06	-0.174637	-0.0981301	-0.251144	5.45773e-05
1188	Klri2	3.98849e-06	0.135484	0.194091	0.0768782	5.54428e-05
1189	Mmp14	4.07936e-06	0.114522	0.165821	0.0632228	5.66581e-05
1190	Taf10	4.17469e-06	0.173434	0.251761	0.0951076	5.79334e-05
1191	Clec2i	4.28046e-06	-0.139825	-0.0872838	-0.192366	5.93514e-05
1192	Rrp1b	4.30196e-06	0.104297	0.151163	0.0574301	5.95995e-05
1193	Pdlim7	4.33759e-06	0.0949364	0.148372	0.0415006	6.00427e-05
1194	Pbx1	4.38051e-06	-0.119615	-0.075507	-0.163722	6.0586e-05
1195	Denr	4.45179e-06	0.21476	0.301079	0.128441	6.14785e-05
1196	Ranbp1	4.45248e-06	0.233935	0.329147	0.138724	6.14785e-05
1197	Ddit4	4.62127e-06	0.136782	0.196343	0.0772214	6.37558e-05
1198	Nrm	4.62809e-06	0.115594	0.16713	0.0640579	6.37965e-05
1199	M6pr	4.69995e-06	-0.107451	-0.017282	-0.197619	6.47331e-05
1200	Dnajc9	4.85131e-06	-0.165937	-0.102416	-0.229458	6.67621e-05
1201	Hvcn1	4.86612e-06	-0.129355	-0.0817449	-0.176965	6.69102e-05
1202	Atp2b1	4.93878e-06	0.225229	0.318114	0.132344	6.78527e-05
1203	Rpl10	4.9604e-06	-0.0600311	-0.0364248	-0.0836373	6.80932e-05
1204	Myh13	4.96818e-06	-1.46618	NA	NA	6.81434e-05
1205	Fam53b	4.99678e-06	-0.102988	-0.066619	-0.139357	6.84219e-05
1206	Gng2	4.9931e-06	-0.208997	-0.114592	-0.303403	6.84219e-05
1207	Arhgap17	5.02862e-06	-0.166584	-0.100907	-0.23226	6.88009e-05
1208	Sec24d	5.035e-06	-0.0986836	-0.0633418	-0.134025	6.88311e-05
1209	Gstt3	5.07715e-06	0.0941485	0.138134	0.0501628	6.93499e-05
1210	Tmem140	5.14572e-06	-0.115939	-0.072966	-0.158911	7.02284e-05
1211	Khdrbs3	5.16233e-06	-1.46618	NA	NA	7.0397e-05
1212	Mgat4a	5.18925e-06	0.130223	0.187573	0.0728735	7.07057e-05
1213	Plek	5.21495e-06	0.234729	0.32501	0.144448	7.09972e-05
1214	Fam26f	5.2571e-06	0.0830642	0.123013	0.043115	7.15121e-05
1215	Gne	5.26615e-06	-0.096399	-0.0622545	-0.130544	7.15762e-05
1216	Dock2	5.27219e-06	-0.182953	-0.107889	-0.258018	7.15995e-05
1217	Pdia5	5.28866e-06	-0.0956739	-0.0604805	-0.130867	7.17641e-05
1218	Kcnn4	5.32123e-06	0.101702	0.148256	0.0551489	7.21467e-05
1219	Myo10	5.3575e-06	-0.0699152	-0.0456404	-0.0941901	7.2579e-05
1220	Zbed3	5.37986e-06	-1.46618	NA	NA	7.28221e-05
1221	St6galnac6	5.41901e-06	0.0941463	0.137686	0.0506067	7.3292e-05
1222	Tmem185b	5.44179e-06	0.121619	0.175409	0.0678277	7.35398e-05
1223	Slc46a3	5.59748e-06	-0.125253	-0.0793004	-0.171205	7.5582e-05
1224	Mrpl23	5.62337e-06	0.195815	0.289738	0.101891	7.58696e-05
1225	Ptprc	5.75497e-06	-0.0290051	0.0558388	-0.113849	7.75816e-05
1226	Arid3a	5.81474e-06	-0.112298	-0.0720486	-0.152547	7.83235e-05
1227	Nudt9	5.9273e-06	-0.167966	-0.0928855	-0.243046	7.97746e-05
1228	Rad52	6.04556e-06	-0.0906248	-0.0586134	-0.122636	8.13e-05
1229	Ckap4	6.12194e-06	0.0871046	0.128918	0.0452906	8.22601e-05
1230	Dynll1	6.13271e-06	0.128581	0.18183	0.075332	8.23379e-05
1231	Cenpa	6.13887e-06	0.203706	0.29099	0.116421	8.23536e-05
1232	Apobec3	6.16297e-06	-0.124649	-0.0777578	-0.17154	8.26098e-05
1233	Il1bos	6.19601e-06	0.0652196	0.0983952	0.032044	8.29427e-05
1234	Mreg	6.19785e-06	-0.0772638	-0.0498182	-0.104709	8.29427e-05
1235	Fam174a	6.21199e-06	-0.168372	-0.0738782	-0.262866	8.30646e-05
1236	Wbp2	6.33755e-06	-0.173198	-0.0999907	-0.246404	8.46749e-05
1237	Clnk	6.4278e-06	-1.46618	NA	NA	8.58115e-05
1238	Trpm2	6.46542e-06	-0.0641559	-0.0377867	-0.0905252	8.62439e-05
1239	Aplp2	6.4995e-06	0.194706	0.274865	0.114547	8.66285e-05
1240	Lyz1	6.57158e-06	-0.0305651	-0.0093071	-0.0518231	8.75186e-05
1241	Iglc1	6.59485e-06	-1.46618	NA	NA	8.77578e-05
1242	Fam169b	6.72476e-06	-0.0718842	-0.0465819	-0.0971864	8.94145e-05
1243	Cuedc2	6.7574e-06	0.21877	0.307307	0.130234	8.97761e-05
1244	Itgal	6.8168e-06	-0.116899	-0.073867	-0.159931	9.04202e-05
1245	Pnn	6.81683e-06	-0.19712	-0.119697	-0.274543	9.04202e-05
1246	C130050O18Rik	6.89915e-06	0.0841498	0.125292	0.0430074	9.14387e-05
1247	Arl11	6.90475e-06	0.0702798	0.105149	0.0354105	9.14395e-05
1248	Galk1	7.38468e-06	-0.155457	-0.0840129	-0.226901	9.77168e-05
1249	Rflnb	7.393e-06	0.04431	0.0706521	0.0179678	9.77486e-05
1250	Tmigd3	7.54118e-06	-0.0636123	-0.0408924	-0.0863321	9.9628e-05
1251	Hprt	7.73552e-06	0.221646	0.31361	0.129681	0.000102114
1252	Dapk1	7.778e-06	0.134968	0.195016	0.0749202	0.000102554
1253	Tpt1	7.78131e-06	0.0584361	0.0822017	0.0346705	0.000102554
1254	Wac	7.95759e-06	-0.174045	-0.106818	-0.241272	0.000104794
1255	Plxnd1	8.01245e-06	0.0874854	0.129253	0.0457181	0.000105432
1256	Lrp12	8.08713e-06	0.0383458	0.0621961	0.0144954	0.00010633
1257	Clta	8.26436e-06	0.120293	0.17587	0.0647155	0.000108574
1258	Lfng	8.29966e-06	0.131815	0.195443	0.0681878	0.000108951
1259	H3f3a	8.38609e-06	0.080736	0.112959	0.0485129	0.000109998
1260	Pon3	8.67169e-06	-0.091492	-0.0581896	-0.124794	0.000113654
1261	Polr1d	9.0182e-06	-0.0948077	-0.0164034	-0.173212	0.000118102
1262	Sidt2	9.26032e-06	0.123971	0.182073	0.0658685	0.000121177
1263	Csk	9.30519e-06	0.20925	0.302264	0.116235	0.000121667
1264	Chst15	9.37942e-06	-0.0816217	-0.0522317	-0.111012	0.000122541
1265	AW112010	1.00295e-05	0.2674	0.385052	0.149748	0.00013093
1266	Mkrn1	1.007e-05	-0.0277666	0.0592392	-0.114772	0.000131356
1267	Kdm1b	1.00898e-05	-0.0644509	-0.0408773	-0.0880245	0.000131509
1268	Rpl30	1.01183e-05	-0.0633469	-0.0376044	-0.0890895	0.000131777
1269	Gosr2	1.03687e-05	0.189861	0.277655	0.102067	0.000134932
1270	Manf	1.05894e-05	-0.191181	-0.0993875	-0.282974	0.000137696
1271	Slc25a20	1.08067e-05	-0.110096	-0.0269499	-0.193242	0.00014041
1272	Dbi	1.08993e-05	0.20996	0.304248	0.115671	0.000141502
1273	Mitd1	1.09412e-05	0.0962099	0.141608	0.050812	0.000141935
1274	Dram2	1.12433e-05	0.12426	0.180824	0.0676963	0.000145739
1275	Uqcrc1	1.12578e-05	0.226627	0.318788	0.134467	0.000145813
1276	Chic2	1.12722e-05	-0.163348	-0.0730937	-0.253602	0.000145885
1277	Nostrin	1.12886e-05	-0.142542	-0.0858955	-0.199189	0.000145982
1278	Hspa1a	1.14576e-05	0.214719	0.308556	0.120883	0.000147937
1279	Prkcd	1.14514e-05	0.19519	0.287121	0.10326	0.000147937
1280	Cmc2	1.15605e-05	-0.172912	-0.102151	-0.243673	0.000149148
1281	Pycr2	1.15783e-05	-0.166258	-0.0949363	-0.237579	0.000149261
1282	Ppt2	1.16926e-05	-0.121296	-0.0748515	-0.16774	0.000150618
1283	Bnip3	1.1891e-05	0.137003	0.207808	0.0661982	0.000153016
1284	Dnajc13	1.18973e-05	-0.129512	-0.0796122	-0.179413	0.000153016
1285	Vamp4	1.1918e-05	0.194999	0.279209	0.11079	0.000153162
1286	Gm10851	1.19492e-05	-1.46618	NA	NA	0.000153444
1287	Cgnl1	1.21369e-05	0.0539758	0.0832794	0.0246721	0.000155733
1288	Inpp5k	1.2389e-05	-0.133986	-0.0827283	-0.185244	0.000158796
1289	Sectm1a	1.23948e-05	0.0268453	0.0468687	0.00682192	0.000158796
1290	Gpr55	1.2496e-05	-0.143705	-0.0877537	-0.199657	0.000159968
1291	Mb21d2	1.26337e-05	1.76264	NA	NA	0.000161606
1292	Churc1	1.26935e-05	-0.199456	-0.109084	-0.289828	0.000162245
1293	Plekhb2	1.27218e-05	-0.163997	-0.0957293	-0.232264	0.000162481
1294	Arid4a	1.2868e-05	-0.170761	-0.092437	-0.249085	0.000164221
1295	Ndufa6	1.28944e-05	0.119953	0.168585	0.0713222	0.000164431
1296	Gm21188	1.29354e-05	0.0901885	0.134472	0.0459049	0.00016466
1297	Pald1	1.29423e-05	0.0273352	0.0471878	0.00748267	0.00016466
1298	mt-Nd4	1.29359e-05	-0.0833597	-0.0493112	-0.117408	0.00016466
1299	Zmynd8	1.30541e-05	-0.180579	-0.109181	-0.251977	0.000165955
1300	Lpp	1.32901e-05	0.155939	0.2247	0.0871784	0.000168825
1301	Mthfd2	1.33121e-05	-0.195842	-0.116643	-0.275041	0.000168975
1302	Ivns1abp	1.35345e-05	-0.204392	-0.119439	-0.289345	0.000171666
1303	Slc8b1	1.37783e-05	-0.118721	-0.0727945	-0.164648	0.000174624
1304	Ptpn18	1.39506e-05	-0.162112	-0.0721748	-0.25205	0.000176672
1305	Colgalt1	1.39626e-05	0.148581	0.221021	0.0761419	0.000176688
1306	Myadm	1.40522e-05	0.159541	0.232676	0.0864064	0.000177686
1307	Il4ra	1.41332e-05	0.164354	0.237186	0.0915232	0.000178477
1308	Ube2w	1.41363e-05	-0.145162	-0.0860959	-0.204227	0.000178477
1309	Snx3	1.45544e-05	0.185799	0.265845	0.105754	0.000183614
1310	Stard10	1.45756e-05	-0.0654212	-0.040538	-0.0903043	0.000183741
1311	Grk6	1.48859e-05	-0.172035	-0.102557	-0.241512	0.000187511
1312	Cd300c	1.5061e-05	-1.46618	NA	NA	0.000189427
1313	Pa2g4	1.50549e-05	0.196359	0.287267	0.105451	0.000189427
1314	Nmrk1	1.53002e-05	-0.119163	-0.0741204	-0.164206	0.000192289
1315	Tspan8	1.53765e-05	1.76264	NA	NA	0.0001931
1316	B430306N03Rik	1.56649e-05	0.0688326	0.104761	0.0329038	0.000196424
1317	Ctsd	1.56621e-05	0.173976	0.257016	0.0909361	0.000196424
1318	Bmyc	1.56994e-05	-0.122873	-0.0363857	-0.20936	0.000196707
1319	Arrdc3	1.57784e-05	-0.0763181	-0.0477145	-0.104922	0.000197398
1320	Camk1	1.57784e-05	0.0995023	0.146829	0.0521754	0.000197398
1321	Lamp1	1.58696e-05	0.188033	0.278823	0.0972432	0.000198388
1322	Tbc1d16	1.60861e-05	0.0609601	0.093502	0.0284183	0.000200943
1323	Por	1.62562e-05	0.136396	0.1975	0.0752914	0.000202914
1324	Sh3glb1	1.65446e-05	0.181542	0.254507	0.108578	0.000206358
1325	Grina	1.66869e-05	-0.206787	-0.122655	-0.290918	0.000207975
1326	Mpnd	1.68334e-05	-0.185067	-0.107064	-0.26307	0.000209643
1327	Ralbp1	1.68501e-05	-0.134919	-0.0447511	-0.225088	0.000209692
1328	Sod1	1.70475e-05	-0.166029	-0.0774343	-0.254624	0.00021199
1329	Rnd3	1.70956e-05	-0.0970014	-0.0606035	-0.133399	0.000212428
1330	Reep5	1.72229e-05	-0.137137	-0.0536319	-0.220642	0.000213689
1331	Sdf2	1.7211e-05	-0.177239	-0.0957394	-0.258738	0.000213689
1332	Fndc5	1.72431e-05	-0.0847173	-0.0505068	-0.118928	0.000213778
1333	Cd38	1.8243e-05	-0.153834	-0.0926389	-0.21503	0.000226005
1334	Cox5a	1.84762e-05	0.0878475	0.131233	0.0444616	0.000228723
1335	Spsb1	1.85536e-05	-0.115965	-0.0715503	-0.160379	0.000229509
1336	Il17rb	1.89179e-05	-1.46618	NA	NA	0.00023384
1337	Serpini1	1.90533e-05	-1.46618	NA	NA	0.000235338
1338	Etv3	1.91718e-05	0.210305	0.301089	0.11952	0.000236624
1339	Zbtb38	1.92439e-05	-0.0996773	-0.0621186	-0.137236	0.000237336
1340	Nedd8	1.96554e-05	0.141146	0.198144	0.0841487	0.00024223
1341	Mvb12b	2.01903e-05	0.074355	0.11194	0.0367701	0.000248638
1342	Fuca1	2.02118e-05	-0.099807	-0.00266877	-0.196945	0.000248717
1343	Igfbp6	2.03257e-05	0.0677432	0.10444	0.0310468	0.000249932
1344	Dbn1	2.05115e-05	-0.0953505	-0.0571227	-0.133578	0.000252028
1345	Fkbp1b	2.07838e-05	0.0997516	0.148324	0.0511789	0.000255185
1346	B4galt1	2.08724e-05	0.140019	0.203516	0.0765227	0.000256083
1347	4931406C07Rik	2.09905e-05	-0.0976799	-0.0599583	-0.135401	0.000257341
1348	Mat2b	2.11293e-05	-0.157834	-0.0890321	-0.226635	0.00025885
1349	Tbc1d9	2.11857e-05	0.15543	0.225222	0.0856373	0.000259348
1350	Hint3	2.12158e-05	-0.182499	-0.0983086	-0.266688	0.000259525
1351	Odc1	2.16184e-05	-0.126377	-0.0339962	-0.218758	0.000264253
1352	Pkig	2.17057e-05	-0.118164	-0.0333222	-0.203005	0.000264889
1353	Raph1	2.17185e-05	0.0875506	0.130979	0.044122	0.000264889
1354	Tnrc6b	2.16939e-05	-0.160072	-0.0962867	-0.223856	0.000264889
1355	Tbl1x	2.18191e-05	-0.143744	-0.0864814	-0.201006	0.000265919
1356	Grap	2.18624e-05	-0.087036	-0.0533866	-0.120685	0.00026625
1357	Tuba1b	2.19291e-05	0.174912	0.278936	0.070888	0.000266866
1358	Gimap1	2.19844e-05	-0.0822596	-0.0510764	-0.113443	0.000267342
1359	Cytip	2.33132e-05	-0.112108	-0.0461044	-0.178111	0.000283292
1360	Slc44a1	2.34493e-05	-0.0941277	-0.0584664	-0.129789	0.000284736
1361	Ndufa8	2.40059e-05	0.198956	0.287481	0.110431	0.000291282
1362	Pde7a	2.42941e-05	-0.106669	-0.0656467	-0.147692	0.000294562
1363	Rtn3	2.51162e-05	0.188574	0.274072	0.103075	0.000304305
1364	Tapbpl	2.52951e-05	-0.155188	-0.0869115	-0.223465	0.000306249
1365	Oser1	2.54407e-05	-0.179602	-0.0885738	-0.270629	0.000307786
1366	Pigx	2.55396e-05	0.167239	0.241458	0.09302	0.00030853
1367	Slc25a33	2.55366e-05	0.157758	0.229324	0.0861918	0.00030853
1368	Itgb1bp1	2.5691e-05	0.184419	0.265001	0.103837	0.000310132
1369	Erp29	2.62657e-05	0.161745	0.232407	0.0910827	0.000316819
1370	Trib1	2.62833e-05	-0.1884	-0.0947676	-0.282032	0.000316819
1371	Ctdp1	2.64781e-05	-0.0807822	-0.0488591	-0.112705	0.000318935
1372	Oxct1	2.68905e-05	-0.174015	-0.102921	-0.24511	0.000323666
1373	Tnfsf13b	2.6945e-05	0.0431785	0.068702	0.017655	0.000324086
1374	Cd180	2.73854e-05	-0.125355	-0.0747922	-0.175919	0.000329143
1375	Akr1a1	2.74744e-05	0.115839	0.164508	0.0671698	0.000329973
1376	Ap1m2	2.7557e-05	-1.46618	NA	NA	0.000330724
1377	Eif4enif1	2.78796e-05	-0.0950431	-0.0577938	-0.132292	0.000334353
1378	Abl2	2.79869e-05	0.0721324	0.109279	0.0349863	0.000335396
1379	Gm38832	2.82857e-05	-1.46618	NA	NA	0.000338731
1380	Afdn	2.84969e-05	0.152691	0.225591	0.0797914	0.000341013
1381	Uqcc2	2.8925e-05	0.138078	0.234532	0.041625	0.000345885
1382	Tmem8	2.90941e-05	-0.104524	-0.0633192	-0.145729	0.000347655
1383	Mcee	2.94151e-05	-0.126501	-0.0647801	-0.188222	0.000351237
1384	Pdia3	2.94403e-05	-0.0963619	-0.0129455	-0.179778	0.000351284
1385	Pdcd1lg2	2.96726e-05	0.152635	0.225504	0.0797662	0.0003538
1386	Snrpd3	2.97883e-05	0.223764	0.318269	0.129259	0.000354924
1387	Gadd45b	2.99707e-05	0.233588	0.335591	0.131585	0.00035684
1388	Sec61a1	3.0773e-05	-0.162533	-0.0787705	-0.246295	0.000366128
1389	Rasgrf1	3.08742e-05	-1.46618	NA	NA	0.000367067
1390	Nsd1	3.10289e-05	-0.15489	-0.0919021	-0.217877	0.000368642
1391	D16Ertd472e	3.12785e-05	0.166327	0.241316	0.0913375	0.000371243
1392	Tagln2	3.12928e-05	-0.129996	-0.0390641	-0.220927	0.000371243
1393	Arf6	3.1941e-05	0.175537	0.266999	0.0840742	0.000378661
1394	Gtpbp4	3.23609e-05	-0.188611	-0.103573	-0.273648	0.000383363
1395	Mab21l3	3.25321e-05	-1.46618	NA	NA	0.000384838
1396	Nqo2	3.25269e-05	0.0818045	0.122577	0.0410317	0.000384838
1397	Casp3	3.27214e-05	-0.139203	-0.0815101	-0.196896	0.000386801
1398	B3gnt9	3.36565e-05	-1.46618	NA	NA	0.000397474
1399	Taf1d	3.36724e-05	-0.157062	-0.0739837	-0.240141	0.000397474
1400	Snw1	3.3964e-05	-0.202194	-0.116637	-0.287752	0.00040063
1401	Lgi4	3.44751e-05	1.76264	NA	NA	0.000406368
1402	Ppp1r12a	3.50289e-05	-0.173682	-0.0864779	-0.260885	0.000412602
1403	Tgfbr1	3.55108e-05	-0.134909	-0.0773539	-0.192464	0.00041798
1404	Slc27a1	3.56148e-05	-0.100954	-0.0612886	-0.14062	0.000418607
1405	Tm2d2	3.56102e-05	0.189861	0.286182	0.0935396	0.000418607
1406	Rnf123	3.59434e-05	-0.0621366	-0.036068	-0.0882052	0.000422169
1407	Psmd8	3.67257e-05	0.185656	0.270531	0.100782	0.00043105
1408	Gm29019	3.68639e-05	-1.46618	NA	NA	0.000432365
1409	Cox17	3.70294e-05	0.1677	0.250368	0.0850326	0.000433998
1410	Bcl2l11	3.74512e-05	0.168392	0.258762	0.0780219	0.000438355
1411	Snx29	3.74542e-05	-0.104835	-0.063168	-0.146501	0.000438355
1412	Lgals8	3.80006e-05	0.0689144	0.110677	0.0271515	0.000444435
1413	Rpl34	3.88939e-05	-0.0497437	-0.0282755	-0.0712119	0.000454561
1414	Trpc4ap	3.89443e-05	-0.159191	-0.0933987	-0.224984	0.000454828
1415	Rabac1	3.97471e-05	-0.204336	-0.112166	-0.296506	0.000463875
1416	Parp12	4.00709e-05	0.113197	0.167545	0.058849	0.000467324
1417	Gm35154	4.01571e-05	0.0335879	0.0559519	0.0112239	0.000467871
1418	Ypel3	4.01745e-05	-0.142685	-0.061041	-0.22433	0.000467871
1419	Rab30	4.09472e-05	-0.0715136	-0.0405166	-0.102511	0.00047629
1420	Trp53i11	4.09551e-05	-0.0821013	-0.0186906	-0.145512	0.00047629
1421	Tlr12	4.10827e-05	-0.0505155	-0.0286518	-0.0723792	0.000477439
1422	Anks3	4.12655e-05	-0.0812098	-0.0473121	-0.115107	0.000479226
1423	Ero1lb	4.12995e-05	-0.127927	-0.0751903	-0.180663	0.000479283
1424	Sdhc	4.16765e-05	0.193647	0.279392	0.107902	0.000483319
1425	Adam9	4.19492e-05	0.07532	0.114497	0.0361426	0.00048614
1426	Rpl37	4.22333e-05	-0.059588	-0.03387	-0.0853059	0.000489089
1427	Ccndbp1	4.23563e-05	-0.151997	-0.0762759	-0.227718	0.00049017
1428	Plekha2	4.24892e-05	-0.141914	-0.0751311	-0.208696	0.000491363
1429	Slc7a2	4.31812e-05	1.76264	NA	NA	0.000499016
1430	Ero1l	4.42869e-05	0.109835	0.171291	0.0483796	0.000511436
1431	Apaf1	4.43251e-05	0.110967	0.164514	0.057421	0.00051152
1432	Uap1	4.56521e-05	-0.115208	-0.0365042	-0.193912	0.000526466
1433	Mfng	4.60145e-05	0.115857	0.172095	0.0596188	0.000530274
1434	Errfi1	4.60598e-05	0.057494	0.116654	-0.00166583	0.000530426
1435	Nap1l3	4.64421e-05	-1.46618	NA	NA	0.000534456
1436	Smagp	4.69398e-05	-0.0852448	-0.0478459	-0.122644	0.000539807
1437	1110059E24Rik	4.70432e-05	-0.0956524	-0.0360213	-0.155283	0.00054062
1438	Cep192	4.73816e-05	-0.113741	-0.0672053	-0.160277	0.00054413
1439	Chn2	4.76538e-05	0.0991623	0.150836	0.0474887	0.000546876
1440	Gm43660	4.89819e-05	1.76264	NA	NA	0.000561727
1441	Mybbp1a	4.95108e-05	0.113432	0.172094	0.0547697	0.000567399
1442	Alpk2	5.0237e-05	0.0581204	0.0904211	0.0258197	0.000575322
1443	Acsl1	5.04487e-05	-0.134236	-0.0779806	-0.19049	0.000577346
1444	Cox7a2l	5.06786e-05	-0.132088	-0.0667869	-0.197389	0.000579575
1445	Klhl6	5.17699e-05	-0.119654	-0.0700217	-0.169286	0.000591646
1446	Il34	5.24826e-05	-1.46618	NA	NA	0.000599376
1447	Hdc	5.25394e-05	0.091772	0.138522	0.0450216	0.00059961
1448	Gm39302	5.36688e-05	-1.46618	NA	NA	0.000612076
1449	Dnmt3a	5.49096e-05	0.106786	0.163317	0.0502559	0.000625795
1450	Arid3b	5.62551e-05	-0.0683342	-0.0394212	-0.0972472	0.000640688
1451	Rab11fip2	5.64886e-05	-0.104076	-0.0570434	-0.151109	0.000642904
1452	Uqcrb	5.72417e-05	0.14278	0.21104	0.0745208	0.000651026
1453	Icosl	5.73401e-05	0.0893599	0.134219	0.0445011	0.000651696
1454	Rap1a	5.73949e-05	-0.145969	-0.0587064	-0.233231	0.00065187
1455	Ech1	5.76176e-05	-0.107445	-0.0124024	-0.202488	0.00065395
1456	Upp1	5.778e-05	0.148743	0.220111	0.0773753	0.000655343
1457	AW549877	5.7843e-05	-0.0480343	-0.0272932	-0.0687755	0.000655607
1458	Ogfrl1	5.79759e-05	-0.1822	-0.0917103	-0.272689	0.000656663
1459	Slc25a3	5.80255e-05	0.0993709	0.148628	0.050114	0.000656774
1460	Raf1	5.87773e-05	-0.114509	-0.0666625	-0.162355	0.000664828
1461	Sh2b3	5.92605e-05	-0.134442	-0.0774423	-0.191441	0.000669834
1462	Rai1	6.01651e-05	-0.0866829	-0.0516583	-0.121707	0.000679594
1463	Gns	6.02398e-05	-0.14774	-0.0751938	-0.220287	0.000679973
1464	Rala	6.04985e-05	-0.020468	0.0729408	-0.113877	0.000682426
1465	Gtf3c6	6.08035e-05	-0.123277	-0.0492547	-0.1973	0.000685399
1466	Pik3cg	6.10368e-05	0.123745	0.186548	0.0609409	0.000687559
1467	Tnfaip8l1	6.12019e-05	0.0423869	0.0685597	0.0162141	0.000688949
1468	St3gal2	6.15542e-05	0.0658717	0.101475	0.0302682	0.000692442
1469	Ndufb11	6.16959e-05	-0.0763637	0.00330966	-0.156037	0.000693564
1470	Il1rap	6.17997e-05	0.04863	0.0774851	0.019775	0.000694259
1471	Armcx3	6.21785e-05	-0.107007	-0.0567186	-0.157296	0.00069804
1472	Ift57	6.23099e-05	-0.120911	-0.0648708	-0.176951	0.000699039
1473	Gm10260	6.31221e-05	0.142669	0.204927	0.080411	0.00070767
1474	Fabp5	6.47756e-05	-0.198389	-0.110283	-0.286494	0.000725715
1475	Coq10b	6.55476e-05	0.193287	0.28308	0.103493	0.000733634
1476	Usp53	6.55713e-05	-0.0601865	-0.0336174	-0.0867555	0.000733634
1477	Slc16a6	6.56543e-05	-0.14695	-0.0709904	-0.22291	0.000734065
1478	4833420G17Rik	6.63168e-05	-0.120344	-0.0682795	-0.172409	0.000740971
1479	Phlpp2	6.77041e-05	-0.0525478	-0.0309185	-0.0741771	0.000755961
1480	Tmem245	6.79265e-05	-0.0827218	-0.0490095	-0.116434	0.000757931
1481	Paxbp1	6.83342e-05	-0.11272	-0.065804	-0.159636	0.000761966
1482	Ftl1	6.95912e-05	0.0664625	0.0960216	0.0369033	0.000775459
1483	Bag2	6.9762e-05	-0.0489988	-0.0276359	-0.0703617	0.000776313
1484	Cpsf2	6.97384e-05	0.116762	0.177841	0.0556832	0.000776313
1485	D8Ertd738e	7.08682e-05	0.116659	0.174038	0.0592802	0.000788058
1486	Eno3	7.09128e-05	-0.122542	-0.0718934	-0.17319	0.000788058
1487	Chmp4b	7.10047e-05	0.158425	0.233472	0.0833766	0.000788548
1488	Upf3b	7.1713e-05	-0.123902	-0.0714699	-0.176335	0.000795879
1489	Socs2	7.20453e-05	-0.101863	-0.0314612	-0.172264	0.00079903
1490	Gm11837	7.23477e-05	-1.46618	NA	NA	0.000801846
1491	Fam117a	7.26888e-05	-0.0880934	-0.0519561	-0.124231	0.000805086
1492	Arhgap32	7.30433e-05	-0.0616783	-0.0371366	-0.0862201	0.00080847
1493	Dusp1	7.35471e-05	0.220493	0.322996	0.117991	0.000813501
1494	Fyb2	7.38302e-05	-1.46618	NA	NA	0.000816086
1495	Actr1b	7.47312e-05	0.131071	0.194317	0.0678248	0.000825492
1496	Cdc42se2	7.50505e-05	-0.187713	-0.105136	-0.27029	0.000828465
1497	Fdx1	7.51736e-05	-0.128183	-0.0738639	-0.182503	0.00082927
1498	Grm8	7.56439e-05	-1.46618	NA	NA	0.000833901
1499	2200002D01Rik	7.6339e-05	-0.0965749	-0.0564384	-0.136711	0.000840547
1500	Tmem164	7.63486e-05	0.069066	0.105747	0.0323848	0.000840547
1501	Pik3r5	7.6411e-05	0.125632	0.18619	0.0650747	0.000840673
1502	Irf2	7.65216e-05	0.171259	0.252135	0.0903823	0.000841048
1503	Laptm5	7.65469e-05	0.0765694	0.124635	0.0285043	0.000841048
1504	Adgrg5	7.6665e-05	0.16713	0.245933	0.088327	0.000841338
1505	Papss2	7.66751e-05	-1.46618	NA	NA	0.000841338
1506	Slc41a1	7.71811e-05	-0.0908048	-0.0511536	-0.130456	0.000846327
1507	Blvrb	7.77621e-05	-0.14348	-0.0783291	-0.208631	0.000851819
1508	Slc33a1	7.77851e-05	-0.108707	-0.0631469	-0.154267	0.000851819
1509	Egfl8	7.85388e-05	-1.46618	NA	NA	0.000858934
1510	Lxn	7.85149e-05	0.0826128	0.126047	0.0391789	0.000858934
1511	Mov10	7.92904e-05	0.0560428	0.0877845	0.0243011	0.000866579
1512	Casp8	7.94976e-05	0.139733	0.20669	0.0727766	0.000868269
1513	Apc	8.03945e-05	-0.102935	-0.0603348	-0.145534	0.000877484
1514	Mlec	8.1036e-05	-0.168774	-0.092008	-0.24554	0.000883319
1515	Oas3	8.10092e-05	0.0618628	0.0959748	0.0277508	0.000883319
1516	Timm50	8.24256e-05	0.137944	0.205155	0.070734	0.000897873
1517	Ctnna1	8.36317e-05	-0.183848	-0.10293	-0.264766	0.000910411
1518	Itm2a	8.39153e-05	-1.46618	NA	NA	0.000912897
1519	Elf1	8.45084e-05	-0.178718	-0.0993612	-0.258074	0.000918744
1520	Tspan33	8.55641e-05	-0.144989	-0.0828813	-0.207096	0.000929609
1521	Rasl11b	8.56966e-05	-0.0534236	-0.0320379	-0.0748094	0.000930436
1522	Iqgap2	8.57672e-05	-0.120445	-0.0683785	-0.172511	0.000930591
1523	Nrg2	8.60323e-05	-0.0554083	-0.0314027	-0.0794138	0.000932855
1524	Gpr137b	8.64129e-05	-0.169027	-0.0804698	-0.257584	0.000936366
1525	Rnase4	8.69452e-05	-0.0862038	-0.0470413	-0.125366	0.000941516
1526	Prdx2	8.73317e-05	-0.0510465	0.0463824	-0.148475	0.000945083
1527	Hoxa7	8.81215e-05	-0.061529	-0.0368575	-0.0862005	0.000953005
1528	Atrx	8.88584e-05	-0.129569	-0.0467662	-0.212371	0.000960133
1529	Trp53inp1	8.88969e-05	-0.0717443	-0.0428137	-0.100675	0.000960133
1530	Sh3gl1	8.89654e-05	-0.112334	-0.0647636	-0.159904	0.000960245
1531	Specc1	8.97738e-05	-0.118467	-0.0692995	-0.167635	0.000968337
1532	Atp1a3	9.008e-05	-0.0805301	-0.0465903	-0.11447	0.000971006
1533	Adam23	9.02494e-05	0.111363	0.171715	0.0510114	0.000971838
1534	Trim11	9.02749e-05	-0.117386	-0.0607999	-0.173972	0.000971838
1535	Plec	9.05419e-05	0.0884442	0.136834	0.040054	0.000974078
1536	Grifin	9.12299e-05	-1.46618	NA	NA	0.000980841
1537	Cetn4	9.1513e-05	0.0627532	0.0976101	0.0278962	0.000983244
1538	Adipor2	9.16926e-05	-0.138448	-0.0705274	-0.206369	0.000984533
1539	Arsb	9.18872e-05	-0.126148	-0.0678512	-0.184445	0.000985981
1540	Gm26520	9.21484e-05	-1.46618	NA	NA	0.000987679
1541	Slf2	9.2165e-05	-0.0967683	-0.0538319	-0.139705	0.000987679
1542	Bet1	9.28437e-05	-0.113772	-0.0455852	-0.181959	0.000994307
1543	Ifi204	9.36762e-05	0.122932	0.185601	0.0602631	0.00100257
1544	Nhp2	9.4221e-05	0.206449	0.298626	0.114273	0.00100775
1545	Fam168b	9.50114e-05	-0.146185	-0.0716982	-0.220672	0.00101555
1546	Srrm2	9.64138e-05	-0.13295	-0.0543212	-0.211578	0.00102987
1547	Tmed9	9.65367e-05	-0.103346	-0.0177494	-0.188943	0.00103052
1548	Adam10	9.7346e-05	0.124262	0.185164	0.0633611	0.00103848
1549	Prdx6	9.77724e-05	0.156937	0.241491	0.0723836	0.00104236
1550	Stxbp6	9.83525e-05	-0.0676316	-0.0395273	-0.095736	0.00104787
1551	Rasa2	9.87552e-05	-0.118282	-0.0680911	-0.168473	0.00105148
1552	Selenow	9.9078e-05	-0.13701	-0.0654172	-0.208602	0.00105424
1553	Ccdc182	9.97222e-05	0.0419791	0.067947	0.0160112	0.00106041
1554	Chd6	0.000101434	-0.110436	-0.0595994	-0.161274	0.00107792
1555	Mau2	0.00010222	-0.125992	-0.0658964	-0.186087	0.00108557
1556	Fam3c	0.000102517	-0.125183	-0.0587987	-0.191567	0.00108802
1557	Dpm3	0.00010263	-0.123973	-0.0359325	-0.212013	0.00108853
1558	Ppp1r14a	0.000102871	0.0764442	0.13598	0.0169087	0.00109038
1559	Eif1ax	0.000103067	0.157731	0.247689	0.0677731	0.00109176
1560	Glrx3	0.000103566	-0.206424	-0.111612	-0.301236	0.00109634
1561	Atp5f1	0.000103667	0.125639	0.18216	0.0691175	0.00109671
1562	E2f2	0.000104363	0.046984	0.0749188	0.0190492	0.00110228
1563	Hist3h2a	0.000104394	-0.126805	-0.0724125	-0.181197	0.00110228
1564	Krtcap2	0.000104373	0.0764929	0.158433	-0.00544732	0.00110228
1565	Dusp4	0.000105362	-0.0628905	-0.0358022	-0.0899788	0.00111179
1566	Ppp1r3d	0.000105601	0.0219832	0.0402486	0.00371783	0.00111359
1567	Tpm1	0.00010708	-0.125607	-0.0698886	-0.181326	0.00112848
1568	Cpne4	0.00010775	-1.46618	NA	NA	0.00113481
1569	Gm16685	0.000109033	-1.46618	NA	NA	0.00114744
1570	Ikbkb	0.000109157	0.196505	0.28735	0.105659	0.00114744
1571	Sgk1	0.000109157	0.147747	0.219491	0.0760033	0.00114744
1572	Erp44	0.000109981	-0.166656	-0.0814553	-0.251856	0.00115462
1573	Rfx7	0.000109922	-0.0818126	-0.0465899	-0.117035	0.00115462
1574	Ndufa1	0.000111156	0.135603	0.216974	0.0542332	0.00116594
1575	Nedd9	0.0001112	-0.126029	-0.0586094	-0.193449	0.00116594
1576	Zfp263	0.000111625	0.141835	0.213225	0.0704439	0.00116965
1577	Cbfa2t3	0.000111846	-0.173882	-0.0862221	-0.261543	0.00117057
1578	Ccng2	0.000111854	-0.101876	-0.0450563	-0.158696	0.00117057
1579	Atp6v1a	0.000112838	0.161611	0.238179	0.0850439	0.00118012
1580	Polr2m	0.000114124	-0.178239	-0.0982353	-0.258243	0.00119281
1581	Tax1bp3	0.000114867	0.16363	0.241439	0.0858211	0.00119982
1582	Gm47754	0.000115238	1.76264	NA	NA	0.00120293
1583	Cx3cr1	0.000115998	0.0618838	0.0962001	0.0275674	0.0012101
1584	Gm15880	0.000117725	0.02757	0.0482396	0.00690035	0.00122734
1585	Tns4	0.000118501	0.0521929	0.0821668	0.022219	0.00123465
1586	Dram1	0.000118678	0.0528678	0.0839284	0.0218072	0.00123572
1587	Irf7	0.000118983	-0.178797	-0.0788936	-0.278699	0.00123811
1588	Dennd4a	0.000121459	0.204898	0.298235	0.111561	0.00126308
1589	Cycs	0.000121811	0.13741	0.219221	0.0555986	0.00126594
1590	Creld2	0.000122018	-0.143047	-0.0572383	-0.228856	0.0012673
1591	Hbp1	0.000122537	-0.106696	-0.0545075	-0.158884	0.00127189
1592	Kit	0.000122923	0.113855	0.180256	0.0474544	0.00127509
1593	Gnpda1	0.000123372	0.0885595	0.149357	0.0277623	0.00127895
1594	Scpep1	0.000124643	-0.157269	-0.0811932	-0.233345	0.00129132
1595	Lzts1	0.000125262	-0.0855637	-0.0498611	-0.121266	0.00129692
1596	Evi2a	0.000125699	-0.0583244	0.035104	-0.151753	0.00130062
1597	Rrp15	0.000125977	0.115365	0.173723	0.0570065	0.00130269
1598	Ctso	0.000126491	-0.122624	-0.0646865	-0.180561	0.00130718
1599	Rps12	0.000127029	0.0596675	0.0871245	0.0322105	0.00131192
1600	Pxmp2	0.000128475	-0.0514725	-0.0293543	-0.0735906	0.00132602
1601	Gm49368	0.000130846	0.0393238	0.0645762	0.0140715	0.00134965
1602	Parp10	0.000131333	0.0716503	0.110515	0.0327855	0.00135383
1603	Zbtb10	0.000133124	-0.0644682	-0.0381412	-0.0907952	0.00137143
1604	Ms4a4b	0.000133284	0.0520132	0.0847451	0.0192812	0.00137222
1605	Stat1	0.000133604	0.191178	0.291028	0.0913276	0.00137467
1606	Cox7b	0.000134829	0.106454	0.168375	0.0445332	0.00138641
1607	Ppm1e	0.000135484	-1.46618	NA	NA	0.00139227
1608	Gde1	0.000136998	0.134874	0.201028	0.0687191	0.00140696
1609	Dhx58	0.000138696	0.0982001	0.148819	0.0475809	0.00142351
1610	Rps29	0.000142792	-0.0546844	-0.0282958	-0.081073	0.00146463
1611	Lrp8	0.00014507	-0.0913879	-0.0500875	-0.132688	0.00148708
1612	Cox7a1	0.000148037	0.0521739	0.0823714	0.0219765	0.00151656
1613	Cbl	0.000148193	-0.161756	-0.0819581	-0.241553	0.00151721
1614	Cd68	0.000149123	0.21268	0.310402	0.114959	0.00152579
1615	Fam43a	0.000150091	-0.0746517	-0.0145002	-0.134803	0.00153473
1616	4732491K20Rik	0.000152487	-1.46618	NA	NA	0.00155731
1617	Appl2	0.000152437	0.0449588	0.0722476	0.01767	0.00155731
1618	Aes	0.000152849	-0.176937	-0.0839713	-0.269902	0.00156004
1619	Tyk2	0.000157498	-0.110043	-0.0600775	-0.160009	0.00160649
1620	Edem2	0.000157751	-0.146306	-0.06188	-0.230732	0.00160808
1621	C130026I21Rik	0.000162359	-0.125315	-0.0690494	-0.18158	0.00165308
1622	Nr4a1	0.000162465	0.193795	0.299519	0.0880714	0.00165308
1623	Zcchc18	0.00016238	-0.0476999	-0.0276235	-0.0677764	0.00165308
1624	Ptgr1	0.000163129	0.0761499	0.117592	0.0347079	0.00165881
1625	Pdcd2l	0.000164532	-0.140199	-0.0691738	-0.211224	0.00167205
1626	Slco5a1	0.000165313	-1.46618	NA	NA	0.00167895
1627	Sntg2	0.000165841	-1.46618	NA	NA	0.00168329
1628	Areg	0.000167133	0.105075	0.163549	0.0466007	0.00169535
1629	Plpp6	0.000172611	-0.0793306	-0.0443439	-0.114317	0.00174985
1630	Mast4	0.000173642	-0.0868771	-0.0488634	-0.124891	0.00175922
1631	Atp6ap2	0.000173828	0.188563	0.279068	0.0980586	0.00176002
1632	Cox6b2	0.000174483	0.0652297	0.101573	0.0288861	0.00176557
1633	Insl6	0.000175765	-0.0874414	-0.0478423	-0.127041	0.00177644
[truncated: 14,881 more rows]

## Sheet: cDC2_GSEA
name	size	es	nes	p	fdr_q	fwer_p	rank_at_max	leading_edge	direction
[truncated: 40 more rows]

[truncated: 34 more sheets: pDC_DEG, pDC_GSEA, CD8+_T_cells_PT_Corr_Genes, CD8+_T_cells_PT_Corr_GSEA, Gr-MDSC_A_Macrostate_Genes, Gr-MDSC_A_Macrostate_GSEA, ISG-Neutrophil_Macrostate_Genes, ISG-Neutrophil_Macrostate_GSEA, Gr-MDSC_C_Macrostate_Genes, Gr-MDSC_C_Macrostate_GSEA, Gr-MDSC_D_Macrostate_Genes, Gr-MDSC_D_Macrostate_GSEA, IFN-Responsive_B_cells_DEG, IFN-Responsive_B_cells_GSEA, Mature_B1_B_cells_DEG, Mature_B1_B_cells_GSEA, Mature_B2_B_cells_DEG, Mature_B2_B_cells_GSEA, Mature_B3_B_cells_DEG, Mature_B3_B_cells_GSEA …]
