# Supplementary material for: Non-cell-autonomous cancer progression from chromosomal instability
Source: Nature. 2023 Aug 23;620(7976):1080–8. doi: 10.1038/s41586-023-06464-z (PMC10468402; doi:10.1038/s41586-023-06464-z)
Supplement: Supplementary file 6 — Data underlying the Circos plots in Fig. 4a and Extended Data Fig. 12e. [file 41586_2023_6464_MOESM6_ESM.xlsx]

## Sheet: ligand receptor stats
cell type	target	type	cell_type_DC1	differential_abundance_score	MAST_log2FC_highCIN_vs_lowCIN_mouse	MAST_fdr_highCIN_vs_lowCIN_mouse	numInteractions_fdr25_highCIN_vs_lowCIN	MAST_log2FC_highCIN_vs_noSTING	MAST_fdr_highCIN_vs_noSTING	numInteractions_fdr25_highCIN_vs_noSTING	target_human	MAST_log2FC_highCIN_vs_lowCIN_human	MAST_fdr_highCIN_vs_lowCIN_human	numInteractions_fdr25_human
B cells	Kcnn4	receptor	-1.9496	-0.203334	-0.00329755	1	367	0.00987152	0.569869	21	KCNN4	0.033455	0.721439	84
B cells	Sdc1	receptor	-1.93904	-0.204546	-0.00764969	1	64	0.0128523	1	137	SDC1	0.000541422	1	2
B cells	Prlr	receptor	-1.92589	-0.15626	0.00052266	1	32	-0.686015	0.924299	1	PRLR	0.00673745	1	0
B cells	Spn	both	-1.92309	-0.195846	-0.00104339	0.852575	45	0.0085612	0.828227	64	SPN	-0.0223758	0.163014	8
B cells	Cd28	both	-1.92171	-0.127583	-0.00237969	1	75	0.00385902	1	85	CD28	-0.00213067	1	0
B cells	Cd93	receptor	-1.81973	0.205362	0.0159367	0.665489	122	0.0116869	1	117	CD93	0.0343622	8.2007e-07	0
B cells	Cd44	both	-1.81821	-0.16927	0.0088988	0.914821	353	0.00715889	1	28	CD44	0.0116412	1	53
B cells	Slc16a1	receptor	-1.81214	-0.204171	-0.00314637	1	32	-0.0045052	1	3		0	1
B cells	St14	receptor	-1.72204	-0.440852	-0.0224705	0.115248	29	0.00600292	1	97	ST14	0.00219087	1	0
B cells	Thbd	receptor	-1.71097	-0.292633	0.000693699	1	30	-0.00312712	1	1	THBD	0.0150491	0.00114163	0
B cells	Yars	both	-1.68686	-0.38839	0.00153897	1	23	0.00738057	1	5	YARS	-0.0452293	0.489617	4
B cells	Cd36	receptor	-1.6757	-0.22661	0.00079749	0.877256	8	0.00075648	1	1	CD36	0.00550722	1	0
B cells	Entpd1	both	-1.63299	-0.0867832	-0.0001485	1	19	-0.00491164	1	20	ENTPD1	-0.0308897	0.868132	6
B cells	Ly96	receptor	-1.31334	-0.190237	0.00984426	0.770029	37	0.0105108	1	120	LY96	-0.0161129	1	70
B cells	Selplg	both	-0.777366	-0.525637	-0.0175058	0.185771	22	0.0221345	1	7	SELPLG	0.00393548	1	1
B cells	Tmem126a	receptor	-0.24698	-0.660105	-0.0252219	0.148648	1	0.0133753	1	1157		0	1
B cells	Plxnc1	both	-0.221369	-0.659554	-0.0121779	0.700387	1	-0.00737529	1	27	PLXNC1	-0.0173176	0.971201	12
B cells	Itgb1	receptor	-0.147386	-0.537978	0.00955238	0.877256	1	0.0263537	0.191959	1520	ITGB1	-0.0278775	1	72
B cells	Ripk1	receptor	-0.0542445	-0.905477	-0.0132093	0.793553	1	0.0164271	1	1	RIPK1	0.00738493	1	1
B cells	Slc7a1	receptor	0.0505854	-0.599514	-0.0027078	0.94918	7	-0.0126528	1	84	SLC7A1	-0.00267265	1	3
B cells	Il17ra	receptor	0.172859	-0.514228	0.00135368	0.960429	7	-0.00772996	1	325	IL17RA	-0.00318024	1	7
B cells	Csf2rb	receptor	0.345687	-0.278101	-0.00177282	1	2	0.0013224	1	31		0	1
B cells	Traf2	receptor	0.362693	-0.443175	0.0151377	0.648335	4	0.00780562	1	6	TRAF2	-0.00346029	1	5
B cells	Tgfbr1	receptor	0.362747	-0.608005	0.012787	0.838949	2	0.0301836	0.752296	420	TGFBR1	0.00860016	1	0
B cells	Lilrb4-mean	both	0.427	-0.0597909	-0.00404067	1	2	-0.00274747	1	4	LILRB4	-0.0278619	0.542786	279
B cells	Itgav	receptor	0.85847	-0.359345	-0.00164309	1	1	0.00683655	1	10	ITGAV	0.0145364	0.908971	2
B cells	Alox5ap	both	0.941938	-0.371937	-0.00392625	0.975429	1	0.000977741	1	2	ALOX5AP	0.14753	0.0151787	16
B cells	Cd22	both	1.23141	-0.720749	-0.0412886	0.398489	2	-0.150369	0.0393788	2	CD22	-0.0643119	0.92722	12
B cells	Sorl1	receptor	1.2581	-0.58713	-0.100071	0.00187633	1	-0.0342749	1	3	SORL1	0.0188097	1	1
B cells	Cd83	ligand	1.26044	-0.341245	-0.0129651	0.0185891	0	-0.450874	6.4143e-18	0	CD83	-0.267775	5.08951e-05	52
Endothelial cells	Cd81	receptor	-0.528764	0.42825	0.152044	1	4	-0.0836522	1	2	CD81	-0.399897	5.17219e-15	6426
Endothelial cells	Scarb1	receptor	-0.514947	0.528174	-0.0265082	1	1	0.276961	1	1	SCARB1	0.532166	2.99703e-21	102
Endothelial cells	Pecam1	both	-0.498847	0.371232	0.0126399	1	3	-0.061536	1	17	PECAM1	0.0827221	0.0962836	5362
Endothelial cells	FLT1_complex	receptor	-0.448449	0.565011	-0.144252	1	1	-0.0770597	1	3		0	1
Endothelial cells	Csf2ra	receptor	1.12409	-0.216576	0.0184559	1	1	0.0281249	1	1	CSF2RA	-0.00124077	0.805947	0
Macrophages/mMDSC	S100a9	ligand	-0.64256	-0.0664526	0.215768	4.65769e-27	123	0.326796	4.96337e-62	356	S100A9	0.641961	1.22615e-65	2900
Macrophages/mMDSC	Clu	ligand	-0.618171	0.818964	0.0395467	2.54846e-08	0	0.061194	1.45451e-24	5		0	1
Macrophages/mMDSC	Tmem126a	receptor	-0.615624	0.314243	0.0333612	0.0671978	5	-0.0370303	0.0647623	64		0	1
Macrophages/mMDSC	Hmgb1	ligand	-0.612977	0.279983	0.014538	0.0142316	90	0.06483	0.00572514	752		0	1
Macrophages/mMDSC	Pdcd1	both	-0.607856	0.0500212	0.00365633	0.35627	3	0.00588372	0.03384	1	PDCD1	-0.00642278	0.0541481	165
Macrophages/mMDSC	Slc1a5	receptor	-0.606813	0.231546	-0.00178813	0.0102941	120	-0.00223449	0.361646	37	SLC1A5	-0.0300746	0.00822083	572
Macrophages/mMDSC	Vsir	receptor	-0.60663	0.181777	0.0494156	0.00732153	330	0.00749978	0.0311962	44		0	1
Macrophages/mMDSC	Cmklr1	receptor	-0.576369	-0.0274281	-0.0180895	0.306917	53	-0.0501223	0.00626593	2	CMKLR1	0.0475529	0.0066195	1820
Macrophages/mMDSC	Cadm4	both	-0.574879	-0.260102	-0.00067741	0.90913	8	-0.00254306	0.449049	4	CADM4	-0.00251941	0.667982	0
Macrophages/mMDSC	Cxcr6	receptor	-0.570953	0.0329872	0.0015457	0.580802	1	0.0010516	0.841485	1	CXCR6	-0.0127707	7.04176e-05	82
Macrophages/mMDSC	Cd19	receptor	-0.562813	0.407921	-0.000653674	0.886985	1	0.000319222	0.923686	1	CD19	-0.00665247	0.125492	79
Macrophages/mMDSC	Adam10	ligand	-0.562142	0.721646	0.100671	1.79814e-11	1	0.0317151	0.0200204	18	ADAM10	0.169766	1.38789e-19	934
Macrophages/mMDSC	Ltbr	both	-0.55583	0.220675	-0.00726849	0.00961655	1	0.0143464	0.01074	22	LTBR	0.0962296	9.90954e-06	2479
Macrophages/mMDSC	Tslp	ligand	-0.555711	0.208211	0.0137912	0.0267605	0	0.026202	1.64254e-09	0	TSLP	0.00110478	0.639832	0
Macrophages/mMDSC	Tln1	ligand	-0.540809	0.207856	0.0429032	0.00332747	24	0.127365	2.43217e-14	532	TLN1	0.159145	9.18568e-10	4554
Macrophages/mMDSC	Lamp1	receptor	-0.537479	0.177294	0.0408199	1.20929e-06	58	0.0167208	0.0467761	8	LAMP1	-0.172664	1.79795e-24	6493
Macrophages/mMDSC	Tnfrsf13b	receptor	-0.533706	0.224625	0.00838812	0.0131859	1	-0.0283573	0.0604101	34	TNFRSF13B	-0.00405701	0.000855546	0
Macrophages/mMDSC	Tnfrsf1b	receptor	-0.524686	0.241566	0.00415637	0.0060454	23	0.0183689	0.00143582	1	TNFRSF1B	0.519889	2.41756e-102	1864
Macrophages/mMDSC	Cd28	both	-0.513424	-0.0687297	-0.00157844	0.925136	2	0.000490902	0.91193	1	CD28	0.0469857	2.03773e-22	54
Macrophages/mMDSC	Hspg2	ligand	-0.507902	0.25104	0.00648034	0.0245694	0	0.00660559	0.0224656	0	HSPG2	0.00160894	0.717976	5
Macrophages/mMDSC	Lgals8	ligand	-0.507207	-0.182093	-0.0553886	0.000250002	1	-0.0321462	0.0270884	5	LGALS8	0.064727	4.23445e-06	312
Macrophages/mMDSC	Epha2	both	-0.499599	0.222853	0.00918661	0.00529487	0	0.00813947	0.036571	0	EPHA2	0.00169873	0.981069	0
Macrophages/mMDSC	Traf3	receptor	-0.496302	0.168652	-0.0143179	0.0709101	1	0.0086763	0.0568882	1	TRAF3	-0.0769037	9.59552e-13	170
Macrophages/mMDSC	Ldlr	receptor	-0.491332	-0.298863	0.0201984	0.0349873	4	0.0308694	0.00120162	8	LDLR	0.00922462	0.702674	460
Macrophages/mMDSC	Nampt	ligand	-0.485865	0.180891	-0.00167168	0.0156648	14	-0.0680033	0.00790295	14	NAMPT	0.0112949	0.00993588	6740
Macrophages/mMDSC	Scarb1	receptor	-0.473112	0.186088	0.011365	0.263671	31	-0.00558909	0.376649	147	SCARB1	0.0561728	0.000145411	419
Macrophages/mMDSC	Hras	ligand	-0.463492	0.469166	0.0538152	0.000139876	9	0.00457879	0.0334218	217	HRAS	0.00214407	0.701167	2
Macrophages/mMDSC	Efnb1	both	-0.460696	0.354842	0.00417496	0.398177	1	0.000172535	1	11	EFNB1	0.029254	8.99588e-07	1
Macrophages/mMDSC	Serpine2	ligand	-0.457583	0.0742348	0.0364721	4.73507e-10	1	0.0436995	3.05205e-17	25	SERPINE2	-0.00188061	0.905577	91
Macrophages/mMDSC	Ly96	receptor	-0.453131	-0.681317	-0.0799613	8.99082e-08	2	-0.0135914	0.451282	2	LY96	0.177007	5.45832e-11	2424
Macrophages/mMDSC	Gpc1	receptor	-0.448942	-0.715836	-0.00647243	0.676489	1	0.00820337	0.331538	2	GPC1	0.00487634	0.114713	2
Macrophages/mMDSC	Nectin2	both	-0.441033	0.0968786	-0.0121713	0.205786	70	-0.00998667	0.442253	2		0	1
Macrophages/mMDSC	Wnt7b	ligand	-0.437717	0.375161	0.00924123	0.000649115	0	0.00705928	0.0367406	1	WNT7B	0.00143598	0.569114	0
Macrophages/mMDSC	Tradd	receptor	-0.428119	-0.378936	-0.0283403	0.125538	7	-0.034458	0.00243684	271	TRADD	-0.0440416	0.011064	686
Macrophages/mMDSC	Tnfsf8	both	-0.418723	0.39688	0.00329679	0.470592	3	-0.00587846	0.243411	1	TNFSF8	0.0321244	4.48045e-06	27
Macrophages/mMDSC	Tnfsf14	ligand	-0.414242	-0.759507	-0.0314776	0.000615017	0	-0.021853	0.0333253	1	TNFSF14	-0.0265002	0.000394713	236
Macrophages/mMDSC	Scarb2	receptor	-0.404266	0.121741	-0.0196072	0.153708	181	0.0309958	0.0145086	144		0	1
Macrophages/mMDSC	Sdc2	receptor	-0.392134	0.363412	0.00978701	0.0220663	1	-0.0123647	0.00691628	29	SDC2	0.00994329	0.567786	645
Macrophages/mMDSC	Tmem219	receptor	-0.391896	0.0139793	-0.00724114	0.378088	1	0.021984	0.684892	126	TMEM219	0.153535	3.54468e-12	7340
Macrophages/mMDSC	Psap	ligand	-0.391645	0.150379	-0.0349053	3.09592e-05	0	-0.0206607	0.0385283	0	PSAP	-0.373998	4.54271e-77	5153
Macrophages/mMDSC	Il2ra	receptor	-0.384043	0.0939629	-9.12794e-05	1	2	-0.000249013	1	11	IL2RA	0.197966	6.90642e-50	836
Macrophages/mMDSC	C5ar2	receptor	-0.37505	-0.282665	-0.00279787	0.616182	2	0.000181599	1	1	C5AR2	0.0504223	4.42637e-07	9
Macrophages/mMDSC	Psen2	ligand	-0.371488	0.201182	0.0198807	0.00568743	76	0.0461872	0.00158926	7		0	1
Macrophages/mMDSC	Ifngr2	receptor	-0.36448	0.25608	0.00646714	2.85282e-05	15	-0.0302877	0.126101	73	IFNGR2	0.0192814	0.0125292	6107
Macrophages/mMDSC	Entpd1	both	-0.353778	0.127023	-0.0113345	0.543533	39	-0.016489	0.525955	5	ENTPD1	0.0921758	1.65003e-09	452
Macrophages/mMDSC	Csf3r	receptor	-0.351527	-0.708217	-0.0736946	6.46919e-09	79	0.042973	0.000131172	31	CSF3R	-0.0892497	4.60326e-10	2442
Macrophages/mMDSC	Il10rb	receptor	-0.350975	-0.595167	-0.118465	3.1625e-08	7	0.00749406	0.00598917	21	IL10RB	0.00677613	0.139606	714
Macrophages/mMDSC	Tnfsf10	both	-0.342501	0.0191949	0.000356538	1	2	-0.00145804	0.981111	4	TNFSF10	-0.235592	2.60623e-25	5781
Macrophages/mMDSC	S100a8	ligand	-0.284427	-0.274258	0.184	1.81669e-17	115	0.346291	4.52242e-60	348	S100A8	-0.377188	7.06526e-24	984
Macrophages/mMDSC	Cxcr2	receptor	-0.268755	-0.506882	-0.00889281	0.169301	2	0.00439741	0.577468	4	CXCR2	0.00330323	0.130657	22
Macrophages/mMDSC	Tnfrsf11a	both	-0.248322	0.301852	0.0196918	0.01067	3	0.0403186	0.000873369	2	TNFRSF11A	0.0881582	8.01593e-24	84
Macrophages/mMDSC	Tspan5	receptor	-0.224229	-0.114248	0.0058297	0.416519	1	-0.00958564	0.261453	5	TSPAN5	0.00480564	0.22483	2
Macrophages/mMDSC	Crlf2	receptor	-0.219672	-0.530014	-0.0723075	0.00215417	2	0.0268683	0.00142035	276	CRLF2	0.00123251	0.533986	0
Macrophages/mMDSC	App	both	-0.204254	-0.362922	-0.0328569	1.16148e-05	3	0.00755017	0.000280416	49	APP	0.187384	6.04502e-26	1966
Macrophages/mMDSC	Il18rap	receptor	-0.19129	-0.334531	-0.00327517	0.891201	2	-0.000551278	0.955861	2	IL18RAP	-0.00109657	0.173104	31
Macrophages/mMDSC	Itga4	receptor	-0.190674	0.285742	0.00563204	0.0971144	162	0.0380523	0.00784599	2	ITGA4	0.254404	9.50075e-56	1093
Macrophages/mMDSC	Glg1	both	-0.181439	0.475572	0.0298448	0.000862843	4	0.0636969	2.3777e-06	4	GLG1	-0.0352968	0.0250712	1104
Macrophages/mMDSC	Itgal	both	-0.166713	0.34883	0.0461599	0.000227018	354	0.0184307	0.0126871	97	ITGAL	0.00809469	0.969313	927
Macrophages/mMDSC	Tnfrsf12a	receptor	-0.164555	-0.0114747	0.0227405	0.00106401	52	0.0317031	0.131415	15	TNFRSF12A	-0.014567	0.0206484	69
Macrophages/mMDSC	Rack1	receptor	-0.160617	0.521217	0.120869	9.24761e-61	597	0.0369735	4.02976e-06	179		0	1
Macrophages/mMDSC	Pvr	receptor	-0.160207	-0.335185	0.00464219	0.487429	1	-0.00115265	0.751194	6	PVR	0.00858019	0.480919	9
Macrophages/mMDSC	Ptprc	both	-0.159621	0.0683593	0.0159196	0.294064	303	0.0383578	0.00147755	96	PTPRC	-0.0433444	1.53684e-08	6739
Macrophages/mMDSC	Type_II_IFNR	receptor	-0.156022	-0.0576985	-0.0266403	0.0251077	173	0.0012056	0.363353	347		0	1
Macrophages/mMDSC	Ulbp1	both	-0.131217	0.29961	0.00514954	0.262313	16	0.00516463	0.199242	3	ULBP1	-0.00453294	0.0737257	1
Macrophages/mMDSC	Gpr35	receptor	-0.127704	-0.506362	-0.0375045	0.0193107	16	-0.0874339	3.9352e-05	33	GPR35	-0.0202421	0.0158763	357
Macrophages/mMDSC	Tnfrsf1a	receptor	-0.125418	-0.32982	-0.0666994	0.000294244	30	-0.0623297	8.02904e-05	478	TNFRSF1A	0.328884	3.05531e-44	2169
Macrophages/mMDSC	Ccr1	receptor	-0.125352	-0.475651	-0.0617614	0.00420109	11	-0.167077	6.71908e-15	206	CCR1	0.0277743	0.279693	1265
Macrophages/mMDSC	Calm1	ligand	-0.119103	-0.57836	-0.0566398	1.72122e-12	34	-0.0966184	5.06119e-36	27		0	1
Macrophages/mMDSC	Sema4a	both	-0.113938	-0.0814146	0.0155663	0.0998544	437	-0.044334	0.063137	48	SEMA4A	-0.20624	1.14684e-28	3481
Macrophages/mMDSC	Cd36	receptor	-0.109321	-0.331773	-0.000863198	0.0401708	37	0.0167799	0.0375751	1	CD36	0.00685981	1	1419
Macrophages/mMDSC	Tyrobp	receptor	-0.107901	0.402498	0.0741792	5.97974e-43	1	0.0082493	0.446918	1	TYROBP	0.100671	4.30248e-14	3063
Macrophages/mMDSC	Hsp90aa1	ligand	-0.0926274	-0.700601	-0.213114	1.03057e-39	17	-0.0703109	0.0017102	503	HSP90AA1	0.20169	3.88535e-12	7475
Macrophages/mMDSC	Tgm2	ligand	-0.0788294	-0.400421	-0.143559	1.65288e-13	27	-0.113473	1.06952e-07	71	TGM2	-0.235209	1.33192e-63	972
Macrophages/mMDSC	Ifngr1	receptor	-0.0635291	-0.285491	-0.0572221	0.000463802	291	0.0257902	0.00777149	157	IFNGR1	0.068223	0.0254288	701
Macrophages/mMDSC	Flt1	receptor	-0.0624125	-0.796536	-0.0207605	0.00168904	14	-0.00327053	0.923686	3	FLT1	-0.027597	0.00035737	901
Macrophages/mMDSC	Kit	receptor	-0.0583583	-0.0346369	0.0005445	1	5	0.000724294	1	4	KIT	1.55426	0.216951	0
Macrophages/mMDSC	Icam1	both	-0.0519695	0.0213839	-0.0494554	0.0407644	80	-0.0666045	0.00270113	0	ICAM1	-0.0878187	0.00341437	6479
Macrophages/mMDSC	Fcgr3	receptor	-0.0296035	-0.492342	-0.0853369	1.63452e-27	11	-0.0827798	8.85682e-25	91	FCGR2A	0.35468	2.67373e-41	6090
Macrophages/mMDSC	Tlr4	receptor	-0.0267259	-0.499816	-0.0381471	0.0170978	2	-0.0541339	0.000226481	128	TLR4	0.0650432	0.000593085	600
Macrophages/mMDSC	S1pr2	receptor	-0.0178702	-0.265044	-0.00950337	0.0746321	3	0.00672581	0.707791	1		0	1
Macrophages/mMDSC	Fpr2	both	-0.0111031	-0.140782	-0.01348	0.807184	185	-0.0490142	0.0077597	257	FPR2	-0.00328011	0.00317881	184
Macrophages/mMDSC	Csf2ra	receptor	-0.00419691	-0.253022	-0.0213172	0.0116077	284	-0.0602089	0.00457613	1109	CSF2RA	0.0295148	0.334694	934
Macrophages/mMDSC	Selplg	both	-0.00165618	-0.449584	-0.0460496	0.0245825	65	-0.0281472	0.118112	312	SELPLG	0.141447	4.2788e-15	886
Macrophages/mMDSC	Il2rg	receptor	0.0262133	-0.216234	-0.0809297	6.38886e-08	73	0.0387248	5.41198e-08	10	IL2RG	-0.37559	9.10989e-86	3270
Macrophages/mMDSC	Nrg1	both	0.029005	-0.851737	-0.166793	3.6034e-25	412	-0.0593826	0.00231225	177	NRG1	0.0283615	0.00140592	176
Macrophages/mMDSC	Tgfb1	ligand	0.0358689	-0.332482	-0.0167251	4.65616e-05	247	-0.126611	1.92409e-08	277	TGFB1	0.0572681	0.0203513	5821
Macrophages/mMDSC	Arf1	both	0.0419311	-0.437193	-0.0368368	0.0287526	61	-0.130743	8.20625e-22	117	ARF1	0.0566961	0.0911941	7159
Macrophages/mMDSC	GMCSFR	receptor	0.0467755	-0.210066	-0.0394612	0.0506253	430	-0.08352	9.89104e-05	931		0	1
Macrophages/mMDSC	Cd80	both	0.0642744	-0.080867	0.00909761	0.00907765	162	-0.13748	5.91434e-20	64	CD80	-0.0462275	6.49072e-05	353
Macrophages/mMDSC	Lrp1	receptor	0.0653069	-0.24411	0.00401354	0.000140077	43	0.0545803	4.70734e-07	23	LRP1	0.373933	7.18104e-61	2496
Macrophages/mMDSC	Havcr2	receptor	0.0689026	-0.30154	0.0254175	0.242137	20	-0.0339688	0.183383	32	HAVCR2	0.0285008	0.280774	3013
Macrophages/mMDSC	SIRB1_complex	both	0.0708888	-0.415854	-0.0670995	6.8894e-05	67	-0.126567	5.07509e-17	653		0	1
Macrophages/mMDSC	Csf2rb	receptor	0.0710283	-0.290218	-0.0563132	0.0109765	86	-0.0870481	0.000303555	63		0	1
Macrophages/mMDSC	Cd47	both	0.0711097	-0.665895	-0.0924651	2.52934e-05	22	-0.0588774	0.0184376	231	CD47	-0.222042	4.9407e-24	4621
Macrophages/mMDSC	IL4_receptor	receptor	0.08164	-0.372704	-0.0338311	0.0189613	14	0.027331	0.0013447	6		0	1
Macrophages/mMDSC	Il1r2	receptor	0.0850697	-0.267691	0.0165704	0.706202	17	-0.196876	6.21317e-33	986	IL1R2	-0.0502771	3.6223e-09	633
Macrophages/mMDSC	Ramp3	receptor	0.0898535	-0.325491	-0.00687136	0.93336	36	-8.0377e-05	0.914018	41	RAMP3	-0.000517501	1	0
Macrophages/mMDSC	Il13ra1	receptor	0.0987498	-0.554468	-0.042705	0.00516141	12	-0.0731016	0.000123361	153	IL13RA1	0.105483	2.29071e-06	1804
Macrophages/mMDSC	Sell	both	0.101075	-0.304193	-0.0290385	0.00212344	1	-0.00152834	1	7	SELL	-0.10613	7.24793e-18	612
Macrophages/mMDSC	Osm	ligand	0.106879	-0.451592	-0.00744826	6.94449e-05	12	-0.223072	5.16568e-23	2	OSM	0.226415	6.19127e-22	1951
Macrophages/mMDSC	Gnas	ligand	0.108668	-0.606224	-0.0749314	8.68506e-06	87	-0.0867315	7.6751e-07	243	GNAS	0.0925622	0.00195919	7272
Macrophages/mMDSC	Itga1	receptor	0.11002	-0.825804	-0.0391527	1.65637e-06	71	-0.00815049	0.608919	2	ITGA1	-0.00383997	0.211487	0
Macrophages/mMDSC	Lsr	ligand	0.113813	-0.496172	-0.0287016	0.0251326	77	-0.0603979	4.97215e-06	100	LSR	-0.008564	0.0636564	65
Macrophages/mMDSC	Hmmr	receptor	0.117287	0.42869	0.00600394	0.0180693	284	0.000534548	0.882718	6	HMMR	0.0115742	0.00192577	3
Macrophages/mMDSC	Itgb2	receptor	0.125888	-0.337069	-0.0433425	0.0728388	628	-0.176478	7.60542e-17	336	ITGB2	0.0072657	5.07846e-07	7836
Macrophages/mMDSC	Ccr2	receptor	0.126316	-0.487167	-0.145309	1.06813e-12	105	-0.208085	1.70896e-19	852	CCR2	0.0047449	0.71855	72
Macrophages/mMDSC	Ltb	both	0.127179	-0.160646	-0.029632	0.123444	93	-0.0464528	0.00184283	62	LTB	-0.0580235	4.686e-09	74
Macrophages/mMDSC	Itgb7	receptor	0.128918	-0.515491	-0.101378	1.07355e-12	439	-0.086013	7.16663e-09	822	ITGB7	-0.0576745	1.43333e-16	1113
Macrophages/mMDSC	Alox5ap	both	0.132842	-0.54454	-0.0177919	0.651427	184	-0.154875	2.4374e-15	818	ALOX5AP	-0.128415	3.22712e-14	978
Macrophages/mMDSC	Ccl24	ligand	0.135558	-0.751512	-0.316707	1.66198e-39	92	-0.316349	4.99068e-38	364	CCL24	0.019885	1.79894e-08	1
Macrophages/mMDSC	Acvrl1	receptor	0.136555	-0.647057	-0.0705259	5.59626e-07	13	-0.0281223	0.0941845	148	ACVRL1	0.0027678	0.904456	171
Macrophages/mMDSC	Traf1	receptor	0.138025	-0.324869	-0.0570547	0.00166955	159	-0.0556994	0.0119312	92		0	1
Macrophages/mMDSC	Adora2b	both	0.139277	-0.407448	-0.0253526	0.102934	169	-0.0825616	2.21018e-09	270	ADORA2B	-0.00187126	0.78823	4
Macrophages/mMDSC	Hp	ligand	0.139846	-0.397584	-0.11648	2.66928e-10	543	-0.039319	0.0109374	540	HP	0.00149469	0.572667	1
Macrophages/mMDSC	Thbs1	both	0.14318	-0.290886	-0.00805535	0.00156861	265	-0.0352748	0.054593	340	THBS1	0.499436	1.54789e-103	938
Macrophages/mMDSC	Cd44	both	0.143819	-0.422256	-0.0385308	0.0273321	72	-0.0762752	0.000329852	388	CD44	-0.298973	2.97358e-44	8765
Macrophages/mMDSC	Plaur	receptor	0.147255	-0.559235	-0.0911689	0.000707338	54	-0.354671	7.58971e-63	54	PLAUR	-0.153364	4.26363e-13	6751
Macrophages/mMDSC	Vegfa	ligand	0.14869	-0.290577	-0.0691518	0.000209876	69	-0.0817104	2.50968e-07	104	VEGFA	0.100598	1.73697e-08	2246
Macrophages/mMDSC	Alcam	receptor	0.149516	-0.130082	0.0244003	0.0471165	30	-0.0150624	0.0205333	2	ALCAM	-0.0174327	0.811417	1764
Macrophages/mMDSC	Lgals3	ligand	0.150719	-0.828771	-0.236477	6.77889e-52	58	-0.257191	1.87857e-68	112		0	1
Macrophages/mMDSC	Sema4d	both	0.153015	0.00892118	0.0257102	0.0495356	216	-0.00468054	0.901221	15	SEMA4D	-0.106642	1.02101e-15	414
Macrophages/mMDSC	Anxa1	ligand	0.155726	-0.380298	-0.0171728	0.0379512	75	-0.13094	2.98963e-09	614	ANXA1	-0.194521	1.12814e-16	5760
Macrophages/mMDSC	Lilrb4-mean	both	0.158353	-0.44394	-0.0669075	0.000985641	38	-0.117765	7.2512e-12	171	LILRB4	-0.587485	4.18617e-132	10109
Macrophages/mMDSC	Cd86	both	0.159271	-0.0815836	-0.0685877	0.00898672	365	-0.140542	2.84608e-10	27	CD86	-0.210026	4.19313e-24	5380
Macrophages/mMDSC	Vim	ligand	0.159344	-0.650817	-0.0853479	2.52328e-07	98	-0.123961	1.35825e-09	499	VIM	-0.419207	2.47101e-68	8896
Macrophages/mMDSC	Anxa2	ligand	0.159764	-0.721538	-0.212767	7.84109e-21	538	-0.24336	3.12835e-25	274		0	1
Macrophages/mMDSC	Il1rn	ligand	0.163583	-0.0169189	-0.0741379	0.00683095	149	-0.258994	1.05842e-33	1	IL1RN	-0.0386352	2.27753e-07	3194
Macrophages/mMDSC	aXb2_complex	both	0.164782	0.030708	-0.0358336	0.0234568	254	-0.0616739	1.58606e-05	84		0	1
Macrophages/mMDSC	Tlr2	receptor	0.169513	0.34881	0.0914797	3.3021e-05	856	0.0579293	0.0330089	48	TLR2	-0.0410085	1.60805e-05	151
Macrophages/mMDSC	Ptgs2	ligand	0.180381	-0.176666	-0.0237182	0.0260503	41	-0.241314	7.56884e-27	5	PTGS2	0.0168791	0.56972	628
Macrophages/mMDSC	Inhba	ligand	0.183822	-0.450255	-0.119591	2.24695e-11	161	-0.297088	1.64122e-51	240	INHBA	-0.11524	5.44285e-17	773
Macrophages/mMDSC	Sdc1	receptor	0.184923	-0.274395	-0.0320075	0.0237521	210	-0.0900267	1.03278e-10	59	SDC1	0.00353337	0.48058	2
Macrophages/mMDSC	Ccrl2	receptor	0.186188	0.0164714	0.0390846	0.36901	365	-0.25779	2.80443e-37	4	CCRL2	-0.148193	4.6143e-21	537
Macrophages/mMDSC	Pecam1	both	0.18722	-1	-0.134484	9.74854e-26	191	-0.0480989	3.71691e-05	1	PECAM1	0.09119	3.58175e-06	1384
Macrophages/mMDSC	C5ar1	both	0.190486	-0.445055	-0.0955815	2.0171e-05	51	-0.147446	6.76206e-11	79	C5AR1	0.611156	2.41157e-113	1832
Macrophages/mMDSC	Gpnmb	receptor	0.194449	-0.217769	-0.00044903	0.796445	1	-0.0103228	0.0842732	4	GPNMB	-0.408647	2.25424e-47	3265
Macrophages/mMDSC	Cd9	receptor	0.203091	-0.162135	0.0584944	0.00512797	351	-0.384238	4.06736e-63	379	CD9	-0.653874	3.69161e-143	8188
Macrophages/mMDSC	Adgrg5	receptor	0.209226	0.216953	0.00492151	0.517967	12	-0.0312046	0.016983	36	ADGRG5	-0.00172606	0.640278	37
Macrophages/mMDSC	Bsg	ligand	0.209319	-0.564119	-0.0870478	3.6903e-08	160	-0.100879	6.17105e-15	329	BSG	-0.0302617	0.578581	5525
Macrophages/mMDSC	aMb2_complex	both	0.214063	-0.233353	-0.0413323	0.00801337	346	-0.0784128	0.000210624	498		0	1
Macrophages/mMDSC	Cd40	receptor	0.2163	0.208578	3.36724e-05	0.407274	50	-0.0388732	0.0602175	5	CD40	-0.312544	8.47756e-56	2268
Macrophages/mMDSC	Bex3	receptor	0.219354	0.415559	0.0436205	0.000140077	67	-0.0275312	0.0369304	146		0	1
Macrophages/mMDSC	Il7r	receptor	0.241099	-0.4767	-0.062044	0.00050333	26	-0.168889	1.1724e-26	144	IL7R	-0.128785	2.03025e-13	422
Macrophages/mMDSC	Itgam	receptor	0.250899	-0.249236	-0.0215618	0.00815047	19	0.00622332	0.00116876	2	ITGAM	0.0031159	0.932422	2799
Macrophages/mMDSC	Cxcl3	ligand	0.259085	-0.650945	-0.112533	1.12666e-08	777	-0.138791	2.81167e-12	152		0	1
Macrophages/mMDSC	Pgf	ligand	0.26535	-0.862288	-0.0585483	2.34983e-10	547	-0.0370646	0.000163633	0	PGF	0.000857716	0.769372	8
Macrophages/mMDSC	Mif	ligand	0.296595	-0.285386	-0.0609047	7.53633e-08	220	-0.086784	4.72583e-22	241	MIF	-0.19826	6.45598e-16	6110
Macrophages/mMDSC	Adam15	ligand	0.371086	0.510149	0.0665347	1.0332e-06	2	0.102874	2.78556e-10	29	ADAM15	0.0288346	0.0792879	553
Macrophages/mMDSC	Jag2	both	0.374618	0.618814	0.00717576	0.46867	4	0.000871403	0.330141	1	JAG2	-0.00283306	0.278009	0
Macrophages/mMDSC	Itgb1	receptor	0.380522	0.0442137	0.0312991	0.0535745	3	0.107373	7.85727e-15	131	ITGB1	0.0846353	0.00354874	3150
Macrophages/mMDSC	Plxnb2	both	0.41908	0.358769	0.0330308	0.00237998	0	0.0873589	6.9968e-09	1	PLXNB2	-0.0652697	0.000209508	1996
Macrophages/mMDSC	Ebi3	ligand	0.438066	0.126815	-0.0316138	0.00936996	1	-0.0246133	0.0394936	0	EBI3	0.0419477	0.000356427	348
Macrophages/mMDSC	Mcfd2	receptor	0.450157	-0.419977	-0.0562046	0.000276398	79	-0.0207954	0.00030454	4	MCFD2	-0.00162763	0.463997	576
Macrophages/mMDSC	Lrp6	receptor	0.477691	0.530363	0.0157445	0.00603338	3	0.0107762	0.153017	1	LRP6	-0.00489457	0.00881164	17
Macrophages/mMDSC	P2rx4	receptor	0.584875	0.0657119	-0.0482458	0.126372	103	0.0257616	0.000875376	20		0	1
Macrophages/mMDSC	Adam9	ligand	0.602212	0.364246	0.0337017	0.0137242	0	0.0230136	0.000703394	40	ADAM9	0.273394	4.74988e-50	819
Macrophages/mMDSC	aVb5_complex	receptor	0.612696	0.489672	0.0352036	0.000955152	1	0.0455003	2.92877e-06	4		0	1
Macrophages/mMDSC	Klrb1-mean	both	0.632867	0.110127	-0.00189901	1	2	-0.00640876	0.206576	20	KLRB1	-0.00488983	0.192224	4
Macrophages/mMDSC	Klrb1b	receptor	0.636142	0.121889	-0.0032315	1	2	-0.0106318	0.221754	17		0	1
Macrophages/mMDSC	Mmp13	ligand	0.636919	-0.396875	-0.0752546	3.73665e-06	188	-0.0891442	3.99049e-08	60	MMP13	1.55426	0.812616	0
Macrophages/mMDSC	Sdc4	receptor	0.658866	-0.681975	-0.217776	2.50516e-36	355	0.106893	1.1615e-11	36	SDC4	-0.162216	8.0879e-48	534
Macrophages/mMDSC	Flrt2	receptor	0.662982	-0.880444	-0.0435452	1.85453e-18	64	0.000840487	0.840983	1		0	1
Macrophages/mMDSC	St6gal1	ligand	0.725152	0.905777	0.0401383	5.60619e-05	0	0.0203523	0.00982405	0	ST6GAL1	0.16108	9.20318e-37	246
Macrophages/mMDSC	Vipr1	receptor	0.732189	0.657316	0.00281879	0.724412	28	0.00410434	0.355632	4	VIPR1	0.00181225	0.670216	0
Macrophages/mMDSC	P2ry6	receptor	0.757703	0.174148	-0.0201423	0.313994	7	0.0483859	1.50168e-07	45	P2RY6	0.048336	0.0473287	2231
Macrophages/mMDSC	Cfh	ligand	0.771287	0.522469	0.010509	0.00856177	86	0.0554226	5.40388e-08	9	CFH	-0.0143507	0.0148766	106
Macrophages/mMDSC	Cd74	both	0.803896	-0.134954	-0.215735	7.05724e-24	816	-0.0422429	0.214484	949	CD74	-0.370813	7.05601e-50	385
Macrophages/mMDSC	Il18bp	receptor	0.838086	-0.116806	-0.0970982	3.46713e-08	460	-0.0208113	0.605564	3	IL18BP	-0.0992552	1.03681e-08	1478
Macrophages/mMDSC	Fam3c	ligand	0.882738	0.593416	0.0323764	0.000382834	86	0.0293742	0.000875376	29	FAM3C	0.0155151	0.00539079	52
Macrophages/mMDSC	Cd83	ligand	0.884755	0.502408	0.110045	9.00416e-12	539	0.032873	0.00517087	57	CD83	-0.5214	1.68936e-91	8798
Macrophages/mMDSC	Il4ra	receptor	0.906705	-0.644382	-0.133022	1.81492e-16	374	0.000801126	0.00198587	33	IL4R	0.0523354	0.00218155	422
Macrophages/mMDSC	Spon1	ligand	0.908188	0.270872	-0.0591691	0.0031935	79	-0.0951711	2.35658e-07	56		0	1
Macrophages/mMDSC	Tnfrsf21	receptor	0.950662	0.519424	0.0396805	0.00192155	38	0.0171065	0.000436452	14	TNFRSF21	0.187535	1.75243e-59	176
Macrophages/mMDSC	Itgb5	receptor	1.04448	0.501383	0.133442	1.36396e-10	361	0.0889403	5.09558e-05	129	ITGB5	0.157986	4.91559e-47	420
Macrophages/mMDSC	Slc40a1	receptor	1.1065	0.331052	-0.00169687	0.647226	3	0.00615772	0.116102	4	SLC40A1	0.570843	5.96557e-103	1232
Macrophages/mMDSC	Sirpa	both	1.17269	0.178508	-0.0129965	9.82982e-05	10	0.0858897	2.03149e-08	15	SIRPA	0.269807	4.36547e-29	2787
Macrophages/mMDSC	Ptprj	receptor	1.18713	0.301815	-0.00137483	0.0344687	2	0.064999	1.79101e-08	9		0	1
Macrophages/mMDSC	Ccl2	ligand	1.23203	-0.217235	-0.0733386	5.0949e-07	641	-0.0779828	0.00504017	23	CCL2	-0.514007	3.18755e-34	4046
Macrophages/mMDSC	Itgb3	receptor	1.2413	-0.82863	-0.0608976	3.65829e-35	199	0.00251118	0.533211	1	ITGB3	0.000685052	0.37116	9
Macrophages/mMDSC	Trf	ligand	1.34503	0.560897	0.055667	1.10239e-06	876	0.118448	3.72558e-07	164	TF	-1.472	0.878627	0
Macrophages/mMDSC	Csf1r	receptor	1.38569	0.484253	0.0841454	3.88201e-06	46	0.182668	7.3765e-41	59	CSF1R	0.458865	1.09916e-76	6476
Macrophages/mMDSC	Nrp2	receptor	1.42372	0.0283389	-0.028649	0.0522919	54	0.125516	1.78184e-17	12	NRP2	0.0990278	0.0005928	3261
Macrophages/mMDSC	Pdgfa	ligand	1.46322	0.714696	0.0451651	6.91456e-05	27	0.0756142	1.70233e-12	19	PDGFA	0.00812964	0.0328372	16
Macrophages/mMDSC	Eng	receptor	1.48349	0.382785	-0.0142881	0.031225	34	0.00784872	0.489548	8	ENG	0.0982032	0.000209748	3143
Macrophages/mMDSC	P2rx7	receptor	1.48808	0.159373	-0.0186273	0.235385	4	0.0560209	3.70822e-07	3	P2RX7	-0.0913171	2.14844e-12	904
Macrophages/mMDSC	Tnfsf12	ligand	1.53199	0.505654	0.0196225	0.0285671	21	0.054518	2.22876e-05	1	TNFSF12	0.0436543	0.000481155	105
Macrophages/mMDSC	Cd93	receptor	1.55958	0.608301	0.0980077	4.91805e-11	551	0.0488482	9.41211e-05	88	CD93	0.805564	7.41856e-278	2704
Macrophages/mMDSC	Tgfbr1	receptor	1.67776	0.596614	0.0320921	0.000876774	286	0.107875	9.6685e-19	49	TGFBR1	0.0220817	0.15171	249
Macrophages/mMDSC	Lair1	both	1.69407	0.302475	0.0143126	0.0159979	118	0.0171704	0.00175036	121	LAIR1	0.0443232	0.425521	7792
Macrophages/mMDSC	Il11ra1	receptor	1.7886	0.564025	0.0150059	0.111646	10	0.0533482	2.61329e-07	3	IL11RA	0.00365676	0.463909	1
Macrophages/mMDSC	Cxcl16	ligand	1.87239	0.499037	0.149687	1.41021e-12	429	0.117355	9.19079e-08	100	CXCL16	0.014585	0.0470651	5153
Macrophages/mMDSC	Sdc3	receptor	1.98761	0.350689	-0.00234883	0.257424	64	0.095122	7.10267e-08	17	SDC3	0.0754343	8.83579e-05	1978
Macrophages/mMDSC	Mmp14	ligand	2.04602	0.235317	0.0227235	0.000101934	101	0.11452	9.5714e-16	37		0	1
Macrophages/mMDSC	Pdgfb	ligand	2.05168	0.748407	0.0492452	1.40552e-06	92	0.0809768	4.07596e-17	0	PDGFB	-0.0394927	3.43807e-06	201
Macrophages/mMDSC	Nrp1	receptor	2.05497	0.438943	0.0159423	0.243642	25	0.0671486	1.91761e-09	1	NRP1	0.239288	1.03976e-39	1310
Macrophages/mMDSC	Abca1	receptor	2.11173	0.452536	0.0226726	0.170066	292	0.156068	1.56835e-20	270	ABCA1	0.502756	1.06603e-83	2671
Macrophages/mMDSC	Siglec1	receptor	2.16443	0.705991	0.045456	1.11361e-07	4	0.05249	7.75894e-10	4	SIGLEC1	0.118391	1.40647e-06	3252
Macrophages/mMDSC	Apoe	ligand	2.1748	0.655649	0.134392	3.68975e-15	360	0.146275	9.38643e-13	4	APOE	-0.82986	3.50787e-79	4643
Macrophages/mMDSC	TGFbeta_receptor1	receptor	2.18242	0.533078	0.0133314	0.104646	43	0.052898	1.4995e-11	14		0	1
Macrophages/mMDSC	Kcnj10	receptor	2.19809	0.392204	-0.00134472	0.815238	99	0.0259322	4.42823e-05	3	KCNJ10	-0.0367583	1.61983e-30	67
Macrophages/mMDSC	Cd38	both	2.20086	0.54379	0.0781036	0.000716433	846	-0.026154	0.020926	221	CD38	-0.219831	6.45757e-41	2206
Macrophages/mMDSC	a9b1_complex	both	2.22681	0.373218	-0.00810096	0.0595526	16	0.0335084	2.03852e-09	23		0	1
Macrophages/mMDSC	Tgfbr2	receptor	2.23226	0.671166	0.086171	2.27986e-08	60	0.115049	3.08616e-18	83	TGFBR2	0.278483	2.83036e-46	1127
Macrophages/mMDSC	Axl	receptor	2.23781	0.512667	0.154933	7.83061e-15	540	0.0715788	1.72542e-10	458	AXL	-0.16858	1.83509e-27	1879
Macrophages/mMDSC	Col14a1	ligand	2.24293	0.900378	0.0777194	2.41998e-20	28	0.0462114	9.61639e-07	22	COL14A1	-0.00111957	0.717985	2
Macrophages/mMDSC	Trem2	receptor	2.29473	0.362147	0.0695631	3.65364e-05	281	0.165215	1.03953e-20	225	TREM2	0.0475853	0.0716658	3016
Macrophages/mMDSC	Itga9	receptor	2.35042	0.458081	-0.0243257	0.00817436	227	0.0823586	3.00575e-13	126	ITGA9	0.0684626	1.09235e-39	137
Macrophages/mMDSC	Pf4	ligand	2.3663	0.089719	0.00624294	1.95869e-09	575	0.146436	6.31054e-07	409		0	1
Macrophages/mMDSC	Igfbp4	ligand	2.37631	0.77588	0.2064	2.51726e-34	430	0.256831	8.11056e-59	380	IGFBP4	0.292621	6.93025e-52	1425
Macrophages/mMDSC	Cadm1	both	2.38205	0.55715	0.0928442	6.33792e-13	237	0.122158	1.30496e-25	208	CADM1	-0.0319556	7.24361e-06	1523
Macrophages/mMDSC	C1qa	ligand	2.40088	0.776188	0.550098	2.83792e-64	4057	0.496399	1.36021e-47	2302	C1QA	0.421184	7.81936e-24	4186
Macrophages/mMDSC	Cd72	both	2.43884	0.553646	0.125129	6.95452e-12	370	0.11114	5.07157e-10	221	CD72	-0.085805	1.67069e-07	1060
Macrophages/mMDSC	Selenop	ligand	2.45222	0.593626	0.169793	9.02076e-13	738	0.376271	3.74989e-79	364		0	1
Macrophages/mMDSC	Cd63	receptor	2.45708	0.511508	0.223976	5.23987e-19	664	0.390719	2.23176e-53	548	CD63	-0.194713	1.6988e-21	4589
Macrophages/mMDSC	Gas6	ligand	2.45744	0.665647	0.103507	1.57009e-13	156	0.167904	7.3765e-41	60	GAS6	0.271212	2.91545e-64	1281
Macrophages/mMDSC	Cx3cr1	receptor	2.45969	0.688072	0.289256	3.47763e-38	1088	0.293926	3.32734e-62	527	CX3CR1	0.0707385	1.32353e-17	39
Macrophages/mMDSC	Cd81	receptor	2.46526	0.471768	0.159743	9.19305e-13	383	0.118271	4.9872e-06	458	CD81	-0.161001	3.34568e-32	7024
Macrophages/mMDSC	Mrc1	both	2.47141	0.0790177	-0.0962576	6.35565e-22	1202	0.282532	3.8547e-49	650	MRC1	0.810842	5.57239e-201	3156
Macrophages/mMDSC	Vcam1	both	2.48802	0.443292	0.0838879	2.32192e-05	675	0.212806	1.36349e-43	146	VCAM1	-0.0658443	5.45104e-25	19
NK cells	Cd160	both	-1.27549	0.635565	-0.08616	1	2	-0.0586212	1	1	CD160	0.525805	2.12246e-30	4
NK cells	Cd74	both	-0.652483	0.336874	-0.038041	1	1	0.0692856	1	54	CD74	0.147899	0.063405	125
NK cells	S100a8	ligand	-0.102512	0.919597	0.276883	7.211e-07	0	0.376616	0.00250468	0	S100A8	-0.257498	7.68432e-14	60
NK cells	Alcam	receptor	0.0205546	0.581525	-0.00871182	1	4	-0.0117143	1	72	ALCAM	0.00321772	1	0
NK cells	Il27ra	receptor	0.0356517	0.839973	-0.00727319	1	1	-0.0213651	1	107	IL27RA	0.101425	0.0416236	0
NK cells	Itga4	receptor	0.0437421	0.815368	0.0571553	1	2	0.0481116	0.708987	3	ITGA4	0.250034	0.000666049	0
NK cells	Sema4a	both	0.205556	0.887879	-0.035401	1	2	0.0596295	1	7	SEMA4A	0.00902577	1	0
NK cells	S100a9	ligand	0.279406	1	0.302395	4.50205e-08	0	0.381026	0.00105285	3	S100A9	-0.238495	4.23038e-09	116
NK cells	Pecam1	both	0.311435	0.83291	0.0981515	1	1	0.146273	0.479046	18	PECAM1	0.0227729	1	0
PMN/gMDSC	Tfrc	receptor	-0.48867	-0.244211	0.000905548	1	151	-0.0034937	1	53		0	1
PMN/gMDSC	Hsp90aa1	ligand	-0.479384	0.00791401	0.0994752	0.00679665	5	0.135929	0.000206039	0		0	1
PMN/gMDSC	aVb1_complex	receptor	-0.466589	-0.0864738	4.44707e-05	1	568	0.00167767	1	28		0	1
PMN/gMDSC	Hspa1b	ligand	-0.46365	0.446679	0.0227573	0.0468105	25	0.0300093	0.0347743	12		0	1
PMN/gMDSC	Igf2r	receptor	-0.459293	0.147568	-0.00328887	1	618	0.0177756	0.590163	35		0	1
PMN/gMDSC	Itgav	receptor	-0.457555	-0.0813216	-0.000534314	0.911954	83	-0.00598253	1	16		0	1
PMN/gMDSC	Pdcd2	receptor	-0.444489	-0.33101	-0.00272072	1	696	-0.00236521	1	187		0	1
PMN/gMDSC	Tmem126a	receptor	-0.442628	-0.218362	-0.000558597	1	180	-0.000773606	1	25		0	1
PMN/gMDSC	Ryr1	receptor	-0.416628	-0.496712	-0.000517059	1	736	-0.000137318	1	906		0	1
PMN/gMDSC	Il1rn	ligand	-0.414624	-0.573469	-0.199517	2.81588e-15	107	-0.140856	6.96904e-05	0		0	1
PMN/gMDSC	Sdc4	receptor	-0.413285	-0.305419	-0.00448396	0.977657	1301	0.00741699	0.785835	73		0	1
PMN/gMDSC	Rps19	both	-0.408149	-0.383471	-0.00286738	0.0410329	2	0.0747786	0.393378	1		0	1
PMN/gMDSC	Tnfrsf21	receptor	-0.404363	-0.187598	0.00250932	1	4	-0.00931695	0.8035	5		0	1
PMN/gMDSC	Ptprk	receptor	-0.398808	-0.340009	0.00103041	1	1	0.00131048	1	6		0	1
PMN/gMDSC	Il1a	ligand	-0.382949	-0.674706	-0.196657	3.07958e-17	38	-0.107622	0.00550262	0		0	1
PMN/gMDSC	Nrp2	receptor	-0.381897	-0.0260784	-0.00179234	1	1440	0.00187426	1	58		0	1
PMN/gMDSC	Plxnb2	both	-0.378119	-0.0407221	0.000393542	1	859	0.00096706	1	306		0	1
PMN/gMDSC	Colec12	receptor	-0.375695	0.0152028	0.000856286	1	83	0.000578618	1	457		0	1
PMN/gMDSC	Tnfrsf12a	receptor	-0.371296	-0.109072	0.00640844	0.968192	1	0.003828	1	2		0	1
PMN/gMDSC	Yars	both	-0.357954	-0.411871	-0.00214707	1	1236	0.00126435	1	163		0	1
PMN/gMDSC	Trem2	receptor	-0.354891	-0.0466911	0.000605591	1	562	0.00131578	1	280		0	1
PMN/gMDSC	Ptger2	receptor	-0.352969	-0.600955	-0.00655903	0.723857	448	0.000366549	1	74		0	1
PMN/gMDSC	Jag1	both	-0.342877	-0.338866	-0.00406229	0.382429	28	9.7206e-05	1	3		0	1
PMN/gMDSC	Ccrl2	receptor	-0.340736	-0.677491	-0.220729	3.11434e-20	14	-0.00836646	1	3		0	1
PMN/gMDSC	Cd93	receptor	-0.337984	0.348922	0.00517112	0.966036	11	0.00106566	1	6		0	1
PMN/gMDSC	Lrp6	receptor	-0.334571	0.20511	0.000755276	1	5	0.000925325	1	1		0	1
PMN/gMDSC	Cadm1	both	-0.33143	-0.00111378	0.000550571	1	472	4.96983e-05	1	218		0	1
PMN/gMDSC	Ackr3	receptor	-0.328495	-0.110422	0.000193468	1	38	-0.000988588	1	149		0	1
PMN/gMDSC	F11r	both	-0.320983	-0.576198	-0.00145489	1	1353	-5.67347e-05	1	612		0	1
PMN/gMDSC	Sdc1	receptor	-0.304316	-0.103642	0.00251894	0.537191	108	0.00122131	1	335		0	1
PMN/gMDSC	Tgfbr1	receptor	-0.293287	-0.697904	-0.0420045	1.69016e-05	23	0.0159328	0.910514	2		0	1
PMN/gMDSC	Axl	receptor	-0.290726	0.19628	0.00183499	1	1053	0.00479906	0.70691	16		0	1
PMN/gMDSC	Tnfrsf1b	receptor	-0.27202	-0.0612781	0.0319708	0.340619	6	0.0161923	1	1		0	1
PMN/gMDSC	Havcr2	receptor	-0.267376	-0.743755	-0.0114001	0.0641439	1	0.00147897	1	1		0	1
PMN/gMDSC	Traf2	receptor	-0.25791	0.0366593	0.00456267	0.821318	38	-0.0083158	1	30		0	1
PMN/gMDSC	Ptprj	receptor	-0.244513	-0.0137353	-0.00783773	1	19	0.00406282	0.987472	2		0	1
PMN/gMDSC	Notch4	both	-0.240407	-0.161372	-3.09075e-05	1	127	3.66336e-05	1	6		0	1
PMN/gMDSC	Cav1	receptor	-0.214694	-0.243442	0.000295573	1	65	-8.13428e-05	1	41		0	1
PMN/gMDSC	Il2rg	receptor	-0.204749	-0.697769	-0.00432099	0.622278	3	0.00334492	1	1		0	1
PMN/gMDSC	Vcam1	both	-0.149003	-0.197766	-0.0001871	1	75	0.00114683	1	8		0	1
PMN/gMDSC	Icam2	both	-0.113963	-0.22074	-0.000751043	1	78	0.00127182	1	9		0	1
PMN/gMDSC	Type_II_IFNR	receptor	-0.0428146	0.041566	0.000959262	0.717904	2	0.00509909	1	2		0	1
PMN/gMDSC	Itgb5	receptor	-0.0315542	0.0089427	0.000812896	1	1	0.00172234	1	1		0	1
PMN/gMDSC	App	both	-0.0203433	-0.0729493	0.0491458	0.0621654	2	0.019647	1	1		0	1
PMN/gMDSC	Thbd	receptor	-0.0140601	0.144412	0.000793324	1	46	6.80991e-05	1	13		0	1
PMN/gMDSC	Itga5	receptor	-0.0097834	-0.505827	-0.000995672	1	29	0.00056582	1	2		0	1
PMN/gMDSC	Lilrb4-mean	both	0.0211798	0.273739	0.0877686	0.00260705	1	0.0342734	0.196642	9		0	1
PMN/gMDSC	Ldlr	receptor	0.0555101	0.0996216	-0.00153218	1	1166	-0.00212257	1	903		0	1
PMN/gMDSC	IL1_receptor_inhibitor	receptor	0.0747466	0.0852117	0.0112137	0.555242	1	-0.00304221	1	2		0	1
PMN/gMDSC	Ccr1	receptor	0.103874	0.0322666	0.0850025	0.0279811	1	-0.0555481	0.920236	8		0	1
PMN/gMDSC	Cd81	receptor	0.172563	-0.0648015	-0.00203855	1	1249	0.00483992	1	389		0	1
PMN/gMDSC	Fpr2	both	0.266093	-0.447571	-0.0192836	0.20459	1	-0.00297191	1	3		0	1
PMN/gMDSC	Hmmr	receptor	0.369734	-0.0597153	-0.000814925	1	1216	-0.000684635	1	1443		0	1
PMN/gMDSC	Acvrl1	receptor	0.43471	0.334495	0.00207956	1	24	-1.91929e-05	1	17		0	1
PMN/gMDSC	Il10ra	receptor	0.443287	-0.243955	0.00359273	0.765864	4	-0.000569459	1	1		0	1
PMN/gMDSC	L1cam	both	0.612391	0.240906	0.00173	1	7	0.00409375	1	3		0	1
PMN/gMDSC	Notch1	both	0.759074	0.0896853	0.0069185	0.835514	163	0.00195525	1	32		0	1
PMN/gMDSC	Sort1	receptor	0.759243	0.13853	0.00802281	0.625946	5	0.00409198	1	4		0	1
PMN/gMDSC	Plaur	receptor	0.785458	0.679236	0.413986	1.87773e-62	5	-0.210155	3.43324e-09	37		0	1
PMN/gMDSC	Nectin2	both	0.803317	0.19944	0.00365422	0.752429	1	-0.0072237	0.948751	1		0	1
PMN/gMDSC	Notch2	both	0.962962	0.305225	0.00755413	1	4	0.0145495	1	1		0	1
PMN/gMDSC	Ltbr	both	0.97512	-0.155177	-0.00970764	0.678258	152	0.00100493	1	30		0	1
PMN/gMDSC	Il6ra	receptor	0.988203	-0.302454	-0.0171521	0.496363	1	0.0272581	0.651133	1		0	1
PMN/gMDSC	Selp	both	1.05833	0.285662	0.0056841	1	9	-0.0206605	0.513295	7		0	1
PMN/gMDSC	Cd55	receptor	1.10611	0.190648	0.000343198	1	313	-0.0013282	1	450		0	1
PMN/gMDSC	Reck	receptor	1.12633	0.110591	0.000131264	1	51	-0.000637415	1	105		0	1
PMN/gMDSC	Atrn	receptor	1.1317	0.402048	0.000977074	1	380	-0.00250127	1	126		0	1
PMN/gMDSC	Cd177	both	1.15587	0.277834	0.0255555	0.000196306	11	-0.0539756	1.39036e-06	21		0	1
PMN/gMDSC	Itga4	receptor	1.22409	-0.124455	-0.0036366	1	73	0.00931217	0.994208	5		0	1
PMN/gMDSC	Gnai2	ligand	1.32016	-0.0577677	-0.0634343	0.00461585	11	-0.132718	0.00378886	63		0	1
PMN/gMDSC	Csf3r	receptor	1.32625	0.100197	-0.0121205	0.472636	1	-0.0160501	1	1		0	1
PMN/gMDSC	Cxcr2	receptor	1.34286	-0.0979754	-0.0332369	0.673177	73	0.0573953	0.0347743	1		0	1
T cells	Klrk1	both	-1.53503	0.287956	0.0483113	0.0274858	165	0.0854966	0.0141308	183	KLRK1	-0.0188643	0.00130597	27
T cells	NKG2D_II_receptor	both	-1.5326	0.306704	0.0344647	0.454854	131	0.0970435	0.00588825	88		0	1
T cells	Ccl5	ligand	-1.5313	0.223777	0.0800312	0.0098783	240	0.535617	9.5226e-27	20	CCL5	-0.120789	3.20322e-13	509
T cells	Klrc2	both	-1.52959	0.368574	0.0247735	0.515483	124	0.0295628	0.903689	66	KLRC2	-0.032674	3.13172e-12	21
T cells	Klrc1	both	-1.52737	0.356456	0.0525532	0.00401569	183	0.0770381	0.186753	165	KLRC1	-0.0242178	0.0783426	254
T cells	Cd160	both	-1.52634	0.348125	0.0222217	0.0916659	31	0.0214874	1	7	CD160	0.0398168	2.08124e-22	14
T cells	Cxcr6	receptor	-1.52472	0.207037	0.042568	0.00683332	224	0.106708	0.0518687	77	CXCR6	0.303426	8.84807e-83	598
T cells	Cd8a	receptor	-1.52306	0.390065	0.0829841	0.00711934	121	-0.0775159	0.666505	97	CD8A	0.109453	3.72662e-96	1776
T cells	CD94:NKG2C	both	-1.52084	0.372632	0.0291389	0.21223	107	0.031105	0.514782	63		0	1
T cells	CD8_receptor	both	-1.51457	0.398467	0.0562607	0.316178	116	-0.0783684	0.324559	76		0	1
T cells	Pdcd1	both	-1.51197	0.204415	0.117887	5.90167e-10	226	0.167384	0.00148174	170	PDCD1	0.112292	1.34933e-12	636
T cells	Havcr2	receptor	-1.49334	0.343573	0.0146764	0.641699	19	0.0154437	0.914481	4	HAVCR2	0.0577073	4.01147e-06	249
T cells	Thy1	both	-1.48607	0.322497	0.109753	0.00269624	36	0.0557715	0.858467	1	THY1	0.00524208	0.168647	0
T cells	Entpd1	both	-1.48418	0.294903	0.00160175	1	28	0.0343671	0.0890782	1	ENTPD1	-0.0463359	0.00011658	1476
T cells	Lck	both	-1.47846	0.494997	0.0628463	0.0275587	4	-0.0776549	0.479578	1	LCK	0.270225	2.66205e-51	1082
T cells	Ccr5	receptor	-1.43232	0.260946	-0.00162863	1	9	0.0418862	0.151364	5	CCR5	0.0191979	0.0348524	46
T cells	Il18rap	receptor	-1.39961	0.223077	0.0246417	0.106387	3	0.0512575	0.000613657	1	IL18RAP	-0.0057034	0.645207	3
T cells	Lilrb4-mean	both	-1.39915	0.123772	0.0099869	0.959546	21	0.0380407	0.155634	1	LILRB4	-0.0170039	2.04816e-11	38
T cells	Cd38	both	-1.391	0.239643	0.0156695	0.733591	4	0.0331745	0.312171	2	CD38	-0.136559	4.4639e-33	2126
T cells	Itgb1	receptor	-0.778407	0.105061	0.0434049	0.285562	31	0.102442	0.006528	10	ITGB1	0.0475885	0.0226501	132
T cells	Tmem126a	receptor	-0.754919	0.316431	0.0119151	1	8	-0.0173396	1	2		0	1
T cells	S100a8	ligand	-0.742584	0.265601	0.208538	3.02162e-35	71	0.17448	2.16451e-08	0	S100A8	-0.0391408	8.091e-20	977
T cells	S100a9	ligand	-0.707907	0.219313	0.1888	2.73119e-28	24	0.193432	2.66347e-11	16	S100A9	-0.0267368	6.11091e-10	1430
T cells	Plxnc1	both	-0.60429	-0.0137926	0.00593507	1	1	0.0157276	0.701849	2	PLXNC1	-0.00320276	0.537552	32
T cells	Cd63	receptor	-0.545855	0.115795	0.0226768	0.0997438	1	0.0346289	0.0570159	2	CD63	0.0969502	2.38397e-11	284
T cells	Bex3	receptor	-0.471229	0.236261	0.00996554	1	1	-0.0199859	1	1		0	1
T cells	Tnfrsf12a	receptor	-0.438791	-0.294545	-0.00174346	1	1	-0.0181742	0.749486	1	TNFRSF12A	-0.00624375	0.58353	53
T cells	Il2rb	receptor	-0.141693	0.0894596	-0.00817939	1	161	0.153245	0.00620892	123	IL2RB	-0.0844447	1.22271e-08	69
T cells	Cd48	both	-0.121497	0.141156	0.00530084	1	55	0.00781738	1	4	CD48	-0.00373693	0.0197745	433
T cells	Slc7a1	receptor	-0.0573902	-0.0758614	-0.0119422	0.931755	1	0.0256985	0.203194	2	SLC7A1	-0.00532806	0.472117	2187
T cells	Jag1	both	0.11364	-0.455964	-0.00323533	0.957165	2	0.000882647	1	1	JAG1	-0.000846935	1	7
T cells	Arf1	both	0.114862	0.174485	0.0211768	0.925415	32	-0.109692	0.0132636	1	ARF1	0.108593	6.43571e-15	153
T cells	Il18r1	receptor	0.121286	-0.231841	-0.0141497	1	6	0.0265805	1	2	IL18R1	0.0227005	0.00327553	142
T cells	a4b1_complex	both	0.240096	0.349684	0.0234634	0.0424492	3	0.0452828	0.000283097	1		0	1
T cells	H2-T23	both	0.337365	0.0881425	0.0549134	0.0362341	27	-0.0206638	1	3	HLA-E	0.142896	2.07373e-30	990
T cells	Il1rl2	receptor	0.406259	0.0697204	-0.000575207	1	3	-0.00415672	1	5	IL1RL2	0.000171342	1	0
T cells	IL2_receptor_I	receptor	0.626529	0.152264	0.0087286	1	87	0.0399124	0.93308	38		0	1
T cells	IL15_receptor	receptor	0.626529	0.152264	0.0087286	1	87	0.0399124	0.93308	38		0	1
T cells	Lrp10	receptor	0.84034	0.171442	-0.000992811	1	7	0.00176963	1	3	LRP10	-0.00256981	0.394547	519
T cells	IL7_receptor	receptor	1.04686	-0.203354	0.00416578	1	8	-0.00588473	1	11		0	1
T cells	Ptprs	receptor	1.09384	0.235965	-0.00161938	0.673744	1	0.0054723	1	2	PTPRS	0.000873066	0.80972	0
T cells	Ptger2	receptor	1.12932	0.0442711	0.000552733	1	1	-0.00703411	1	1	PTGER2	0.00515777	0.857792	197
T cells	Il12rb1	receptor	1.328	-0.114194	-0.0131881	0.406452	2	0.0182897	0.302679	1	IL12RB1	0.0468565	2.24147e-06	107
T cells	Hmmr	receptor	1.38173	0.14299	-0.00110468	1	5	-0.00509554	0.616421	51	HMMR	0.00482888	0.328499	1736
T cells	Alcam	receptor	1.41816	0.271958	0.0117153	0.46825	1	0.00662938	1	2	ALCAM	-0.00442391	0.645207	2
T cells	Ccr10	receptor	1.57347	-0.346427	-0.00175552	1	24	-0.00116065	1	2	CCR10	0.00629796	0.00418313	30
T cells	IL2_receptor_HA	receptor	1.73704	-0.162483	-0.0271017	0.0195464	1	-0.0231659	0.640444	14		0	1
T cells	Crlf2	receptor	1.78393	0.171565	0.000113608	0.704637	33	0.0823295	0.0560066	9	CRLF2	0.00147163	0.114365	0
T cells	Cd44	both	1.82323	0.00584683	-0.000755796	1	17	-0.000433683	1	1	CD44	-0.151954	6.96607e-15	223
T cells	Il7r	receptor	1.84384	-0.142002	0.0655803	0.0709086	64	0.0998845	0.133379	9	IL7R	0.0191005	6.62849e-14	1069
T cells	Ifngr1	receptor	1.85091	-0.0673452	0.0439931	0.0961154	97	0.158673	3.56381e-07	101	IFNGR1	0.0110977	0.341022	17
T cells	Sell	both	1.85334	0.193785	0.0177698	0.863319	15	-0.078454	0.220282	12	SELL	0.007161	1.76122e-06	961
T cells	Ifngr2	receptor	1.98645	-0.0200533	0.0312563	0.177068	1	-0.122634	5.21905e-09	1	IFNGR2	0.00225129	1	119
T cells	Tnfsf8	both	2.02649	-0.158951	-0.0126598	1	1	0.020918	0.837622	1	TNFSF8	0.0175961	0.360486	155
T cells	Tspan17	receptor	2.06221	-0.142092	-0.00234958	1	1	0.0064285	1	3	TSPAN17	-0.00328313	0.00148949	48
T cells	Itgav	receptor	2.11584	0.172135	0.0552398	0.000342928	27	0.0933312	1.39272e-05	2	ITGAV	-0.00560791	0.750428	2
T cells	Pparg	receptor	2.13906	-0.365438	-0.000785969	1	2	0.00383506	1	4		0	1
T cells	Icos	receptor	2.32989	-0.176541	-0.112605	0.000211667	171	0.118198	0.034141	9	ICOS	-0.272876	8.85501e-62	300
T cells	Traf1	receptor	2.3508	-0.272073	-0.079531	0.0263616	71	0.0111529	0.767822	9		0	1
T cells	Tnfrsf18	receptor	2.39973	-0.0395422	0.045585	0.901619	125	0.141479	0.0107586	37	TNFRSF18	0.0971839	7.83454e-08	314
T cells	Ctla4	both	2.40041	-0.0316379	-0.00624609	1	91	0.0292614	1	4	CTLA4	-0.0630962	0.000251538	95
T cells	Tnfrsf9	receptor	2.40303	-0.00521105	-0.0277993	1	262	0.0824439	0.0300713	220	TNFRSF9	0.120929	3.71272e-22	270
T cells	Il2ra	receptor	2.41757	-0.301654	-0.0820554	2.13866e-05	61	0.000556268	1	15	IL2RA	-0.0418423	0.000643111	261
T cells	Tnfrsf4	both	2.41819	-0.186625	-0.00645481	1	73	0.115503	0.071223	13	TNFRSF4	0.0174655	0.269555	339
Tumor cells	Prlr	receptor	-5.41504	-0.426379	-0.0276649	0.00231638	2	-0.0130651	0.147691	3	PRLR	0.296018	5.78092e-135	10897
Tumor cells	Erbb3	receptor	-5.38049	-0.488681	-0.00551851	0.57762	1	-0.0173042	0.0484759	1	ERBB3	0.0787736	6.75196e-20	10036
Tumor cells	Nectin4	both	-5.36431	-0.470113	-0.00933223	0.416745	23	0.00431057	0.472058	5		0	1
Tumor cells	Notch3	both	-5.26544	-0.432273	-0.00506825	0.792845	1	0.00159617	1	6	NOTCH3	0.082038	6.89091e-23	9895
Tumor cells	Trpc6	receptor	-4.84666	-0.287156	-0.00079829	0.984861	3	0.000461674	1	11		0	1
Tumor cells	Celsr2	receptor	-4.72503	-0.484872	-0.0163181	0.0558618	3	-0.0121537	0.490294	7	CELSR2	0.00858018	0.00285435	5642
Tumor cells	Il18r1	receptor	-4.69695	-0.577072	-0.00170761	1	4	0.00244098	0.973417	1	IL18R1	0.000881105	0.058211	816
Tumor cells	Cav1	receptor	-4.6961	-0.421315	-0.044592	1.26651e-05	19	-0.0295234	0.144888	10	CAV1	0.361871	8.44653e-160	13099
Tumor cells	Fgfr2	both	-4.6659	-0.312299	-0.00234323	0.7838	32	0.00163543	1	8	FGFR2	-0.103503	6.72991e-79	9505
Tumor cells	Cdh1	both	-4.22484	-1	-0.0655401	6.51803e-05	57	-0.153274	9.7765e-14	7	CDH1	0.132989	4.8573e-46	8763
Tumor cells	F3	receptor	-4.19058	-0.236189	-0.0335448	0.0297508	4	-0.0244583	0.47475	11	F3	-0.176911	2.76752e-96	12847
Tumor cells	Sort1	receptor	-3.26976	-0.320093	-0.000755091	1	3	-0.00124301	1	5	SORT1	0.00869074	2.37674e-06	6770
Tumor cells	Muc1	receptor	-3.02014	-0.625851	-0.012526	0.451554	23	-0.011563	0.291679	30		0	1
Tumor cells	Ephb3	both	-1.29906	-0.214965	0.0029769	0.718973	17	-0.00701974	0.717376	1	EPHB3	0.0337169	1.02405e-13	4267
Tumor cells	Podxl	both	-1.06977	-0.275329	-0.0138744	0.761306	2	-0.0353148	0.312139	8	PODXL	0.0547929	3.11985e-14	11505
Tumor cells	Pdgfb	ligand	-0.567637	0.120324	-0.0451541	0.00130006	4	-0.0596194	0.00278409	1	PDGFB	0.025156	1.4522e-24	339
Tumor cells	L1cam	both	-0.540184	0.313418	0.0119485	0.356929	2	0.0111717	0.654068	1	L1CAM	0.0112092	8.29852e-13	3823
Tumor cells	Hmmr	receptor	-0.467387	0.0312889	0.00657563	0.99834	1	-0.0297849	0.513807	24	HMMR	-0.038105	3.31526e-06	4639
Tumor cells	Cxcl1	ligand	-0.422231	0.836239	0.2845	2.38072e-10	53	0.139355	0.0309632	38	CXCL2	-0.0801335	1.94391e-12	13605
Tumor cells	F2rl1	receptor	-0.417717	-0.126209	-0.0394081	0.0230165	4	-0.0717573	0.00212914	1	F2RL1	0.00673078	0.00337321	2047
Tumor cells	Itga6	receptor	-0.416271	0.146056	-0.0316592	0.607956	49	-0.0343039	0.120157	60	ITGA6	0.185935	3.08457e-73	12091
Tumor cells	a6b4_complex	both	-0.403505	0.271288	0.0179517	0.827798	1	-0.045566	0.427283	12		0	1
Tumor cells	a6b1_complex	receptor	-0.403488	0.174844	-0.0213117	0.592975	70	-0.0388668	0.150027	52		0	1
Tumor cells	Ulbp1	both	-0.381827	0.201062	0.021227	0.138118	1	0.0104757	0.761121	4	ULBP1	-0.00030916	0.806177	291
Tumor cells	Cxadr	receptor	-0.358044	-0.345738	0.00798001	1	10	-0.144406	3.54507e-05	1	CXADR	0.028051	0.0536168	10622
Tumor cells	Ldlr	receptor	-0.356062	0.369728	0.0700008	0.0089211	13	0.0900905	0.0298972	9	LDLR	0.405302	7.97196e-208	7975
Tumor cells	Itga2	receptor	-0.35342	0.0560168	0.00878479	0.890895	14	-0.064911	0.00092974	1	ITGA2	0.0719636	6.30506e-36	9082
Tumor cells	a2b1_complex	both	-0.330577	0.0613691	0.00589433	0.946039	11	-0.0611037	0.00112888	1		0	1
Tumor cells	Cxcr3	receptor	-0.299554	-0.550313	0.00142533	1	4	-0.00763807	0.695851	2	CXCR3	-0.00473822	0.00760838	1397
Tumor cells	Abca1	receptor	-0.298639	-0.301048	-0.00915317	0.588512	2	0.00488456	0.995305	14	ABCA1	-0.00171734	2.17053e-08	11282
Tumor cells	Lrp8	receptor	-0.287197	0.507293	0.0149591	0.35587	5	0.0107123	0.763097	2	LRP8	0.0265633	7.50553e-22	9353
Tumor cells	Itgb4	receptor	-0.284007	0.212672	0.0398112	0.241165	3	-0.095473	0.0298972	42	ITGB4	0.0375387	1.70185e-07	9353
Tumor cells	Mmp9	ligand	-0.281272	-0.179236	-0.086849	3.35582e-06	20	-0.122994	7.43955e-11	24	MMP9	-0.0136338	0.000559632	3186
Tumor cells	Hspa1b	ligand	-0.280145	-0.853442	-0.315998	4.57784e-49	61	-0.107422	0.000311357	0		0	1
Tumor cells	Il11	ligand	-0.248602	0.879018	0.114473	7.70485e-06	7	0.135266	9.29623e-05	4	IL11	0.00481575	0.00221489	2259
Tumor cells	Bcam	receptor	-0.244308	-0.745123	-0.0659253	8.45322e-05	6	-0.0089337	0.965671	3	BCAM	0.457688	6.49922e-262	8068
Tumor cells	Kcnn4	receptor	-0.243839	-0.00356859	-0.0368104	0.682962	1	-0.115359	0.0244257	6	KCNN4	-0.107838	1.68718e-63	12847
Tumor cells	a3b1_complex	both	-0.235569	0.16095	0.0518985	0.149953	94	-0.103752	7.64955e-06	161		0	1
Tumor cells	Itga3	receptor	-0.219554	0.149811	0.0363865	0.440376	61	-0.105796	2.78335e-06	168	ITGA3	0.0472056	1.58181e-28	9600
Tumor cells	Met	receptor	-0.20443	0.145454	-0.0160795	0.658684	19	-0.0219598	0.752086	17	MET	0.0637466	6.75921e-42	9795
Tumor cells	Itga4	receptor	-0.203351	0.140981	-0.0064734	0.387805	4	3.34976e-05	1	2	ITGA4	0.00695153	0.151221	8645
Tumor cells	a4b1_complex	both	-0.203351	0.290015	-0.0064734	0.387805	4	3.34976e-05	1	2		0	1
Tumor cells	Il12rb1	receptor	-0.198784	0.12958	0.0137467	0.28717	5	-0.0255565	0.44983	3	IL12RB1	-0.000670705	0.326978	1512
Tumor cells	Epha2	both	-0.193322	0.403751	0.0650278	0.00882964	71	-0.108997	0.00284646	106	EPHA2	-0.00792535	0.000244951	7095
Tumor cells	Ccl2	ligand	-0.193216	0.876767	0.288099	1.93621e-18	310	0.366503	3.08426e-19	3	CCL2	0.0651003	2.40716e-10	3950
Tumor cells	Efnb1	both	-0.183892	0.328821	0.0224692	0.308726	16	-0.0966	8.69285e-06	2	EFNB1	0.0299127	3.89664e-17	3863
Tumor cells	Tigit	both	-0.183683	-0.0261104	0.000533062	1	3	0.000394519	1	1	TIGIT	-0.0115344	2.81038e-07	812
Tumor cells	Slc7a1	receptor	-0.177077	0.638712	0.0292297	0.430823	4	0.0981881	0.000857823	3	SLC7A1	0.0964434	1.31609e-42	7223
Tumor cells	aMb2_complex	both	-0.166349	0.432393	0.00248715	0.402479	7	0.00173093	0.988863	1		0	1
Tumor cells	Pvr	receptor	-0.157879	0.64241	0.0289504	0.19449	51	0.00469972	0.842606	3	PVR	0.0352684	5.6979e-16	5553
Tumor cells	Tnfrsf12a	receptor	-0.152906	0.368258	0.0727647	0.00273289	51	-0.0561829	0.16365	265	TNFRSF12A	0.243514	2.44582e-38	12396
Tumor cells	Il15ra	both	-0.136729	0.163502	-0.0310507	0.383736	54	0.00246649	0.892916	1	IL15RA	0.0320598	1.10329e-05	10137
Tumor cells	Tspan12	receptor	-0.133557	-0.603485	-0.014545	0.14627	6	0.00357815	0.939691	2	TSPAN12	0.0234698	5.97721e-31	3241
Tumor cells	Icam1	both	-0.131436	0.682852	0.0142535	0.183667	25	0.100909	0.0187684	3	ICAM1	0.0262747	2.45132e-09	11191
Tumor cells	Traf1	receptor	-0.112569	0.634007	0.00229806	0.139201	136	0.0509798	0.455462	25		0	1
Tumor cells	a7b1_complex	receptor	-0.112407	0.0860762	-0.00210742	0.994029	3	-0.0123246	0.705828	1		0	1
Tumor cells	Cd28	both	-0.108305	0.0810185	-0.00199277	0.498067	4	-0.000836079	0.938706	1	CD28	-0.00146503	0.451769	50
Tumor cells	Tlr2	receptor	-0.09884	0.650765	0.0386007	0.3544	33	0.0537618	0.115207	1	TLR2	0.00846326	3.13348e-06	147
Tumor cells	Il18rap	receptor	-0.0974895	0.224334	0.0142052	0.214746	9	-0.0239484	0.267328	6	IL18RAP	-1.81601	0.0106957	0
Tumor cells	Itga7	receptor	-0.0898618	0.0571415	-0.00205792	1	3	-0.0132463	0.700062	1	ITGA7	0.00261827	0.0209678	19
Tumor cells	IL13_receptor	receptor	-0.071836	0.101837	0.0194113	0.384384	22	-0.00768402	0.961232	7		0	1
Tumor cells	Cxcl16	ligand	-0.0702923	0.00153392	-0.0621003	0.00612701	4	-0.0977088	0.000104207	1	CXCL16	-0.18614	3.44731e-46	9610
Tumor cells	Il2rg	receptor	-0.0403268	0.0869379	0.000693044	0.721025	4	0.0017589	1	12	IL2RG	-0.0383853	2.22375e-15	2511
Tumor cells	Plaur	receptor	-0.0327849	0.482576	0.101778	0.0067824	65	-0.0261193	0.935692	72	PLAUR	-0.129385	1.55863e-28	12968
Tumor cells	Lilrb4-mean	both	-0.0237783	0.141742	0.00574802	0.903834	4	0.0044319	0.993903	1	LILRB4	-0.00817442	0.000896701	221
Tumor cells	IL1_receptor_inhibitor	receptor	-0.0111305	0.441396	0.0018611	0.655767	15	-0.00156918	0.995677	20		0	1
Tumor cells	Ltb	both	-0.00822565	-0.162895	-0.0173653	0.0611887	18	0.00865344	0.763221	2	LTB	-0.0428744	7.47084e-20	3491
Tumor cells	Adrb2	receptor	0.0215366	0.338103	0.00624412	0.291806	1	-0.00413416	0.943805	1	ADRB2	0.013957	3.83323e-09	1414
Tumor cells	SIRB1_complex	both	0.0235913	0.409516	0.00163875	0.613728	12	0.00150144	0.908015	2		0	1
Tumor cells	Ccr1	receptor	0.0505628	-0.053206	-0.000643637	1	9	-0.00230879	0.930768	24	CCR1	-0.00137311	0.577281	71
Tumor cells	Notch2	both	0.0506605	0.291278	0.0386327	0.00669287	35	0.0223314	0.137757	5	NOTCH2	0.224488	8.91953e-113	5811
Tumor cells	Yars	both	0.0603601	0.130189	0.029403	0.261349	1	-0.0242795	0.87832	5	YARS	-0.225789	3.88619e-62	11462
Tumor cells	Csf3r	receptor	0.0615579	-0.296906	-0.000509478	1	5	-0.00204092	1	6	CSF3R	-0.00256132	0.391704	1056
Tumor cells	Cd27	receptor	0.0617231	-0.429188	-0.039906	2.26227e-05	2	0.00088525	0.834462	7	CD27	-0.0211644	2.42162e-07	2360
Tumor cells	Dsg2	both	0.0657135	-0.495206	-0.00610743	0.95427	6	-0.0136687	0.855752	1	DSG2	0.106839	6.77701e-23	10718
Tumor cells	Il2rb	receptor	0.0771904	0.0624843	-0.0146007	0.0751717	20	-0.00611146	0.86197	8	IL2RB	-0.0125308	1.81816e-06	300
Tumor cells	Tspan15	receptor	0.0794003	0.120727	-0.0118831	0.0956288	8	0.0522122	0.00453676	17	TSPAN15	0.199338	1.07453e-61	11108
Tumor cells	Ptprc	both	0.0996162	0.142827	-0.000418311	0.756112	10	0.00705715	0.953357	8	PTPRC	-0.0257614	2.02925e-06	2601
Tumor cells	Selplg	both	0.0998111	-0.0164828	-0.0329325	0.0050118	2	0.00837476	0.404585	9	SELPLG	-0.011938	1.12083e-05	706
Tumor cells	Ptprj	receptor	0.102831	-0.0637389	0.00121233	0.89202	3	-0.00184954	1	7		0	1
Tumor cells	Sirpa	both	0.105331	0.26729	-0.000172453	1	5	-0.0134178	0.876428	4	SIRPA	0.00605806	4.59336e-05	7951
Tumor cells	Cxcr4	receptor	0.117651	0.364413	0.00213261	1	4	0.0108067	0.467966	2	CXCR4	-0.0269713	0.00654492	10467
Tumor cells	Scarb1	receptor	0.11774	0.193665	-0.000216983	1	4	0.00366978	0.964765	1	SCARB1	-0.172003	2.29665e-86	10734
Tumor cells	Grin2d	receptor	0.119304	0.387654	-0.00297891	0.929681	7	0.00288705	0.654068	5	GRIN2D	0.000562077	0.4943	1
Tumor cells	Alox5ap	both	0.123808	0.742412	0.0376841	0.000898875	5	0.0333949	0.0441267	3	ALOX5AP	-0.0523117	8.2362e-46	3670
Tumor cells	Ccl7	ligand	0.132567	0.771223	0.0711764	3.9444e-06	45	0.0968796	5.08722e-07	13	CCL7	-0.000259661	0.00782347	4
Tumor cells	Cd8a	receptor	0.133367	0.16406	-0.00105134	0.974084	7	0.00818177	0.662393	3	CD8A	-0.0275499	3.96444e-09	3520
Tumor cells	Nectin3	both	0.134995	0.478617	0.050703	0.0155079	21	0.0219514	0.566796	6		0	1
Tumor cells	Il18bp	receptor	0.144898	-0.00598971	-0.0550556	0.22521	293	-0.0086249	1	1	IL18BP	0.00225929	0.163629	2575
Tumor cells	Tspan17	receptor	0.146417	0.152011	0.0252851	0.718638	3	0.0443994	0.463513	3	TSPAN17	0.112141	1.37087e-46	4398
Tumor cells	Type_II_IFNR	receptor	0.149002	0.314867	0.0298927	0.150553	25	-0.0307541	0.72661	2		0	1
Tumor cells	Lck	both	0.155902	0.287684	-0.00697008	0.801394	1	-0.00134685	0.984122	2	LCK	-0.0190818	4.47015e-05	2277
Tumor cells	Il1r2	receptor	0.15711	0.132795	0.00750305	0.888633	10	0.00597377	0.991214	7	IL1R2	-0.0135928	7.84431e-05	2811
Tumor cells	Apoe	ligand	0.159681	0.656832	0.17278	8.27808e-10	1104	0.261437	1.07332e-13	18	APOE	0.321802	1.80934e-58	7481
Tumor cells	Cxcl2	ligand	0.160309	0.714526	0.0938385	0.00050148	148	0.110481	0.00185079	155	CXCL3	-0.0267526	6.6014e-19	11612
Tumor cells	Epha1	both	0.163358	0.179905	-0.104681	3.17874e-05	339	0.0187454	0.592406	23	EPHA1	-0.018111	9.77116e-10	4798
Tumor cells	Cntnap1	receptor	0.17142	-0.214287	-0.0105558	0.189212	2	-0.00245726	0.763351	4	CNTNAP1	0.00352429	3.91095e-06	2
Tumor cells	Dll1	both	0.176694	0.0134187	-0.0129331	0.162537	1	-0.0236025	0.0932105	2	DLL1	-0.00420388	2.99499e-05	684
Tumor cells	S1pr2	receptor	0.177503	0.241059	0.0254346	0.358478	2	-0.00254386	0.44983	6		0	1
Tumor cells	Rhbdf2	receptor	0.177559	0.590176	0.0339593	6.67613e-05	2	0.0101325	0.907511	36	RHBDF2	0.0354645	2.94287e-09	8516
Tumor cells	Tspan14	receptor	0.18266	-0.286516	-0.0298382	0.138468	1	-0.0666986	0.057278	1	TSPAN14	0.114623	2.25876e-38	7223
Tumor cells	Thy1	both	0.185757	0.0480851	0.00384455	0.962834	2	0.00903466	0.774982	2	THY1	0.106214	9.6323e-38	2146
Tumor cells	P2rx7	receptor	0.18656	-0.104954	-0.000275859	1	1	-0.00262464	1	8	P2RX7	-0.00778257	9.25219e-07	483
Tumor cells	Erbb2	receptor	0.197491	0.0292874	0.00747185	0.947809	2	-0.0049081	0.937252	1	ERBB2	0.06251	2.12918e-15	6008
Tumor cells	Ryr1	receptor	0.19809	0.0684354	-0.00124755	0.978326	3	-0.0021546	0.963746	6	RYR1	0.00353097	0.00623311	0
Tumor cells	Tmem126a	receptor	0.210014	0.393759	0.0484885	0.22516	68	0.22231	5.41584e-11	7		0	1
Tumor cells	Klrk1	both	0.218658	0.456011	-0.000927637	0.564909	18	-0.000294529	1	2	KLRK1	-0.000537657	0.407973	0
Tumor cells	F11r	both	0.22015	-0.238245	0.00492922	1	9	-0.0919705	0.0335966	18	F11R	-0.120993	6.76967e-28	9363
Tumor cells	Nectin2	both	0.220735	0.129429	-0.0303829	0.418248	1	0.00942245	0.925598	1		0	1
Tumor cells	IL10_receptor	receptor	0.222814	0.0518418	0.00108859	0.911553	4	-0.00338139	0.779021	2		0	1
Tumor cells	Ifngr1	receptor	0.22465	0.261475	0.0395692	0.247743	25	-0.0968855	0.0251385	51	IFNGR1	0.0427514	0.000444943	9696
Tumor cells	Csf2rb	receptor	0.229813	0.682546	0.0109453	0.39397	2	-0.0118798	0.620889	2		0	1
Tumor cells	Scn5a	receptor	0.23786	0.258117	0.0120778	0.35622	2	0.0704637	0.0096472	2	SCN5A	0.000637783	0.238051	0
Tumor cells	Itgal	both	0.24099	0.497399	0.00180687	0.609807	11	0.00434547	0.793977	5	ITGAL	-0.000450118	0.0818184	158
Tumor cells	Ddr2	receptor	0.249944	0.469545	0.0556113	0.132293	54	0.0375259	0.624846	14	DDR2	0.0477614	7.07026e-25	9848
Tumor cells	Il7r	receptor	0.261389	-0.269805	-0.00267874	0.56981	2	-0.00376469	0.963611	1	IL7R	-0.028174	6.86641e-18	8387
Tumor cells	Il17rd	receptor	0.263633	-0.228573	0.00269623	0.960747	3	0.00515129	0.855188	1		0	1
Tumor cells	C3ar1	receptor	0.268997	0.616949	0.000494103	1	2	-0.00187362	1	1	C3AR1	0.00012171	0.138588	444
Tumor cells	Mc1r	receptor	0.2719	-0.0493181	-0.014582	0.0245273	1	-0.00970481	0.571301	1	MC1R	0.00496701	0.000699862	2631
Tumor cells	Fcgr3	receptor	0.278405	0.410901	0.0111357	0.611095	8	0.0148028	0.33064	9	FCGR2A	-0.00493816	0.000120622	4299
Tumor cells	Cd48	both	0.280978	-0.0887124	-0.00182701	0.993565	6	-0.00649132	0.79871	4	CD48	-0.0114674	0.000132993	1519
Tumor cells	Fzd3	receptor	0.283901	0.346022	-0.0101725	0.568278	2	-0.0354667	0.0120065	1	FZD3	-0.0104419	1.5246e-05	7489
Tumor cells	IL11_receptor	receptor	0.284068	0.359308	0.00520551	0.981106	2	0.00470074	0.98278	9		0	1
Tumor cells	Slc16a1	receptor	0.288454	0.156578	0.0574847	0.0159834	74	-0.102003	0.0141886	30		0	1
Tumor cells	Lair1	both	0.292221	0.658035	0.00740025	0.379263	11	0.00255537	1	5	LAIR1	-0.000598726	0.0699654	178
Tumor cells	Cd93	receptor	0.296508	-0.0649617	0.00300622	0.944764	23	0.00950689	0.297352	2	CD93	0.00209639	0.126917	5
Tumor cells	Cd86	both	0.297303	0.63202	0.0041439	0.853834	4	-0.0041688	0.94653	1	CD86	-0.0012359	0.172608	15
Tumor cells	Tyrobp	receptor	0.307652	0.559482	0.0866573	3.5009e-05	12	0.112455	0.00031968	9	TYROBP	-0.0413797	2.26357e-22	3841
Tumor cells	Plxna3	receptor	0.308742	0.144676	0.00769579	0.843701	3	-0.0131496	0.666087	1	PLXNA3	0.00975257	2.12883e-05	3642
Tumor cells	Jag2	both	0.318863	-0.34704	-0.00680639	0.289261	1	-0.0127584	0.122014	6	JAG2	0.026793	4.14448e-34	1722
Tumor cells	Tlr3	receptor	0.331658	0.146937	0.00434692	1	5	-0.0231983	0.666823	1		0	1
Tumor cells	Entpd1	both	0.332114	-0.183889	0.000884486	0.95427	29	0.00503687	0.802723	7	ENTPD1	-0.00555607	0.0238248	134
Tumor cells	Sema4c	both	0.333811	0.429913	0.0956312	8.85525e-08	69	-0.0655693	0.199617	28	SEMA4C	-0.00718654	0.159721	5382
Tumor cells	Pth1r	receptor	0.334485	0.15653	0.00561779	0.750678	1	0.00743212	0.848126	2	PTH1R	2.01533	0.354127	0
Tumor cells	Trem2	receptor	0.334851	0.649075	0.0166857	0.0672341	15	0.00538373	0.745232	19	TREM2	0.000584741	0.962024	145
Tumor cells	Dag1	receptor	0.33911	0.176547	-0.0341175	0.647724	10	0.0904797	0.0439328	1	DAG1	0.0443706	1.9375e-10	7714
Tumor cells	Csf1r	receptor	0.344436	0.355026	0.00814077	0.644407	14	0.0207212	0.111391	4	CSF1R	0.00157021	0.00784064	200
Tumor cells	Il1rap	receptor	0.348249	0.280601	-0.00242978	0.914532	1	-0.00010346	1	2	IL1RAP	0.00666184	4.99408e-06	6254
Tumor cells	Ccr2	receptor	0.351395	0.563474	0.00893072	0.288106	7	-0.00322151	0.79256	11	CCR2	0.000273983	0.740023	5
Tumor cells	C1qa	ligand	0.352208	0.855875	0.0954162	2.27971e-09	812	0.116953	8.69023e-08	14	C1QA	-0.0146035	2.24998e-13	4880
Tumor cells	Ryk	receptor	0.352461	0.200662	-0.0611456	0.00202237	86	0.0885205	0.107863	11	RYK	0.0543605	7.39193e-19	8299
Tumor cells	Lgr6	receptor	0.362786	0.394352	0.0451573	0.0201105	8	-0.0637192	0.0525528	2	LGR6	0.0077227	1.69424e-24	57
Tumor cells	C5ar1	both	0.364009	0.497661	0.010782	0.0146086	52	-0.00170649	0.894937	17	C5AR1	-0.000283949	0.190226	392
Tumor cells	Cadm4	both	0.366226	-0.808632	-0.0411208	0.0014816	2	-0.0281328	0.313637	1	CADM4	0.0715086	7.37563e-26	5291
Tumor cells	Plxnb2	both	0.369409	0.201363	0.0271671	0.096492	12	-0.0513761	0.302889	1	PLXNB2	0.0405244	1.12508e-12	7243
Tumor cells	Slc40a1	receptor	0.378877	-0.00596288	0.00329672	0.761306	2	0.00454189	0.734768	1	SLC40A1	0.13797	4.00374e-55	6910
Tumor cells	Ifngr2	receptor	0.394559	0.228343	0.0223343	0.788158	30	-0.0267946	0.917152	26	IFNGR2	0.25225	1.21365e-86	8289
Tumor cells	S100a9	ligand	0.396814	0.47535	0.216051	2.56087e-18	92	0.291805	9.92422e-22	129	S100A9	-1.70291	1e-240	13570
Tumor cells	Tnfrsf18	receptor	0.397427	0.14212	-0.00657524	0.0794702	56	0.00707654	0.546275	1	TNFRSF18	0.000223025	5.29279e-05	4004
Tumor cells	Mcfd2	receptor	0.399037	-0.0200101	0.0182874	0.902272	101	0.0249443	0.946633	2	MCFD2	0.235728	2.55664e-58	10237
Tumor cells	Sdc1	receptor	0.422172	-0.366789	0.00366048	1	6	-0.381475	3.18207e-35	220	SDC1	0.434777	4.44387e-160	10932
Tumor cells	IL1_receptor	receptor	0.433754	0.320416	-0.00872655	0.643961	10	0.00568827	0.952242	5		0	1
Tumor cells	aVb3_complex	both	0.434369	0.00378581	0.00409848	0.897901	4	0.0198354	0.461054	15		0	1
Tumor cells	Itgb5	receptor	0.436811	-0.0934137	-0.074103	0.00154687	17	0.00536503	0.837201	45	ITGB5	0.141995	2.81622e-105	2285
Tumor cells	S100a8	ligand	0.438889	0.54339	0.202657	1.74494e-14	98	0.352509	7.4172e-26	9	S100A8	-1.81601	1e-240	14207
Tumor cells	Klrg2	receptor	0.440954	-0.356361	-0.01245	0.286466	4	0.00154069	1	1	KLRG2	-0.05171	4.73852e-23	8782
Tumor cells	Lrp6	receptor	0.44219	0.114658	0.0134946	0.67306	6	-0.0238601	0.885369	1	LRP6	-0.0192398	1.97379e-09	9816
Tumor cells	Fbln1	ligand	0.445509	0.570712	0.0413939	1.05597e-15	0	0.0355117	0.000233654	0	FBLN1	-0.144312	3.99042e-36	9903
Tumor cells	aVb1_complex	receptor	0.446276	0.322912	0.0341189	0.644125	90	0.0926973	0.0291513	6		0	1
Tumor cells	Tradd	receptor	0.447212	0.0518188	0.0132404	0.774606	2	0.0259512	0.922478	2	TRADD	0.0417415	9.45525e-17	11382
Tumor cells	Plxnd1	both	0.452041	0.336919	-0.010036	0.348345	6	0.0233314	0.674699	1	PLXND1	0.0883253	5.89092e-52	5069
Tumor cells	Ncstn	receptor	0.458799	0.325214	0.0470072	0.0387743	10	0.0614026	0.0246117	1	NCSTN	-0.120636	2.36296e-38	9976
Tumor cells	aVb5_complex	receptor	0.45935	0.20151	0.0140393	0.977611	21	0.0755802	0.0752527	1		0	1
Tumor cells	Itgav	receptor	0.459351	0.375773	0.0465759	0.377988	55	0.120086	0.00130848	4	ITGAV	0.0768187	8.64996e-25	8185
Tumor cells	Cd44	both	0.461569	0.417754	0.182698	5.92725e-14	68	0.01909	0.908015	42	CD44	-0.108035	5.88771e-12	12601
Tumor cells	Sdc3	receptor	0.46216	0.397262	0.0270318	0.180932	3	0.0373407	0.20977	5	SDC3	0.0712875	5.29763e-47	3147
Tumor cells	Efnb2	both	0.466527	0.490631	0.0550894	0.000172781	2	0.0100341	0.637725	2	EFNB2	0.026472	6.96266e-10	7334
Tumor cells	Alcam	receptor	0.467767	-0.27346	-0.0511791	0.191452	87	-0.124516	0.0018347	7	ALCAM	0.551932	1e-240	5580
Tumor cells	PlexinA3_complex1	receptor	0.470072	0.15012	0.00368596	0.918799	1	-0.00546048	0.942538	13		0	1
Tumor cells	Itgb2	receptor	0.473248	0.351437	0.0158792	0.754481	19	-0.0404173	0.285602	3	ITGB2	0.0340855	1.56816e-09	7035
Tumor cells	Ccr5	receptor	0.477693	-0.00624658	-0.00152219	1	10	0.00299945	1	3	CCR5	-0.00243916	0.0394006	63
Tumor cells	Crlf2	receptor	0.48427	0.250988	-0.0297785	0.353037	65	0.12879	0.000656242	1		0	1
Tumor cells	Cd40	receptor	0.486597	-0.726057	-0.0557743	4.31015e-06	8	-0.0040246	0.93959	1	CD40	-0.0918343	9.47683e-99	8196
Tumor cells	Plscr4	receptor	0.486808	-0.0933482	-0.00899307	0.900502	1	0.0343398	0.383007	5	PLSCR4	0.0562508	1.02274e-75	353
Tumor cells	Lrp10	receptor	0.488455	0.0671609	-0.023937	0.748255	19	0.00438008	0.981863	9	LRP10	0.190811	1.2084e-48	11150
Tumor cells	Col7a1	ligand	0.489682	0.169578	0.0840545	0.00400686	2	0.153493	8.33692e-06	1	COL7A1	0.0120078	6.94553e-12	5381
Tumor cells	Unc5b	receptor	0.495411	0.502539	0.127481	3.94871e-07	80	-0.0253042	0.818643	48	UNC5B	0.0700838	6.2254e-92	718
Tumor cells	Efna2	both	0.497878	-0.0171509	-0.00585642	0.909743	22	-0.00111821	0.91284	3		0	1
Tumor cells	Ccr9	receptor	0.504048	-0.504344	0.000768857	0.980579	1	-0.00102199	0.979689	1	CCR9	2.01533	0.390086	0
Tumor cells	Itgb8	receptor	0.504991	0.108801	0.00621702	0.191059	2	-0.00390685	0.962414	3	ITGB8	0.0133351	2.62278e-05	10589
Tumor cells	Gprc5b	receptor	0.513464	0.15749	-0.0110963	0.803086	26	-0.0114752	0.907682	1	GPRC5B	-0.032383	2.4345e-09	9781
Tumor cells	Eng	receptor	0.519622	0.190904	-0.0318901	0.664982	12	0.0646953	0.388945	1	ENG	0.0450791	4.88066e-31	6665
Tumor cells	Pdgfrb	receptor	0.52002	0.442328	0.00761963	0.0838542	192	0.00807352	0.262214	2	PDGFRB	0.0285669	7.228e-16	2145
Tumor cells	Bex3	receptor	0.52136	0.269413	0.0313799	0.334901	264	-0.0653485	0.0164653	156		0	1
Tumor cells	Thbs1	both	0.534192	-0.185566	-0.116451	7.178e-09	126	-0.0706534	0.0919452	30	THBS1	0.0972187	2.71754e-42	6972
Tumor cells	Itgb1	receptor	0.539992	0.165469	0.042792	0.0553168	262	-0.0170602	0.44983	366	ITGB1	0.160742	2.27915e-16	11217
Tumor cells	Gpc1	receptor	0.550913	0.175234	0.0860035	0.0195268	35	0.0322994	0.862722	105	GPC1	0.180387	3.89039e-95	7738
Tumor cells	Lifr	receptor	0.556265	0.238103	0.0120351	0.179346	29	0.0108006	0.690163	5	LIFR	0.00506426	0.0697138	5129
Tumor cells	PDGFR_complex	receptor	0.563675	0.529136	0.00455352	0.228455	3	0.00415979	0.664463	2		0	1
Tumor cells	Ptprs	receptor	0.567393	0.149222	-0.00656228	1	25	0.0121853	0.952242	3	PTPRS	0.0672047	2.96275e-27	4421
Tumor cells	Smo	receptor	0.569443	0.168759	0.0211192	0.837513	319	-0.114369	0.00220725	81	SMO	-0.000797692	0.0708343	6549
Tumor cells	Bmpr1a	receptor	0.573306	0.108094	-0.0363044	0.380561	14	0.0110298	1	3	BMPR1A	0.00167804	2.22522e-08	5810
Tumor cells	Igf2r	receptor	0.577502	0.196151	0.0302023	0.17623	15	0.04941	0.15524	25	IGF2R	0.0116393	5.43063e-12	7480
Tumor cells	Efna1	ligand	0.579368	-0.666921	-0.0802467	0.00445628	3	-0.20581	9.45777e-14	0	EFNA1	0.156662	2.14466e-18	10648
Tumor cells	Tgfbr2	receptor	0.583796	0.345757	0.0740861	0.0149243	11	0.124996	0.000704929	17	TGFBR2	0.0571441	8.89618e-32	6421
Tumor cells	TGFR_AVR2A	receptor	0.585278	-0.0393284	-0.00949797	0.379356	2	-0.00205785	1	1		0	1
Tumor cells	Neo1	receptor	0.593271	0.472705	0.0649127	0.00629478	4	0.0591095	0.143574	2	NEO1	0.0015695	0.786423	6863
Tumor cells	Tnfrsf1a	receptor	0.595972	0.218263	0.0599848	0.00836042	101	-0.00191813	0.981356	34	TNFRSF1A	-0.0312179	6.16599e-17	12828
Tumor cells	Il13ra1	receptor	0.598811	0.162495	0.107286	4.56491e-07	14	-0.00115149	0.665688	60	IL13RA1	0.0797018	4.86903e-20	9401
Tumor cells	Il11ra1	receptor	0.606113	0.0290973	-0.00175405	0.993805	13	0.00180065	0.967382	3	IL11RA	0.00309037	0.148584	866
Tumor cells	Nrp2	receptor	0.611136	0.28483	0.0584466	0.231503	102	0.0463395	0.604751	20	NRP2	-0.0576268	2.74466e-27	13042
Tumor cells	Tnfrsf9	receptor	0.621128	0.0153101	0.0233422	0.197035	10	0.0153274	0.855371	10	TNFRSF9	-0.00406992	0.061346	328
Tumor cells	Bmpr2	receptor	0.626882	0.235144	0.0214309	0.85	38	0.00928355	0.394267	1	BMPR2	0.0779275	2.75075e-34	6324
Tumor cells	Glg1	both	0.632354	0.410315	0.0473782	0.381728	3	0.0495726	0.282491	9	GLG1	0.186398	8.54864e-75	10526
Tumor cells	Vcam1	both	0.633038	0.183353	-0.150516	1.96535e-06	90	-0.112749	0.0410665	44	VCAM1	-0.138259	3.29951e-125	9503
Tumor cells	Ednra	receptor	0.634291	0.444709	0.0193514	2.91456e-07	2	-0.00404072	1	3	EDNRA	0.0187812	3.81227e-19	111
Tumor cells	Ephb4	both	0.639108	-0.00974706	-0.00137666	1	2	-0.110301	0.00184778	2	EPHB4	0.0516471	1.19318e-12	8411
Tumor cells	Egfr	receptor	0.660389	0.299384	0.0138168	0.35429	5	0.0035472	0.818643	1	EGFR	0.203261	1.5961e-88	7685
Tumor cells	Npr2	receptor	0.688527	-0.0873549	-0.00979822	0.394589	4	-0.0122964	0.803611	1	NPR2	0.00285438	9.44207e-06	113
Tumor cells	OSMR	receptor	0.688958	0.270993	0.0116477	0.721025	7	-0.000741666	1	4		0	1
Tumor cells	Cd74	both	0.700087	0.0625378	-0.197218	1.38878e-09	1241	-0.107351	1.43119e-05	57	CD74	-0.605579	1.1682e-136	10350
Tumor cells	LIFR	receptor	0.702517	0.23569	0.00614493	0.501772	3	0.00593794	0.818643	2		0	1
Tumor cells	Itgb3	receptor	0.70364	-0.083225	0.00585286	0.920042	4	0.0158854	0.895738	7	ITGB3	2.01533	0.0797357	0
Tumor cells	Wnt7b	ligand	0.715622	0.526335	0.189126	5.08601e-18	56	0.106068	0.000862124	75	WNT7B	-0.0311711	3.42829e-20	7477
Tumor cells	Tgfbr1	receptor	0.728497	0.208981	-0.0160221	0.415667	148	-0.0506375	0.448356	37	TGFBR1	0.0719137	1.22098e-27	5159
Tumor cells	App	both	0.740287	-0.0058468	-0.00787852	0.952158	18	-0.062832	0.302935	60	APP	0.655121	1.04425e-282	7187
Tumor cells	Ackr3	receptor	0.749363	0.0974018	0.0636661	0.000460873	7	-0.107916	7.06078e-05	40	ACKR3	2.01533	0.0137312	0
Tumor cells	Col5a1	ligand	0.751823	0.498653	0.0789522	0.000521648	13	0.11855	0.000353399	4	COL5A1	0.0342252	3.92995e-18	5566
Tumor cells	TGFbeta_receptor2	receptor	0.752136	0.175077	-0.0177712	0.203164	3	0.00570227	0.922545	3		0	1
Tumor cells	ACVR1_BMPR2	receptor	0.753252	0.195169	-0.0102375	0.601935	15	0.00133803	1	4		0	1
Tumor cells	Ptprk	receptor	0.755805	0.209874	0.0906383	0.00360745	102	-0.0498752	0.538551	62	PTPRK	0.353987	6.29488e-139	7607
Tumor cells	BMR1A_AVR2B	receptor	0.763545	0.243864	-0.0313866	0.136969	1	-0.00228802	0.986102	3		0	1
Tumor cells	TGFR_BMPR2	receptor	0.764309	0.306948	-0.000261055	1	85	-0.00719246	1	4		0	1
Tumor cells	TGFbeta_receptor1	receptor	0.765964	0.37141	0.0346477	0.211746	25	0.029179	0.62186	5		0	1
Tumor cells	Efna5	both	0.766066	0.369622	0.0495672	0.359189	86	0.0746287	0.157212	10	EFNA5	-0.0214449	1.11461e-09	7974
Tumor cells	Sdc2	receptor	0.774865	0.272117	0.1143	8.70577e-11	141	-0.110532	0.00147833	365	SDC2	0.0936869	3.38509e-23	10743
Tumor cells	Serpine2	ligand	0.820464	0.413853	0.302439	1.17261e-10	3006	0.268591	2.75682e-09	1274	SERPINE2	0.0750584	1.20603e-13	12989
Tumor cells	Axl	receptor	0.820798	0.353254	0.033469	0.462383	437	0.141641	7.46448e-05	68	AXL	0.0126939	4.45201e-08	8760
Tumor cells	Igf1r	receptor	0.841566	0.38772	0.0849632	0.000420479	133	0.161564	3.00314e-07	4	IGF1R	-0.039101	6.00375e-50	7351
Tumor cells	Tgfbr3	receptor	0.855333	0.223326	-0.00126686	1	84	0.100692	0.000129063	3	TGFBR3	0.0138823	8.45332e-09	4898
Tumor cells	Sdc4	receptor	0.860362	0.302158	0.0255584	0.604476	59	0.0969426	0.000947091	72	SDC4	0.0423625	0.00155967	10046
Tumor cells	Slpi	ligand	0.860384	0.277591	0.0799821	0.00933311	191	0.764224	1.48349e-45	74	SLPI	0.469326	2.0701e-93	13609
Tumor cells	Col6a2	ligand	0.863188	0.575136	0.0653286	0.00150942	144	0.0975206	0.00078315	2	COL6A2	0.203848	1.21526e-61	7290
Tumor cells	H2-T23	both	0.876783	-0.346004	-0.114883	0.000330194	790	-0.175581	1.58557e-07	104	HLA-E	0.457966	1.31002e-120	10860
Tumor cells	Timp1	ligand	0.884926	0.178557	0.0955187	7.11834e-05	61	0.132668	8.49171e-05	58	TIMP1	-0.0604635	2.41416e-114	14571
Tumor cells	Antxr1	receptor	0.889481	0.166371	-0.0135824	0.685162	26	0.0548924	0.106711	3	ANTXR1	0.0455769	5.50586e-30	7379
Tumor cells	Spp1	ligand	0.890887	0.102856	-0.0619973	9.71384e-07	364	-0.0749747	0.00213147	160	SPP1	0.011182	0.0570498	9030
Tumor cells	Lrp1	receptor	0.897528	0.392377	0.128633	4.90497e-11	242	0.00277217	0.372788	134	LRP1	0.0558098	4.92389e-36	5910
Tumor cells	Ghr	receptor	0.904714	0.0833869	-0.0490902	0.30828	19	0.0868306	0.0437478	1	GHR	0.0127941	8.06349e-16	5
Tumor cells	Crlf1	receptor	0.952098	0.489436	0.155123	4.06905e-13	1	-0.0472478	0.590076	1	CRLF1	0.0211464	1.6497e-14	318
Tumor cells	Aplp2	receptor	0.980119	-0.122285	-0.124081	2.00684e-20	399	-0.0443175	0.0100719	502	APLP2	0.289808	6.81584e-75	11044
Tumor cells	Ctsd	ligand	0.992796	-0.277308	-0.0702216	0.000501246	451	-0.206173	1.9393e-22	1194		0	1
Tumor cells	Cd81	receptor	1.00379	-0.075342	-0.104892	7.5737e-17	573	-0.0377965	0.0737621	242	CD81	0.00129013	7.03687e-08	9431
Tumor cells	Cd47	both	1.01705	0.20126	-0.00762863	0.172191	618	-0.0241726	0.0159341	293	CD47	-0.372506	3.783e-99	13865
Tumor cells	Arf1	both	1.02865	0.225788	0.0152516	0.499967	390	-0.0586884	2.58131e-05	428	ARF1	-0.0732503	3.77486e-20	8434
Tumor cells	Lamp1	receptor	1.03179	0.264274	0.0172576	0.0336676	448	-0.0269283	0.44475	684	LAMP1	-0.181962	1.15553e-21	13060
Tumor cells	Cd9	receptor	1.0514	0.155788	0.0222705	0.51623	455	-0.00605302	1	522	CD9	0.30977	3.67747e-58	10590
Tumor cells	Rack1	receptor	1.05387	0.442261	0.0835716	6.15786e-30	9	0.00186202	1	23		0	1
Tumor cells	Cd63	receptor	1.05871	0.20072	0.0629386	7.25412e-10	238	-0.0154063	0.620665	250	CD63	-0.268345	5.59814e-48	13694
pDC	Cd74	both	-0.270089	-0.540039	-0.078275	1	3	-0.206568	1	1		0	1
pDC	H2-T23	both	-0.223035	-0.81341	-0.0216046	1	1	-0.183209	1	3	HLA-E	0.121838	1	0
pDC	Scarb1	receptor	0.0376074	-0.413668	-0.00548466	1	2	-0.0697456	1	1	SCARB1	0.00950816	1	0
pDC	Gpr35	receptor	0.0731255	-0.662368	-0.0365101	1	1	0.0539831	1	1	GPR35	-2.03952	0.794282	0
pDC	Lrp1	receptor	0.139696	-0.0610434	-0.0283329	1	1	0.00363336	1	1	LRP1	1.72904	1	0

## Sheet: Figure 4a links
ligand	ligand_cell_type	receptor	receptor_cell_type	MAST_log2FC_highCIN_vs_lowCIN_receptor	MAST_fdr_highCIN_vs_lowCIN_receptor	MAST_log2FC_highCIN_vs_noSTING_receptor	MAST_fdr_highCIN_vs_noSTING_receptor	MAST_log2FC_highCIN_vs_lowCIN_ligand	MAST_fdr_highCIN_vs_lowCIN_ligand	MAST_log2FC_highCIN_vs_noSTING_ligand	MAST_fdr_highCIN_vs_noSTING_ligand	numInteractions_fdr25_highCIN_vs_lowCIN_receptor	numInteractions_fdr25_highCIN_vs_noSTING_receptor
Pecam1	Macrophages/mMDSC	Cd177	PMN/gMDSC	0.0255555	0.000196306	-0.0539756	1.39036e-06	-0.134484	9.74854e-26	-0.0480989	3.71691e-05	11	21
Pecam1	Macrophages/mMDSC	Cd38	Macrophages/mMDSC	0.0781036	0.000716433	-0.026154	0.020926	-0.134484	9.74854e-26	-0.0480989	3.71691e-05	846	221
Cadm1	Macrophages/mMDSC	Cadm1	PMN/gMDSC	0.000550571	1	4.96983e-05	1	0.0928442	6.33792e-13	0.122158	1.30496e-25	472	218
Cadm1	Macrophages/mMDSC	Cadm1	Macrophages/mMDSC	0.0928442	6.33792e-13	0.122158	1.30496e-25	0.0928442	6.33792e-13	0.122158	1.30496e-25	237	208
Cadm1	Macrophages/mMDSC	Nectin3	Tumor cells	0.050703	0.0155079	0.0219514	0.566796	0.0928442	6.33792e-13	0.122158	1.30496e-25	21	6
Vcam1	Macrophages/mMDSC	Itga4	PMN/gMDSC	-0.0036366	1	0.00931217	0.994208	0.0838879	2.32192e-05	0.212806	1.36349e-43	73	5
Vcam1	Macrophages/mMDSC	Itgb2	Macrophages/mMDSC	-0.0433425	0.0728388	-0.176478	7.60542e-17	0.0838879	2.32192e-05	0.212806	1.36349e-43	628	336
Vcam1	Macrophages/mMDSC	Itga4	Macrophages/mMDSC	0.00563204	0.0971144	0.0380523	0.00784599	0.0838879	2.32192e-05	0.212806	1.36349e-43	162	2
Vcam1	Macrophages/mMDSC	Itgb7	Macrophages/mMDSC	-0.101378	1.07355e-12	-0.086013	7.16663e-09	0.0838879	2.32192e-05	0.212806	1.36349e-43	439	822
Vcam1	Macrophages/mMDSC	Itga9	Macrophages/mMDSC	-0.0243257	0.00817436	0.0823586	3.00575e-13	0.0838879	2.32192e-05	0.212806	1.36349e-43	227	126
Vcam1	Macrophages/mMDSC	Itgb1	Macrophages/mMDSC	0.0312991	0.0535745	0.107373	7.85727e-15	0.0838879	2.32192e-05	0.212806	1.36349e-43	3	131
Vcam1	Macrophages/mMDSC	a9b1_complex	Macrophages/mMDSC	-0.00810096	0.0595526	0.0335084	2.03852e-09	0.0838879	2.32192e-05	0.212806	1.36349e-43	16	23
Vcam1	Macrophages/mMDSC	Itgb1	T cells	0.0434049	0.285562	0.102442	0.006528	0.0838879	2.32192e-05	0.212806	1.36349e-43	31	10
Vcam1	Macrophages/mMDSC	Itgb2	Tumor cells	0.0158792	0.754481	-0.0404173	0.285602	0.0838879	2.32192e-05	0.212806	1.36349e-43	19	3
Vcam1	Macrophages/mMDSC	Itgb1	Tumor cells	0.042792	0.0553168	-0.0170602	0.44983	0.0838879	2.32192e-05	0.212806	1.36349e-43	262	366
Vcam1	Macrophages/mMDSC	Itgb1	B cells	0.00955238	0.877256	0.0263537	0.191959	0.0838879	2.32192e-05	0.212806	1.36349e-43	1	1520
Vcam1	Tumor cells	Itga4	PMN/gMDSC	-0.0036366	1	0.00931217	0.994208	-0.150516	1.96535e-06	-0.112749	0.0410665	73	5
Vcam1	Tumor cells	Itgb2	Macrophages/mMDSC	-0.0433425	0.0728388	-0.176478	7.60542e-17	-0.150516	1.96535e-06	-0.112749	0.0410665	628	336
Vcam1	Tumor cells	Itga4	Macrophages/mMDSC	0.00563204	0.0971144	0.0380523	0.00784599	-0.150516	1.96535e-06	-0.112749	0.0410665	162	2
Vcam1	Tumor cells	Itgb7	Macrophages/mMDSC	-0.101378	1.07355e-12	-0.086013	7.16663e-09	-0.150516	1.96535e-06	-0.112749	0.0410665	439	822
Vcam1	Tumor cells	Itga9	Macrophages/mMDSC	-0.0243257	0.00817436	0.0823586	3.00575e-13	-0.150516	1.96535e-06	-0.112749	0.0410665	227	126
Vcam1	Tumor cells	Itgb1	Macrophages/mMDSC	0.0312991	0.0535745	0.107373	7.85727e-15	-0.150516	1.96535e-06	-0.112749	0.0410665	3	131
Vcam1	Tumor cells	a9b1_complex	Macrophages/mMDSC	-0.00810096	0.0595526	0.0335084	2.03852e-09	-0.150516	1.96535e-06	-0.112749	0.0410665	16	23
Vcam1	Tumor cells	Itgb1	T cells	0.0434049	0.285562	0.102442	0.006528	-0.150516	1.96535e-06	-0.112749	0.0410665	31	10
Vcam1	Tumor cells	Itgb2	Tumor cells	0.0158792	0.754481	-0.0404173	0.285602	-0.150516	1.96535e-06	-0.112749	0.0410665	19	3
Vcam1	Tumor cells	Itgb1	Tumor cells	0.042792	0.0553168	-0.0170602	0.44983	-0.150516	1.96535e-06	-0.112749	0.0410665	262	366
Vcam1	Tumor cells	Itgb1	B cells	0.00955238	0.877256	0.0263537	0.191959	-0.150516	1.96535e-06	-0.112749	0.0410665	1	1520
Cdh1	Tumor cells	Ptprj	PMN/gMDSC	-0.00783773	1	0.00406282	0.987472	-0.0655401	6.51803e-05	-0.153274	9.7765e-14	19	2
Cdh1	Tumor cells	Itgb7	Macrophages/mMDSC	-0.101378	1.07355e-12	-0.086013	7.16663e-09	-0.0655401	6.51803e-05	-0.153274	9.7765e-14	439	822
Cdh1	Tumor cells	a2b1_complex	Tumor cells	0.00589433	0.946039	-0.0611037	0.00112888	-0.0655401	6.51803e-05	-0.153274	9.7765e-14	11	1
Cdh1	Tumor cells	Igf1r	Tumor cells	0.0849632	0.000420479	0.161564	3.00314e-07	-0.0655401	6.51803e-05	-0.153274	9.7765e-14	133	4
Gas6	Macrophages/mMDSC	Axl	PMN/gMDSC	0.00183499	1	0.00479906	0.70691	0.103507	1.57009e-13	0.167904	7.3765e-41	1053	16
Gas6	Macrophages/mMDSC	Axl	Macrophages/mMDSC	0.154933	7.83061e-15	0.0715788	1.72542e-10	0.103507	1.57009e-13	0.167904	7.3765e-41	540	458
Gas6	Macrophages/mMDSC	Axl	Tumor cells	0.033469	0.462383	0.141641	7.46448e-05	0.103507	1.57009e-13	0.167904	7.3765e-41	437	68
Tgfb1	Macrophages/mMDSC	Tgfbr1	PMN/gMDSC	-0.0420045	1.69016e-05	0.0159328	0.910514	-0.0167251	4.65616e-05	-0.126611	1.92409e-08	23	2
Tgfb1	Macrophages/mMDSC	Acvrl1	PMN/gMDSC	0.00207956	1	-1.91929e-05	1	-0.0167251	4.65616e-05	-0.126611	1.92409e-08	24	17
Tgfb1	Macrophages/mMDSC	Tgfbr2	Macrophages/mMDSC	0.086171	2.27986e-08	0.115049	3.08616e-18	-0.0167251	4.65616e-05	-0.126611	1.92409e-08	60	83
Tgfb1	Macrophages/mMDSC	Sdc2	Macrophages/mMDSC	0.00978701	0.0220663	-0.0123647	0.00691628	-0.0167251	4.65616e-05	-0.126611	1.92409e-08	1	29
Tgfb1	Macrophages/mMDSC	Eng	Macrophages/mMDSC	-0.0142881	0.031225	0.00784872	0.489548	-0.0167251	4.65616e-05	-0.126611	1.92409e-08	34	8
Tgfb1	Macrophages/mMDSC	Tgfbr1	Macrophages/mMDSC	0.0320921	0.000876774	0.107875	9.6685e-19	-0.0167251	4.65616e-05	-0.126611	1.92409e-08	286	49
Tgfb1	Macrophages/mMDSC	TGFbeta_receptor1	Macrophages/mMDSC	0.0133314	0.104646	0.052898	1.4995e-11	-0.0167251	4.65616e-05	-0.126611	1.92409e-08	43	14
Tgfb1	Macrophages/mMDSC	Itgb1	Macrophages/mMDSC	0.0312991	0.0535745	0.107373	7.85727e-15	-0.0167251	4.65616e-05	-0.126611	1.92409e-08	3	131
Tgfb1	Macrophages/mMDSC	Acvrl1	Macrophages/mMDSC	-0.0705259	5.59626e-07	-0.0281223	0.0941845	-0.0167251	4.65616e-05	-0.126611	1.92409e-08	13	148
Tgfb1	Macrophages/mMDSC	Itgb1	T cells	0.0434049	0.285562	0.102442	0.006528	-0.0167251	4.65616e-05	-0.126611	1.92409e-08	31	10
Tgfb1	Macrophages/mMDSC	Tgfbr2	Tumor cells	0.0740861	0.0149243	0.124996	0.000704929	-0.0167251	4.65616e-05	-0.126611	1.92409e-08	11	17
Tgfb1	Macrophages/mMDSC	Sdc2	Tumor cells	0.1143	8.70577e-11	-0.110532	0.00147833	-0.0167251	4.65616e-05	-0.126611	1.92409e-08	141	365
Tgfb1	Macrophages/mMDSC	Tgfbr3	Tumor cells	-0.00126686	1	0.100692	0.000129063	-0.0167251	4.65616e-05	-0.126611	1.92409e-08	84	3
Tgfb1	Macrophages/mMDSC	Eng	Tumor cells	-0.0318901	0.664982	0.0646953	0.388945	-0.0167251	4.65616e-05	-0.126611	1.92409e-08	12	1
Tgfb1	Macrophages/mMDSC	Tgfbr1	Tumor cells	-0.0160221	0.415667	-0.0506375	0.448356	-0.0167251	4.65616e-05	-0.126611	1.92409e-08	148	37
Tgfb1	Macrophages/mMDSC	TGFbeta_receptor1	Tumor cells	0.0346477	0.211746	0.029179	0.62186	-0.0167251	4.65616e-05	-0.126611	1.92409e-08	25	5
Tgfb1	Macrophages/mMDSC	Itgb1	Tumor cells	0.042792	0.0553168	-0.0170602	0.44983	-0.0167251	4.65616e-05	-0.126611	1.92409e-08	262	366
Tgfb1	Macrophages/mMDSC	Tgfbr1	B cells	0.012787	0.838949	0.0301836	0.752296	-0.0167251	4.65616e-05	-0.126611	1.92409e-08	2	420
Tgfb1	Macrophages/mMDSC	Itgb1	B cells	0.00955238	0.877256	0.0263537	0.191959	-0.0167251	4.65616e-05	-0.126611	1.92409e-08	1	1520
Inhba	Macrophages/mMDSC	Tgfbr1	PMN/gMDSC	-0.0420045	1.69016e-05	0.0159328	0.910514	-0.119591	2.24695e-11	-0.297088	1.64122e-51	23	2
Inhba	Macrophages/mMDSC	Tgfbr1	Macrophages/mMDSC	0.0320921	0.000876774	0.107875	9.6685e-19	-0.119591	2.24695e-11	-0.297088	1.64122e-51	286	49
Inhba	Macrophages/mMDSC	Tgfbr3	Tumor cells	-0.00126686	1	0.100692	0.000129063	-0.119591	2.24695e-11	-0.297088	1.64122e-51	84	3
Inhba	Macrophages/mMDSC	Tgfbr1	Tumor cells	-0.0160221	0.415667	-0.0506375	0.448356	-0.119591	2.24695e-11	-0.297088	1.64122e-51	148	37
Inhba	Macrophages/mMDSC	Tgfbr1	B cells	0.012787	0.838949	0.0301836	0.752296	-0.119591	2.24695e-11	-0.297088	1.64122e-51	2	420
Apoe	Macrophages/mMDSC	Sdc4	PMN/gMDSC	-0.00448396	0.977657	0.00741699	0.785835	0.134392	3.68975e-15	0.146275	9.38643e-13	1301	73
Apoe	Macrophages/mMDSC	Sdc1	PMN/gMDSC	0.00251894	0.537191	0.00122131	1	0.134392	3.68975e-15	0.146275	9.38643e-13	108	335
Apoe	Macrophages/mMDSC	Ldlr	PMN/gMDSC	-0.00153218	1	-0.00212257	1	0.134392	3.68975e-15	0.146275	9.38643e-13	1166	903
Apoe	Macrophages/mMDSC	Trem2	PMN/gMDSC	0.000605591	1	0.00131578	1	0.134392	3.68975e-15	0.146275	9.38643e-13	562	280
Apoe	Macrophages/mMDSC	Scarb1	Macrophages/mMDSC	0.011365	0.263671	-0.00558909	0.376649	0.134392	3.68975e-15	0.146275	9.38643e-13	31	147
Apoe	Macrophages/mMDSC	Sdc4	Macrophages/mMDSC	-0.217776	2.50516e-36	0.106893	1.1615e-11	0.134392	3.68975e-15	0.146275	9.38643e-13	355	36
Apoe	Macrophages/mMDSC	Lrp1	Macrophages/mMDSC	0.00401354	0.000140077	0.0545803	4.70734e-07	0.134392	3.68975e-15	0.146275	9.38643e-13	43	23
Apoe	Macrophages/mMDSC	Sdc1	Macrophages/mMDSC	-0.0320075	0.0237521	-0.0900267	1.03278e-10	0.134392	3.68975e-15	0.146275	9.38643e-13	210	59
Apoe	Macrophages/mMDSC	Trem2	Macrophages/mMDSC	0.0695631	3.65364e-05	0.165215	1.03953e-20	0.134392	3.68975e-15	0.146275	9.38643e-13	281	225
Apoe	Macrophages/mMDSC	Abca1	Macrophages/mMDSC	0.0226726	0.170066	0.156068	1.56835e-20	0.134392	3.68975e-15	0.146275	9.38643e-13	292	270
Apoe	Macrophages/mMDSC	Sdc4	Tumor cells	0.0255584	0.604476	0.0969426	0.000947091	0.134392	3.68975e-15	0.146275	9.38643e-13	59	72
Apoe	Macrophages/mMDSC	Lrp1	Tumor cells	0.128633	4.90497e-11	0.00277217	0.372788	0.134392	3.68975e-15	0.146275	9.38643e-13	242	134
Apoe	Macrophages/mMDSC	Sdc1	Tumor cells	0.00366048	1	-0.381475	3.18207e-35	0.134392	3.68975e-15	0.146275	9.38643e-13	6	220
Apoe	Macrophages/mMDSC	Ldlr	Tumor cells	0.0700008	0.0089211	0.0900905	0.0298972	0.134392	3.68975e-15	0.146275	9.38643e-13	13	9
Apoe	Macrophages/mMDSC	Trem2	Tumor cells	0.0166857	0.0672341	0.00538373	0.745232	0.134392	3.68975e-15	0.146275	9.38643e-13	15	19
Apoe	Macrophages/mMDSC	Abca1	Tumor cells	-0.00915317	0.588512	0.00488456	0.995305	0.134392	3.68975e-15	0.146275	9.38643e-13	2	14
Apoe	Macrophages/mMDSC	Sdc1	B cells	-0.00764969	1	0.0128523	1	0.134392	3.68975e-15	0.146275	9.38643e-13	64	137
Apoe	Tumor cells	Sdc4	PMN/gMDSC	-0.00448396	0.977657	0.00741699	0.785835	0.17278	8.27808e-10	0.261437	1.07332e-13	1301	73
Apoe	Tumor cells	Sdc1	PMN/gMDSC	0.00251894	0.537191	0.00122131	1	0.17278	8.27808e-10	0.261437	1.07332e-13	108	335
Apoe	Tumor cells	Ldlr	PMN/gMDSC	-0.00153218	1	-0.00212257	1	0.17278	8.27808e-10	0.261437	1.07332e-13	1166	903
Apoe	Tumor cells	Trem2	PMN/gMDSC	0.000605591	1	0.00131578	1	0.17278	8.27808e-10	0.261437	1.07332e-13	562	280
Apoe	Tumor cells	Scarb1	Macrophages/mMDSC	0.011365	0.263671	-0.00558909	0.376649	0.17278	8.27808e-10	0.261437	1.07332e-13	31	147
Apoe	Tumor cells	Sdc4	Macrophages/mMDSC	-0.217776	2.50516e-36	0.106893	1.1615e-11	0.17278	8.27808e-10	0.261437	1.07332e-13	355	36
Apoe	Tumor cells	Lrp1	Macrophages/mMDSC	0.00401354	0.000140077	0.0545803	4.70734e-07	0.17278	8.27808e-10	0.261437	1.07332e-13	43	23
Apoe	Tumor cells	Sdc1	Macrophages/mMDSC	-0.0320075	0.0237521	-0.0900267	1.03278e-10	0.17278	8.27808e-10	0.261437	1.07332e-13	210	59
Apoe	Tumor cells	Trem2	Macrophages/mMDSC	0.0695631	3.65364e-05	0.165215	1.03953e-20	0.17278	8.27808e-10	0.261437	1.07332e-13	281	225
Apoe	Tumor cells	Abca1	Macrophages/mMDSC	0.0226726	0.170066	0.156068	1.56835e-20	0.17278	8.27808e-10	0.261437	1.07332e-13	292	270
Apoe	Tumor cells	Sdc4	Tumor cells	0.0255584	0.604476	0.0969426	0.000947091	0.17278	8.27808e-10	0.261437	1.07332e-13	59	72
Apoe	Tumor cells	Lrp1	Tumor cells	0.128633	4.90497e-11	0.00277217	0.372788	0.17278	8.27808e-10	0.261437	1.07332e-13	242	134
Apoe	Tumor cells	Sdc1	Tumor cells	0.00366048	1	-0.381475	3.18207e-35	0.17278	8.27808e-10	0.261437	1.07332e-13	6	220
Apoe	Tumor cells	Ldlr	Tumor cells	0.0700008	0.0089211	0.0900905	0.0298972	0.17278	8.27808e-10	0.261437	1.07332e-13	13	9
Apoe	Tumor cells	Trem2	Tumor cells	0.0166857	0.0672341	0.00538373	0.745232	0.17278	8.27808e-10	0.261437	1.07332e-13	15	19
Apoe	Tumor cells	Abca1	Tumor cells	-0.00915317	0.588512	0.00488456	0.995305	0.17278	8.27808e-10	0.261437	1.07332e-13	2	14
Apoe	Tumor cells	Sdc1	B cells	-0.00764969	1	0.0128523	1	0.17278	8.27808e-10	0.261437	1.07332e-13	64	137
Tgm2	Macrophages/mMDSC	Sdc4	PMN/gMDSC	-0.00448396	0.977657	0.00741699	0.785835	-0.143559	1.65288e-13	-0.113473	1.06952e-07	1301	73
Tgm2	Macrophages/mMDSC	Sdc4	Macrophages/mMDSC	-0.217776	2.50516e-36	0.106893	1.1615e-11	-0.143559	1.65288e-13	-0.113473	1.06952e-07	355	36
Tgm2	Macrophages/mMDSC	Sdc4	Tumor cells	0.0255584	0.604476	0.0969426	0.000947091	-0.143559	1.65288e-13	-0.113473	1.06952e-07	59	72
Ptgs2	Macrophages/mMDSC	Ptger2	PMN/gMDSC	-0.00655903	0.723857	0.000366549	1	-0.0237182	0.0260503	-0.241314	7.56884e-27	448	74
C1qa	Macrophages/mMDSC	Cd93	PMN/gMDSC	0.00517112	0.966036	0.00106566	1	0.550098	2.83792e-64	0.496399	1.36021e-47	11	6
C1qa	Macrophages/mMDSC	Cd93	Macrophages/mMDSC	0.0980077	4.91805e-11	0.0488482	9.41211e-05	0.550098	2.83792e-64	0.496399	1.36021e-47	551	88
C1qa	Macrophages/mMDSC	Cd93	Tumor cells	0.00300622	0.944764	0.00950689	0.297352	0.550098	2.83792e-64	0.496399	1.36021e-47	23	2
C1qa	Macrophages/mMDSC	Cd93	B cells	0.0159367	0.665489	0.0116869	1	0.550098	2.83792e-64	0.496399	1.36021e-47	122	117
Gnai2	PMN/gMDSC	Cav1	PMN/gMDSC	0.000295573	1	-8.13428e-05	1	-0.0634343	0.00461585	-0.132718	0.00378886	65	41
Gnai2	PMN/gMDSC	C5ar1	Macrophages/mMDSC	-0.0955815	2.0171e-05	-0.147446	6.76206e-11	-0.0634343	0.00461585	-0.132718	0.00378886	51	79
Gnai2	PMN/gMDSC	Cav1	Tumor cells	-0.044592	1.26651e-05	-0.0295234	0.144888	-0.0634343	0.00461585	-0.132718	0.00378886	19	10
Gnai2	PMN/gMDSC	Igf1r	Tumor cells	0.0849632	0.000420479	0.161564	3.00314e-07	-0.0634343	0.00461585	-0.132718	0.00378886	133	4
Gnai2	PMN/gMDSC	C5ar1	Tumor cells	0.010782	0.0146086	-0.00170649	0.894937	-0.0634343	0.00461585	-0.132718	0.00378886	52	17
Ccl5	T cells	Ccrl2	PMN/gMDSC	-0.220729	3.11434e-20	-0.00836646	1	0.0800312	0.0098783	0.535617	9.5226e-27	14	3
Ccl5	T cells	Ccr1	Macrophages/mMDSC	-0.0617614	0.00420109	-0.167077	6.71908e-15	0.0800312	0.0098783	0.535617	9.5226e-27	11	206
Ccl5	T cells	Ccrl2	Macrophages/mMDSC	0.0390846	0.36901	-0.25779	2.80443e-37	0.0800312	0.0098783	0.535617	9.5226e-27	365	4
Ccl5	T cells	Ccr1	Tumor cells	-0.000643637	1	-0.00230879	0.930768	0.0800312	0.0098783	0.535617	9.5226e-27	9	24
Ccl5	T cells	Ccr5	Tumor cells	-0.00152219	1	0.00299945	1	0.0800312	0.0098783	0.535617	9.5226e-27	10	3
Cxcl3	Macrophages/mMDSC	Cxcr2	PMN/gMDSC	-0.0332369	0.673177	0.0573953	0.0347743	-0.112533	1.12666e-08	-0.138791	2.81167e-12	73	1
Cxcl1	Tumor cells	Cxcr2	PMN/gMDSC	-0.0332369	0.673177	0.0573953	0.0347743	0.2845	2.38072e-10	0.139355	0.0309632	73	1
Pf4	Macrophages/mMDSC	Thbd	PMN/gMDSC	0.000793324	1	6.80991e-05	1	0.00624294	1.95869e-09	0.146436	6.31054e-07	46	13
Pf4	Macrophages/mMDSC	Ccr1	Macrophages/mMDSC	-0.0617614	0.00420109	-0.167077	6.71908e-15	0.00624294	1.95869e-09	0.146436	6.31054e-07	11	206
Pf4	Macrophages/mMDSC	Lrp1	Macrophages/mMDSC	0.00401354	0.000140077	0.0545803	4.70734e-07	0.00624294	1.95869e-09	0.146436	6.31054e-07	43	23
Pf4	Macrophages/mMDSC	Ccr1	Tumor cells	-0.000643637	1	-0.00230879	0.930768	0.00624294	1.95869e-09	0.146436	6.31054e-07	9	24
Pf4	Macrophages/mMDSC	Lrp1	Tumor cells	0.128633	4.90497e-11	0.00277217	0.372788	0.00624294	1.95869e-09	0.146436	6.31054e-07	242	134
Pf4	Macrophages/mMDSC	Fgfr2	Tumor cells	-0.00234323	0.7838	0.00163543	1	0.00624294	1.95869e-09	0.146436	6.31054e-07	32	8
Pf4	Macrophages/mMDSC	Thbd	B cells	0.000693699	1	-0.00312712	1	0.00624294	1.95869e-09	0.146436	6.31054e-07	30	1
Lgals3	Macrophages/mMDSC	Itgb3	Macrophages/mMDSC	-0.0608976	3.65829e-35	0.00251118	0.533211	-0.236477	6.77889e-52	-0.257191	1.87857e-68	199	1
Lgals3	Macrophages/mMDSC	Itgb1	Macrophages/mMDSC	0.0312991	0.0535745	0.107373	7.85727e-15	-0.236477	6.77889e-52	-0.257191	1.87857e-68	3	131
Lgals3	Macrophages/mMDSC	Itgb1	T cells	0.0434049	0.285562	0.102442	0.006528	-0.236477	6.77889e-52	-0.257191	1.87857e-68	31	10
Lgals3	Macrophages/mMDSC	Itgb4	Tumor cells	0.0398112	0.241165	-0.095473	0.0298972	-0.236477	6.77889e-52	-0.257191	1.87857e-68	3	42
Lgals3	Macrophages/mMDSC	Itgb1	Tumor cells	0.042792	0.0553168	-0.0170602	0.44983	-0.236477	6.77889e-52	-0.257191	1.87857e-68	262	366
Lgals3	Macrophages/mMDSC	Itga3	Tumor cells	0.0363865	0.440376	-0.105796	2.78335e-06	-0.236477	6.77889e-52	-0.257191	1.87857e-68	61	168
Lgals3	Macrophages/mMDSC	Itgb1	B cells	0.00955238	0.877256	0.0263537	0.191959	-0.236477	6.77889e-52	-0.257191	1.87857e-68	1	1520
Mmp9	Tumor cells	Itgb2	Macrophages/mMDSC	-0.0433425	0.0728388	-0.176478	7.60542e-17	-0.086849	3.35582e-06	-0.122994	7.43955e-11	628	336
Mmp9	Tumor cells	Lrp1	Macrophages/mMDSC	0.00401354	0.000140077	0.0545803	4.70734e-07	-0.086849	3.35582e-06	-0.122994	7.43955e-11	43	23
Mmp9	Tumor cells	Tlr4	Macrophages/mMDSC	-0.0381471	0.0170978	-0.0541339	0.000226481	-0.086849	3.35582e-06	-0.122994	7.43955e-11	2	128
Mmp9	Tumor cells	Cd44	Macrophages/mMDSC	-0.0385308	0.0273321	-0.0762752	0.000329852	-0.086849	3.35582e-06	-0.122994	7.43955e-11	72	388
Mmp9	Tumor cells	Cd44	T cells	-0.000755796	1	-0.000433683	1	-0.086849	3.35582e-06	-0.122994	7.43955e-11	17	1
Mmp9	Tumor cells	Itgb2	Tumor cells	0.0158792	0.754481	-0.0404173	0.285602	-0.086849	3.35582e-06	-0.122994	7.43955e-11	19	3
Mmp9	Tumor cells	Lrp1	Tumor cells	0.128633	4.90497e-11	0.00277217	0.372788	-0.086849	3.35582e-06	-0.122994	7.43955e-11	242	134
Mmp9	Tumor cells	Cd44	Tumor cells	0.182698	5.92725e-14	0.01909	0.908015	-0.086849	3.35582e-06	-0.122994	7.43955e-11	68	42
Mmp9	Tumor cells	Cd44	B cells	0.0088988	0.914821	0.00715889	1	-0.086849	3.35582e-06	-0.122994	7.43955e-11	353	28
Tln1	Macrophages/mMDSC	Itgb2	Macrophages/mMDSC	-0.0433425	0.0728388	-0.176478	7.60542e-17	0.0429032	0.00332747	0.127365	2.43217e-14	628	336
Tln1	Macrophages/mMDSC	Itgal	Macrophages/mMDSC	0.0461599	0.000227018	0.0184307	0.0126871	0.0429032	0.00332747	0.127365	2.43217e-14	354	97
Tln1	Macrophages/mMDSC	Itgb1	Macrophages/mMDSC	0.0312991	0.0535745	0.107373	7.85727e-15	0.0429032	0.00332747	0.127365	2.43217e-14	3	131
Tln1	Macrophages/mMDSC	Itgb1	T cells	0.0434049	0.285562	0.102442	0.006528	0.0429032	0.00332747	0.127365	2.43217e-14	31	10
Tln1	Macrophages/mMDSC	Itgb2	Tumor cells	0.0158792	0.754481	-0.0404173	0.285602	0.0429032	0.00332747	0.127365	2.43217e-14	19	3
Tln1	Macrophages/mMDSC	Itgal	Tumor cells	0.00180687	0.609807	0.00434547	0.793977	0.0429032	0.00332747	0.127365	2.43217e-14	11	5
Tln1	Macrophages/mMDSC	Itgb1	Tumor cells	0.042792	0.0553168	-0.0170602	0.44983	0.0429032	0.00332747	0.127365	2.43217e-14	262	366
Tln1	Macrophages/mMDSC	Itgb1	B cells	0.00955238	0.877256	0.0263537	0.191959	0.0429032	0.00332747	0.127365	2.43217e-14	1	1520
Ccl2	Tumor cells	Ccr1	Macrophages/mMDSC	-0.0617614	0.00420109	-0.167077	6.71908e-15	0.288099	1.93621e-18	0.366503	3.08426e-19	11	206
Ccl2	Tumor cells	Ccr2	Macrophages/mMDSC	-0.145309	1.06813e-12	-0.208085	1.70896e-19	0.288099	1.93621e-18	0.366503	3.08426e-19	105	852
Ccl2	Tumor cells	Ccr1	Tumor cells	-0.000643637	1	-0.00230879	0.930768	0.288099	1.93621e-18	0.366503	3.08426e-19	9	24
Ccl2	Tumor cells	Ccr2	Tumor cells	0.00893072	0.288106	-0.00322151	0.79256	0.288099	1.93621e-18	0.366503	3.08426e-19	7	11
Cd72	Macrophages/mMDSC	Sema4d	Macrophages/mMDSC	0.0257102	0.0495356	-0.00468054	0.901221	0.125129	6.95452e-12	0.11114	5.07157e-10	216	15
Timp1	Tumor cells	Cd63	Macrophages/mMDSC	0.223976	5.23987e-19	0.390719	2.23176e-53	0.0955187	7.11834e-05	0.132668	8.49171e-05	664	548
Timp1	Tumor cells	Lrp1	Macrophages/mMDSC	0.00401354	0.000140077	0.0545803	4.70734e-07	0.0955187	7.11834e-05	0.132668	8.49171e-05	43	23
Timp1	Tumor cells	Itgb1	Macrophages/mMDSC	0.0312991	0.0535745	0.107373	7.85727e-15	0.0955187	7.11834e-05	0.132668	8.49171e-05	3	131
Timp1	Tumor cells	Itgb1	T cells	0.0434049	0.285562	0.102442	0.006528	0.0955187	7.11834e-05	0.132668	8.49171e-05	31	10
Timp1	Tumor cells	Cd63	Tumor cells	0.0629386	7.25412e-10	-0.0154063	0.620665	0.0955187	7.11834e-05	0.132668	8.49171e-05	238	250
Timp1	Tumor cells	Lrp1	Tumor cells	0.128633	4.90497e-11	0.00277217	0.372788	0.0955187	7.11834e-05	0.132668	8.49171e-05	242	134
Timp1	Tumor cells	Fgfr2	Tumor cells	-0.00234323	0.7838	0.00163543	1	0.0955187	7.11834e-05	0.132668	8.49171e-05	32	8
Timp1	Tumor cells	Itgb1	Tumor cells	0.042792	0.0553168	-0.0170602	0.44983	0.0955187	7.11834e-05	0.132668	8.49171e-05	262	366
Timp1	Tumor cells	Itgb1	B cells	0.00955238	0.877256	0.0263537	0.191959	0.0955187	7.11834e-05	0.132668	8.49171e-05	1	1520
Ccl24	Macrophages/mMDSC	Ccr2	Macrophages/mMDSC	-0.145309	1.06813e-12	-0.208085	1.70896e-19	-0.316707	1.66198e-39	-0.316349	4.99068e-38	105	852
Ccl24	Macrophages/mMDSC	Ccr2	Tumor cells	0.00893072	0.288106	-0.00322151	0.79256	-0.316707	1.66198e-39	-0.316349	4.99068e-38	7	11
Il1a	PMN/gMDSC	Il1r2	Macrophages/mMDSC	0.0165704	0.706202	-0.196876	6.21317e-33	-0.196657	3.07958e-17	-0.107622	0.00550262	17	986
Il1a	PMN/gMDSC	IL1_receptor	Tumor cells	-0.00872655	0.643961	0.00568827	0.952242	-0.196657	3.07958e-17	-0.107622	0.00550262	10	5
Il1a	PMN/gMDSC	Il1r2	Tumor cells	0.00750305	0.888633	0.00597377	0.991214	-0.196657	3.07958e-17	-0.107622	0.00550262	10	7
Il1a	PMN/gMDSC	IL1_receptor_inhibitor	Tumor cells	0.0018611	0.655767	-0.00156918	0.995677	-0.196657	3.07958e-17	-0.107622	0.00550262	15	20
Il1rn	PMN/gMDSC	Il1r2	Macrophages/mMDSC	0.0165704	0.706202	-0.196876	6.21317e-33	-0.199517	2.81588e-15	-0.140856	6.96904e-05	17	986
Il1rn	PMN/gMDSC	IL1_receptor	Tumor cells	-0.00872655	0.643961	0.00568827	0.952242	-0.199517	2.81588e-15	-0.140856	6.96904e-05	10	5
Il1rn	PMN/gMDSC	Il1r2	Tumor cells	0.00750305	0.888633	0.00597377	0.991214	-0.199517	2.81588e-15	-0.140856	6.96904e-05	10	7
Il1rn	PMN/gMDSC	IL1_receptor_inhibitor	Tumor cells	0.0018611	0.655767	-0.00156918	0.995677	-0.199517	2.81588e-15	-0.140856	6.96904e-05	15	20
Il1rn	Macrophages/mMDSC	Il1r2	Macrophages/mMDSC	0.0165704	0.706202	-0.196876	6.21317e-33	-0.0741379	0.00683095	-0.258994	1.05842e-33	17	986
Il1rn	Macrophages/mMDSC	IL1_receptor	Tumor cells	-0.00872655	0.643961	0.00568827	0.952242	-0.0741379	0.00683095	-0.258994	1.05842e-33	10	5
Il1rn	Macrophages/mMDSC	Il1r2	Tumor cells	0.00750305	0.888633	0.00597377	0.991214	-0.0741379	0.00683095	-0.258994	1.05842e-33	10	7
Il1rn	Macrophages/mMDSC	IL1_receptor_inhibitor	Tumor cells	0.0018611	0.655767	-0.00156918	0.995677	-0.0741379	0.00683095	-0.258994	1.05842e-33	15	20
Serpine2	Tumor cells	Lrp1	Macrophages/mMDSC	0.00401354	0.000140077	0.0545803	4.70734e-07	0.302439	1.17261e-10	0.268591	2.75682e-09	43	23
Serpine2	Tumor cells	Lrp1	Tumor cells	0.128633	4.90497e-11	0.00277217	0.372788	0.302439	1.17261e-10	0.268591	2.75682e-09	242	134
Ctsd	Tumor cells	Lrp1	Macrophages/mMDSC	0.00401354	0.000140077	0.0545803	4.70734e-07	-0.0702216	0.000501246	-0.206173	1.9393e-22	43	23
Ctsd	Tumor cells	Lrp1	Tumor cells	0.128633	4.90497e-11	0.00277217	0.372788	-0.0702216	0.000501246	-0.206173	1.9393e-22	242	134
Hsp90aa1	PMN/gMDSC	Lrp1	Macrophages/mMDSC	0.00401354	0.000140077	0.0545803	4.70734e-07	0.0994752	0.00679665	0.135929	0.000206039	43	23
Hsp90aa1	PMN/gMDSC	Lrp1	Tumor cells	0.128633	4.90497e-11	0.00277217	0.372788	0.0994752	0.00679665	0.135929	0.000206039	242	134
Hsp90aa1	Macrophages/mMDSC	Lrp1	Macrophages/mMDSC	0.00401354	0.000140077	0.0545803	4.70734e-07	-0.213114	1.03057e-39	-0.0703109	0.0017102	43	23
Hsp90aa1	Macrophages/mMDSC	Lrp1	Tumor cells	0.128633	4.90497e-11	0.00277217	0.372788	-0.213114	1.03057e-39	-0.0703109	0.0017102	242	134
Hspa1b	Tumor cells	Lrp1	Macrophages/mMDSC	0.00401354	0.000140077	0.0545803	4.70734e-07	-0.315998	4.57784e-49	-0.107422	0.000311357	43	23
Hspa1b	Tumor cells	Lrp1	Tumor cells	0.128633	4.90497e-11	0.00277217	0.372788	-0.315998	4.57784e-49	-0.107422	0.000311357	242	134
Cd74	Tumor cells	App	Macrophages/mMDSC	-0.0328569	1.16148e-05	0.00755017	0.000280416	-0.197218	1.38878e-09	-0.107351	1.43119e-05	3	49
Cd74	Tumor cells	App	Tumor cells	-0.00787852	0.952158	-0.062832	0.302935	-0.197218	1.38878e-09	-0.107351	1.43119e-05	18	60
SIRB1_complex	Macrophages/mMDSC	Cd47	Macrophages/mMDSC	-0.0924651	2.52934e-05	-0.0588774	0.0184376	-0.0670995	6.8894e-05	-0.126567	5.07509e-17	22	231
SIRB1_complex	Macrophages/mMDSC	Cd47	Tumor cells	-0.00762863	0.172191	-0.0241726	0.0159341	-0.0670995	6.8894e-05	-0.126567	5.07509e-17	618	293
Osm	Macrophages/mMDSC	Il11ra1	Macrophages/mMDSC	0.0150059	0.111646	0.0533482	2.61329e-07	-0.00744826	6.94449e-05	-0.223072	5.16568e-23	10	3
Osm	Macrophages/mMDSC	Lifr	Tumor cells	0.0120351	0.179346	0.0108006	0.690163	-0.00744826	6.94449e-05	-0.223072	5.16568e-23	29	5
Osm	Macrophages/mMDSC	Il11ra1	Tumor cells	-0.00175405	0.993805	0.00180065	0.967382	-0.00744826	6.94449e-05	-0.223072	5.16568e-23	13	3
Il11	Tumor cells	Il11ra1	Macrophages/mMDSC	0.0150059	0.111646	0.0533482	2.61329e-07	0.114473	7.70485e-06	0.135266	9.29623e-05	10	3
Il11	Tumor cells	Il11ra1	Tumor cells	-0.00175405	0.993805	0.00180065	0.967382	0.114473	7.70485e-06	0.135266	9.29623e-05	13	3
S100a9	Macrophages/mMDSC	Tlr4	Macrophages/mMDSC	-0.0381471	0.0170978	-0.0541339	0.000226481	0.215768	4.65769e-27	0.326796	4.96337e-62	2	128
S100a9	T cells	Tlr4	Macrophages/mMDSC	-0.0381471	0.0170978	-0.0541339	0.000226481	0.1888	2.73119e-28	0.193432	2.66347e-11	2	128
S100a9	Tumor cells	Tlr4	Macrophages/mMDSC	-0.0381471	0.0170978	-0.0541339	0.000226481	0.216051	2.56087e-18	0.291805	9.92422e-22	2	128
S100a9	NK cells	Tlr4	Macrophages/mMDSC	-0.0381471	0.0170978	-0.0541339	0.000226481	0.302395	4.50205e-08	0.381026	0.00105285	2	128
S100a8	Macrophages/mMDSC	Tlr4	Macrophages/mMDSC	-0.0381471	0.0170978	-0.0541339	0.000226481	0.184	1.81669e-17	0.346291	4.52242e-60	2	128
S100a8	Macrophages/mMDSC	Ly96	B cells	0.00984426	0.770029	0.0105108	1	0.184	1.81669e-17	0.346291	4.52242e-60	37	120
S100a8	T cells	Tlr4	Macrophages/mMDSC	-0.0381471	0.0170978	-0.0541339	0.000226481	0.208538	3.02162e-35	0.17448	2.16451e-08	2	128
S100a8	T cells	Ly96	B cells	0.00984426	0.770029	0.0105108	1	0.208538	3.02162e-35	0.17448	2.16451e-08	37	120
S100a8	Tumor cells	Tlr4	Macrophages/mMDSC	-0.0381471	0.0170978	-0.0541339	0.000226481	0.202657	1.74494e-14	0.352509	7.4172e-26	2	128
S100a8	Tumor cells	Ly96	B cells	0.00984426	0.770029	0.0105108	1	0.202657	1.74494e-14	0.352509	7.4172e-26	37	120
S100a8	NK cells	Tlr4	Macrophages/mMDSC	-0.0381471	0.0170978	-0.0541339	0.000226481	0.276883	7.211e-07	0.376616	0.00250468	2	128
S100a8	NK cells	Ly96	B cells	0.00984426	0.770029	0.0105108	1	0.276883	7.211e-07	0.376616	0.00250468	37	120
Anxa1	Macrophages/mMDSC	Fpr2	Macrophages/mMDSC	-0.01348	0.807184	-0.0490142	0.0077597	-0.0171728	0.0379512	-0.13094	2.98963e-09	185	257
Vim	Macrophages/mMDSC	Cd44	Macrophages/mMDSC	-0.0385308	0.0273321	-0.0762752	0.000329852	-0.0853479	2.52328e-07	-0.123961	1.35825e-09	72	388
Vim	Macrophages/mMDSC	Cd44	T cells	-0.000755796	1	-0.000433683	1	-0.0853479	2.52328e-07	-0.123961	1.35825e-09	17	1
Vim	Macrophages/mMDSC	Cd44	Tumor cells	0.182698	5.92725e-14	0.01909	0.908015	-0.0853479	2.52328e-07	-0.123961	1.35825e-09	68	42
Vim	Macrophages/mMDSC	Cd44	B cells	0.0088988	0.914821	0.00715889	1	-0.0853479	2.52328e-07	-0.123961	1.35825e-09	353	28
Anxa2	Macrophages/mMDSC	Cd44	Macrophages/mMDSC	-0.0385308	0.0273321	-0.0762752	0.000329852	-0.212767	7.84109e-21	-0.24336	3.12835e-25	72	388
Anxa2	Macrophages/mMDSC	Cd44	T cells	-0.000755796	1	-0.000433683	1	-0.212767	7.84109e-21	-0.24336	3.12835e-25	17	1
Anxa2	Macrophages/mMDSC	Cd44	Tumor cells	0.182698	5.92725e-14	0.01909	0.908015	-0.212767	7.84109e-21	-0.24336	3.12835e-25	68	42
Anxa2	Macrophages/mMDSC	Cd44	B cells	0.0088988	0.914821	0.00715889	1	-0.212767	7.84109e-21	-0.24336	3.12835e-25	353	28
H2-T23	Tumor cells	Klrc1	T cells	0.0525532	0.00401569	0.0770381	0.186753	-0.114883	0.000330194	-0.175581	1.58557e-07	183	165
H2-T23	Tumor cells	Klrc2	T cells	0.0247735	0.515483	0.0295628	0.903689	-0.114883	0.000330194	-0.175581	1.58557e-07	124	66
H2-T23	Tumor cells	CD94:NKG2C	T cells	0.0291389	0.21223	0.031105	0.514782	-0.114883	0.000330194	-0.175581	1.58557e-07	107	63
H2-T23	Tumor cells	Klrk1	T cells	0.0483113	0.0274858	0.0854966	0.0141308	-0.114883	0.000330194	-0.175581	1.58557e-07	165	183
H2-T23	Tumor cells	Klrk1	Tumor cells	-0.000927637	0.564909	-0.000294529	1	-0.114883	0.000330194	-0.175581	1.58557e-07	18	2
Cd86	Macrophages/mMDSC	Ctla4	T cells	-0.00624609	1	0.0292614	1	-0.0685877	0.00898672	-0.140542	2.84608e-10	91	4
Cd86	Macrophages/mMDSC	Cd28	B cells	-0.00237969	1	0.00385902	1	-0.0685877	0.00898672	-0.140542	2.84608e-10	75	85
Cxcl16	Macrophages/mMDSC	Cxcr6	T cells	0.042568	0.00683332	0.106708	0.0518687	0.149687	1.41021e-12	0.117355	9.19079e-08	224	77
Efna1	Tumor cells	Epha2	Tumor cells	0.0650278	0.00882964	-0.108997	0.00284646	-0.0802467	0.00445628	-0.20581	9.45777e-14	71	106
Efna1	Tumor cells	Epha1	Tumor cells	-0.104681	3.17874e-05	0.0187454	0.592406	-0.0802467	0.00445628	-0.20581	9.45777e-14	339	23
Col7a1	Tumor cells	a2b1_complex	Tumor cells	0.00589433	0.946039	-0.0611037	0.00112888	0.0840545	0.00400686	0.153493	8.33692e-06	11	1
Cd83	B cells	Fgfr2	Tumor cells	-0.00234323	0.7838	0.00163543	1	-0.0129651	0.0185891	-0.450874	6.4143e-18	32	8

## Sheet: Figure ED12e links
receptor	cell type_receptor	ligand	cell type_ligand	MAST_log2FC_highCIN_vs_lowCIN_receptor	MAST_fdr_highCIN_vs_lowCIN_receptor	numInteractions_fdr25_highCIN_vs_lowCIN_receptor	MAST_log2FC_highCIN_vs_noSTING_receptor	MAST_fdr_highCIN_vs_noSTING_receptor	numInteractions_fdr25_highCIN_vs_noSTING_receptor	MAST_log2FC_highCIN_vs_lowCIN_ligand	MAST_fdr_highCIN_vs_lowCIN_ligand	MAST_log2FC_highCIN_vs_noSTING_ligand	MAST_fdr_highCIN_vs_noSTING_ligand	numSigI1_fdr25_receptor_human	MAST_log2FC_highCIN_vs_lowCIN_receptor_human	MAST_fdr_highCIN_vs_lowCIN_receptor_human	MAST_log2FC_highCIN_vs_lowCIN_ligand_human	MAST_fdr_highCIN_vs_lowCIN_ligand_human
Itga4	PMN/gMDSC	Vcam1	Tumor cells	-0.0036366	1	73	0.00931217	0.994208	5	-0.150516	1.96535e-06	-0.112749	0.0410665		0	1	-0.138259	3.29951e-125
Axl	PMN/gMDSC	Gas6	Macrophages/mMDSC	0.00183499	1	1053	0.00479906	0.70691	16	0.103507	1.57009e-13	0.167904	7.3765e-41		0	1	0.271212	2.91545e-64
Tgfbr1	PMN/gMDSC	Inhba	Macrophages/mMDSC	-0.0420045	1.69016e-05	23	0.0159328	0.910514	2	-0.119591	2.24695e-11	-0.297088	1.64122e-51		0	1	-0.11524	5.44285e-17
Sdc4	PMN/gMDSC	Apoe	Tumor cells	-0.00448396	0.977657	1301	0.00741699	0.785835	73	0.17278	8.27808e-10	0.261437	1.07332e-13		0	1	0.321802	1.80934e-58
Sdc4	PMN/gMDSC	Tgm2	Macrophages/mMDSC	-0.00448396	0.977657	1301	0.00741699	0.785835	73	-0.143559	1.65288e-13	-0.113473	1.06952e-07		0	1	-0.235209	1.33192e-63
Sdc1	PMN/gMDSC	Apoe	Tumor cells	0.00251894	0.537191	108	0.00122131	1	335	0.17278	8.27808e-10	0.261437	1.07332e-13		0	1	0.321802	1.80934e-58
Cd93	PMN/gMDSC	C1qa	Macrophages/mMDSC	0.00517112	0.966036	11	0.00106566	1	6	0.550098	2.83792e-64	0.496399	1.36021e-47		0	1	0.421184	7.81936e-24
Ldlr	PMN/gMDSC	Apoe	Tumor cells	-0.00153218	1	1166	-0.00212257	1	903	0.17278	8.27808e-10	0.261437	1.07332e-13		0	1	0.321802	1.80934e-58
Trem2	PMN/gMDSC	Apoe	Tumor cells	0.000605591	1	562	0.00131578	1	280	0.17278	8.27808e-10	0.261437	1.07332e-13		0	1	0.321802	1.80934e-58
Itgb2	Macrophages/mMDSC	Vcam1	Tumor cells	-0.0433425	0.0728388	628	-0.176478	7.60542e-17	336	-0.150516	1.96535e-06	-0.112749	0.0410665	7836	0.0072657	5.07846e-07	-0.138259	3.29951e-125
Itgb2	Macrophages/mMDSC	Mmp9	Tumor cells	-0.0433425	0.0728388	628	-0.176478	7.60542e-17	336	-0.086849	3.35582e-06	-0.122994	7.43955e-11	7836	0.0072657	5.07846e-07	-0.0136338	0.000559632
Itgb2	Macrophages/mMDSC	Tln1	Macrophages/mMDSC	-0.0433425	0.0728388	628	-0.176478	7.60542e-17	336	0.0429032	0.00332747	0.127365	2.43217e-14	7836	0.0072657	5.07846e-07	0.159145	9.18568e-10
Ccr1	Macrophages/mMDSC	Ccl2	Tumor cells	-0.0617614	0.00420109	11	-0.167077	6.71908e-15	206	0.288099	1.93621e-18	0.366503	3.08426e-19	1265	0.0277743	0.279693	0.0651003	2.40716e-10
Itga4	Macrophages/mMDSC	Vcam1	Tumor cells	0.00563204	0.0971144	162	0.0380523	0.00784599	2	-0.150516	1.96535e-06	-0.112749	0.0410665	1093	0.254404	9.50075e-56	-0.138259	3.29951e-125
Scarb1	Macrophages/mMDSC	Apoe	Tumor cells	0.011365	0.263671	31	-0.00558909	0.376649	147	0.17278	8.27808e-10	0.261437	1.07332e-13	419	0.0561728	0.000145411	0.321802	1.80934e-58
Axl	Macrophages/mMDSC	Gas6	Macrophages/mMDSC	0.154933	7.83061e-15	540	0.0715788	1.72542e-10	458	0.103507	1.57009e-13	0.167904	7.3765e-41	1879	-0.16858	1.83509e-27	0.271212	2.91545e-64
Ccr2	Macrophages/mMDSC	Ccl2	Tumor cells	-0.145309	1.06813e-12	105	-0.208085	1.70896e-19	852	0.288099	1.93621e-18	0.366503	3.08426e-19	72	0.0047449	0.71855	0.0651003	2.40716e-10
Il1r2	Macrophages/mMDSC	Il1rn	Macrophages/mMDSC	0.0165704	0.706202	17	-0.196876	6.21317e-33	986	-0.0741379	0.00683095	-0.258994	1.05842e-33	633	-0.0502771	3.6223e-09	-0.0386352	2.27753e-07
Tgfbr1	Macrophages/mMDSC	Inhba	Macrophages/mMDSC	0.0320921	0.000876774	286	0.107875	9.6685e-19	49	-0.119591	2.24695e-11	-0.297088	1.64122e-51	249	0.0220817	0.15171	-0.11524	5.44285e-17
Sdc4	Macrophages/mMDSC	Apoe	Tumor cells	-0.217776	2.50516e-36	355	0.106893	1.1615e-11	36	0.17278	8.27808e-10	0.261437	1.07332e-13	534	-0.162216	8.0879e-48	0.321802	1.80934e-58
Sdc4	Macrophages/mMDSC	Tgm2	Macrophages/mMDSC	-0.217776	2.50516e-36	355	0.106893	1.1615e-11	36	-0.143559	1.65288e-13	-0.113473	1.06952e-07	534	-0.162216	8.0879e-48	-0.235209	1.33192e-63
Lrp1	Macrophages/mMDSC	Mmp9	Tumor cells	0.00401354	0.000140077	43	0.0545803	4.70734e-07	23	-0.086849	3.35582e-06	-0.122994	7.43955e-11	2496	0.373933	7.18104e-61	-0.0136338	0.000559632
Lrp1	Macrophages/mMDSC	Serpine2	Tumor cells	0.00401354	0.000140077	43	0.0545803	4.70734e-07	23	0.302439	1.17261e-10	0.268591	2.75682e-09	2496	0.373933	7.18104e-61	0.0750584	1.20603e-13
Lrp1	Macrophages/mMDSC	Apoe	Tumor cells	0.00401354	0.000140077	43	0.0545803	4.70734e-07	23	0.17278	8.27808e-10	0.261437	1.07332e-13	2496	0.373933	7.18104e-61	0.321802	1.80934e-58
Itgb7	Macrophages/mMDSC	Vcam1	Tumor cells	-0.101378	1.07355e-12	439	-0.086013	7.16663e-09	822	-0.150516	1.96535e-06	-0.112749	0.0410665	1113	-0.0576745	1.43333e-16	-0.138259	3.29951e-125
Itgal	Macrophages/mMDSC	Tln1	Macrophages/mMDSC	0.0461599	0.000227018	354	0.0184307	0.0126871	97	0.0429032	0.00332747	0.127365	2.43217e-14	927	0.00809469	0.969313	0.159145	9.18568e-10
App	Macrophages/mMDSC	Cd74	Tumor cells	-0.0328569	1.16148e-05	3	0.00755017	0.000280416	49	-0.197218	1.38878e-09	-0.107351	1.43119e-05	1966	0.187384	6.04502e-26	-0.605579	1.1682e-136
Cd93	Macrophages/mMDSC	C1qa	Macrophages/mMDSC	0.0980077	4.91805e-11	551	0.0488482	9.41211e-05	88	0.550098	2.83792e-64	0.496399	1.36021e-47	2704	0.805564	7.41856e-278	0.421184	7.81936e-24
Trem2	Macrophages/mMDSC	Apoe	Tumor cells	0.0695631	3.65364e-05	281	0.165215	1.03953e-20	225	0.17278	8.27808e-10	0.261437	1.07332e-13	3016	0.0475853	0.0716658	0.321802	1.80934e-58
Itga9	Macrophages/mMDSC	Vcam1	Tumor cells	-0.0243257	0.00817436	227	0.0823586	3.00575e-13	126	-0.150516	1.96535e-06	-0.112749	0.0410665	137	0.0684626	1.09235e-39	-0.138259	3.29951e-125
Itgb1	Macrophages/mMDSC	Vcam1	Tumor cells	0.0312991	0.0535745	3	0.107373	7.85727e-15	131	-0.150516	1.96535e-06	-0.112749	0.0410665	3150	0.0846353	0.00354874	-0.138259	3.29951e-125
Itgb1	Macrophages/mMDSC	Tln1	Macrophages/mMDSC	0.0312991	0.0535745	3	0.107373	7.85727e-15	131	0.0429032	0.00332747	0.127365	2.43217e-14	3150	0.0846353	0.00354874	0.159145	9.18568e-10
a9b1_complex	Macrophages/mMDSC	Vcam1	Tumor cells	-0.00810096	0.0595526	16	0.0335084	2.03852e-09	23	-0.150516	1.96535e-06	-0.112749	0.0410665		0	1	-0.138259	3.29951e-125
Tlr4	Macrophages/mMDSC	Mmp9	Tumor cells	-0.0381471	0.0170978	2	-0.0541339	0.000226481	128	-0.086849	3.35582e-06	-0.122994	7.43955e-11	600	0.0650432	0.000593085	-0.0136338	0.000559632
Tlr4	Macrophages/mMDSC	S100a9	Macrophages/mMDSC	-0.0381471	0.0170978	2	-0.0541339	0.000226481	128	0.215768	4.65769e-27	0.326796	4.96337e-62	600	0.0650432	0.000593085	0.641961	1.22615e-65
Abca1	Macrophages/mMDSC	Apoe	Tumor cells	0.0226726	0.170066	292	0.156068	1.56835e-20	270	0.17278	8.27808e-10	0.261437	1.07332e-13	2671	0.502756	1.06603e-83	0.321802	1.80934e-58
Fpr2	Macrophages/mMDSC	Anxa1	Macrophages/mMDSC	-0.01348	0.807184	185	-0.0490142	0.0077597	257	-0.0171728	0.0379512	-0.13094	2.98963e-09	184	-0.00328011	0.00317881	-0.194521	1.12814e-16
Cd44	Macrophages/mMDSC	Mmp9	Tumor cells	-0.0385308	0.0273321	72	-0.0762752	0.000329852	388	-0.086849	3.35582e-06	-0.122994	7.43955e-11	8765	-0.298973	2.97358e-44	-0.0136338	0.000559632
Cd44	Macrophages/mMDSC	Vim	Macrophages/mMDSC	-0.0385308	0.0273321	72	-0.0762752	0.000329852	388	-0.0853479	2.52328e-07	-0.123961	1.35825e-09	8765	-0.298973	2.97358e-44	-0.419207	2.47101e-68
Ctla4	T cells	Cd86	Macrophages/mMDSC	-0.00624609	1	91	0.0292614	1	4	-0.0685877	0.00898672	-0.140542	2.84608e-10	95	-0.0630962	0.000251538	-0.210026	4.19313e-24
Cxcr6	T cells	Cxcl16	Macrophages/mMDSC	0.042568	0.00683332	224	0.106708	0.0518687	77	0.149687	1.41021e-12	0.117355	9.19079e-08	598	0.303426	8.84807e-83	0.014585	0.0470651
Itgb1	T cells	Vcam1	Tumor cells	0.0434049	0.285562	31	0.102442	0.006528	10	-0.150516	1.96535e-06	-0.112749	0.0410665	132	0.0475885	0.0226501	-0.138259	3.29951e-125
Itgb1	T cells	Tln1	Macrophages/mMDSC	0.0434049	0.285562	31	0.102442	0.006528	10	0.0429032	0.00332747	0.127365	2.43217e-14	132	0.0475885	0.0226501	0.159145	9.18568e-10
Cd44	T cells	Mmp9	Tumor cells	-0.000755796	1	17	-0.000433683	1	1	-0.086849	3.35582e-06	-0.122994	7.43955e-11	223	-0.151954	6.96607e-15	-0.0136338	0.000559632
Cd44	T cells	Vim	Macrophages/mMDSC	-0.000755796	1	17	-0.000433683	1	1	-0.0853479	2.52328e-07	-0.123961	1.35825e-09	223	-0.151954	6.96607e-15	-0.419207	2.47101e-68
Itgb2	Tumor cells	Vcam1	Tumor cells	0.0158792	0.754481	19	-0.0404173	0.285602	3	-0.150516	1.96535e-06	-0.112749	0.0410665	7035	0.0340855	1.56816e-09	-0.138259	3.29951e-125
Itgb2	Tumor cells	Mmp9	Tumor cells	0.0158792	0.754481	19	-0.0404173	0.285602	3	-0.086849	3.35582e-06	-0.122994	7.43955e-11	7035	0.0340855	1.56816e-09	-0.0136338	0.000559632
Itgb2	Tumor cells	Tln1	Macrophages/mMDSC	0.0158792	0.754481	19	-0.0404173	0.285602	3	0.0429032	0.00332747	0.127365	2.43217e-14	7035	0.0340855	1.56816e-09	0.159145	9.18568e-10
Ccr1	Tumor cells	Ccl2	Tumor cells	-0.000643637	1	9	-0.00230879	0.930768	24	0.288099	1.93621e-18	0.366503	3.08426e-19	71	-0.00137311	0.577281	0.0651003	2.40716e-10
Axl	Tumor cells	Gas6	Macrophages/mMDSC	0.033469	0.462383	437	0.141641	7.46448e-05	68	0.103507	1.57009e-13	0.167904	7.3765e-41	8760	0.0126939	4.45201e-08	0.271212	2.91545e-64
IL1_receptor	Tumor cells	Il1rn	Macrophages/mMDSC	-0.00872655	0.643961	10	0.00568827	0.952242	5	-0.0741379	0.00683095	-0.258994	1.05842e-33		0	1	-0.0386352	2.27753e-07
Tgfbr3	Tumor cells	Inhba	Macrophages/mMDSC	-0.00126686	1	84	0.100692	0.000129063	3	-0.119591	2.24695e-11	-0.297088	1.64122e-51	4898	0.0138823	8.45332e-09	-0.11524	5.44285e-17
Il1r2	Tumor cells	Il1rn	Macrophages/mMDSC	0.00750305	0.888633	10	0.00597377	0.991214	7	-0.0741379	0.00683095	-0.258994	1.05842e-33	2811	-0.0135928	7.84431e-05	-0.0386352	2.27753e-07
Tgfbr1	Tumor cells	Inhba	Macrophages/mMDSC	-0.0160221	0.415667	148	-0.0506375	0.448356	37	-0.119591	2.24695e-11	-0.297088	1.64122e-51	5159	0.0719137	1.22098e-27	-0.11524	5.44285e-17
Sdc4	Tumor cells	Apoe	Tumor cells	0.0255584	0.604476	59	0.0969426	0.000947091	72	0.17278	8.27808e-10	0.261437	1.07332e-13	10046	0.0423625	0.00155967	0.321802	1.80934e-58
Sdc4	Tumor cells	Tgm2	Macrophages/mMDSC	0.0255584	0.604476	59	0.0969426	0.000947091	72	-0.143559	1.65288e-13	-0.113473	1.06952e-07	10046	0.0423625	0.00155967	-0.235209	1.33192e-63
Lrp1	Tumor cells	Mmp9	Tumor cells	0.128633	4.90497e-11	242	0.00277217	0.372788	134	-0.086849	3.35582e-06	-0.122994	7.43955e-11	5910	0.0558098	4.92389e-36	-0.0136338	0.000559632
Lrp1	Tumor cells	Serpine2	Tumor cells	0.128633	4.90497e-11	242	0.00277217	0.372788	134	0.302439	1.17261e-10	0.268591	2.75682e-09	5910	0.0558098	4.92389e-36	0.0750584	1.20603e-13
Lrp1	Tumor cells	Apoe	Tumor cells	0.128633	4.90497e-11	242	0.00277217	0.372788	134	0.17278	8.27808e-10	0.261437	1.07332e-13	5910	0.0558098	4.92389e-36	0.321802	1.80934e-58
Sdc1	Tumor cells	Apoe	Tumor cells	0.00366048	1	6	-0.381475	3.18207e-35	220	0.17278	8.27808e-10	0.261437	1.07332e-13	10932	0.434777	4.44387e-160	0.321802	1.80934e-58
a2b1_complex	Tumor cells	Col7a1	Tumor cells	0.00589433	0.946039	11	-0.0611037	0.00112888	1	0.0840545	0.00400686	0.153493	8.33692e-06		0	1	0.0120078	6.94553e-12
Itgal	Tumor cells	Tln1	Macrophages/mMDSC	0.00180687	0.609807	11	0.00434547	0.793977	5	0.0429032	0.00332747	0.127365	2.43217e-14	158	-0.000450118	0.0818184	0.159145	9.18568e-10
App	Tumor cells	Cd74	Tumor cells	-0.00787852	0.952158	18	-0.062832	0.302935	60	-0.197218	1.38878e-09	-0.107351	1.43119e-05	7187	0.655121	1.04425e-282	-0.605579	1.1682e-136
Fgfr2	Tumor cells	Cd83	B cells	-0.00234323	0.7838	32	0.00163543	1	8	-0.0129651	0.0185891	-0.450874	6.4143e-18	9505	-0.103503	6.72991e-79	-0.267775	5.08951e-05
Ldlr	Tumor cells	Apoe	Tumor cells	0.0700008	0.0089211	13	0.0900905	0.0298972	9	0.17278	8.27808e-10	0.261437	1.07332e-13	7975	0.405302	7.97196e-208	0.321802	1.80934e-58
IL1_receptor_inhibitor	Tumor cells	Il1rn	Macrophages/mMDSC	0.0018611	0.655767	15	-0.00156918	0.995677	20	-0.0741379	0.00683095	-0.258994	1.05842e-33		0	1	-0.0386352	2.27753e-07
Trem2	Tumor cells	Apoe	Tumor cells	0.0166857	0.0672341	15	0.00538373	0.745232	19	0.17278	8.27808e-10	0.261437	1.07332e-13	145	0.000584741	0.962024	0.321802	1.80934e-58
Itgb1	Tumor cells	Vcam1	Tumor cells	0.042792	0.0553168	262	-0.0170602	0.44983	366	-0.150516	1.96535e-06	-0.112749	0.0410665	11217	0.160742	2.27915e-16	-0.138259	3.29951e-125
Itgb1	Tumor cells	Tln1	Macrophages/mMDSC	0.042792	0.0553168	262	-0.0170602	0.44983	366	0.0429032	0.00332747	0.127365	2.43217e-14	11217	0.160742	2.27915e-16	0.159145	9.18568e-10
Il11ra1	Tumor cells	Il11	Tumor cells	-0.00175405	0.993805	13	0.00180065	0.967382	3	0.114473	7.70485e-06	0.135266	9.29623e-05	866	0.00309037	0.148584	0.00481575	0.00221489
Abca1	Tumor cells	Apoe	Tumor cells	-0.00915317	0.588512	2	0.00488456	0.995305	14	0.17278	8.27808e-10	0.261437	1.07332e-13	11282	-0.00171734	2.17053e-08	0.321802	1.80934e-58
Cd44	Tumor cells	Mmp9	Tumor cells	0.182698	5.92725e-14	68	0.01909	0.908015	42	-0.086849	3.35582e-06	-0.122994	7.43955e-11	12601	-0.108035	5.88771e-12	-0.0136338	0.000559632
Cd44	Tumor cells	Vim	Macrophages/mMDSC	0.182698	5.92725e-14	68	0.01909	0.908015	42	-0.0853479	2.52328e-07	-0.123961	1.35825e-09	12601	-0.108035	5.88771e-12	-0.419207	2.47101e-68
Itgb1	B cells	Vcam1	Tumor cells	0.00955238	0.877256	1	0.0263537	0.191959	1520	-0.150516	1.96535e-06	-0.112749	0.0410665	72	-0.0278775	1	-0.138259	3.29951e-125
Itgb1	B cells	Tln1	Macrophages/mMDSC	0.00955238	0.877256	1	0.0263537	0.191959	1520	0.0429032	0.00332747	0.127365	2.43217e-14	72	-0.0278775	1	0.159145	9.18568e-10
Cd44	B cells	Mmp9	Tumor cells	0.0088988	0.914821	353	0.00715889	1	28	-0.086849	3.35582e-06	-0.122994	7.43955e-11	53	0.0116412	1	-0.0136338	0.000559632
Cd44	B cells	Vim	Macrophages/mMDSC	0.0088988	0.914821	353	0.00715889	1	28	-0.0853479	2.52328e-07	-0.123961	1.35825e-09	53	0.0116412	1	-0.419207	2.47101e-68

## Sheet: Tumor cells GSEA
name	size	es	nes	p	fdr_q	fwer_p	rank_at_max	leading_edge	direction
HALLMARK_EPITHELIAL_MESENCHYMAL_TRANSITION	165	0.5301478000000001	2.5310147	0.0	0.00016896552	0.0001	1406	tags=33%, list=12%, signal=37%	pos
HALLMARK_HYPOXIA	170	0.4887152	2.3457779999999997	0.0	0.00017871354	0.0002	2441	tags=45%, list=20%, signal=56%	pos
HALLMARK_ANGIOGENESIS	31	0.58844537	2.0647702000000003	0.0	0.005794134499999999	0.0102	1580	tags=39%, list=13%, signal=44%	pos
MAMMARY_BASAL_BALANCER_SPIKE	150	0.41767666	1.9699701	0.0	0.011118111000000002	0.0322	1918	tags=37%, list=16%, signal=43%	pos
MAMMARY_BASAL_SPIKE	150	0.41767666	1.9710933999999998	0.0	0.0136757605	0.0317	1918	tags=37%, list=16%, signal=43%	pos
GOBP_REGULATION_OF_RELEASE_OF_SEQUESTERED_CALCIUM_ION_INTO_CYTOSOL	41	0.48968178	1.836613	0.0013101866999999999	0.036609962999999995	0.14	1463	tags=34%, list=12%, signal=39%	pos
TSUNODA_CISPLATIN_RESISTANCE_UP	11	0.7018471	1.8386828999999998	0.0053998455	0.041805352999999996	0.13699999999999998	1867	tags=55%, list=15%, signal=64%	pos
GARGALOVIC_RESPONSE_TO_OXIDIZED_PHOSPHOLIPIDS_GREEN_UP	24	0.5453309000000001	1.7905488999999997	0.0036984353999999996	0.051456638	0.2148	2249	tags=46%, list=19%, signal=56%	pos
GOBP_POSITIVE_REGULATION_OF_RELEASE_OF_SEQUESTERED_CALCIUM_ION_INTO_CYTOSOL	23	0.5174292	1.6851293	0.0108262105	0.06897911400000001	0.4548	1386	tags=35%, list=11%, signal=39%	pos
HALLMARK_MYOGENESIS	155	0.35918698	1.7006096999999998	0.0	0.070503525	0.4172	1271	tags=23%, list=10%, signal=25%	pos
GOCC_GOLGI_APPARATUS	1218	0.30373707	1.7192682000000001	0.0	0.07084334	0.3695	2073	tags=27%, list=17%, signal=29%	pos
HALLMARK_COAGULATION	103	0.3834281	1.7084404	0.0	0.07139437	0.3964	860	tags=20%, list=7%, signal=22%	pos
HALLMARK_GLYCOLYSIS	175	0.34945634	1.6877196	0.0	0.07255715	0.4495	871	tags=21%, list=7%, signal=22%	pos
HALLMARK_UV_RESPONSE_DN	131	0.37377846	1.7253468	0.0	0.07412587	0.3555	2344	tags=35%, list=19%, signal=43%	pos
BUYTAERT_PHOTODYNAMIC_THERAPY_STRESS_UP	731	0.3160809	1.7312174	0.0	0.07827400400000001	0.3412	2424	tags=32%, list=20%, signal=38%	pos
GOCC_ENDOPLASMIC_RETICULUM_PLASMA_MEMBRANE_CONTACT_SITE	8	0.6942058000000001	1.6592523999999997	0.027254708	0.08023895	0.5298	3329	tags=75%, list=27%, signal=103%	pos
GOCC_ENDOPLASMIC_RETICULUM_CHAPERONE_COMPLEX	6	0.7577538	1.6394074	0.025256135	0.082576446	0.5834	641	tags=33%, list=5%, signal=35%	pos
GARGALOVIC_RESPONSE_TO_OXIDIZED_PHOSPHOLIPIDS_TURQUOISE_UP	76	0.38840549999999996	1.64143	0.0015710919	0.086042434	0.5776	2615	tags=37%, list=22%, signal=47%	pos
GARGALOVIC_RESPONSE_TO_OXIDIZED_PHOSPHOLIPIDS_BROWN_UP	14	0.56310517	1.6029058	0.033704884	0.08801342	0.682	1636	tags=43%, list=13%, signal=49%	pos
HALLMARK_TGF_BETA_SIGNALING	50	0.41385475	1.6211087	0.004150813	0.089093305	0.6309	2117	tags=40%, list=17%, signal=48%	pos
HALLMARK_TNFA_SIGNALING_VIA_NFKB	193	0.32803193	1.6054838	0.0	0.09039128	0.6764	2556	tags=35%, list=21%, signal=43%	pos
TSUNODA_CISPLATIN_RESISTANCE_DN	38	0.43409446	1.606719	0.010053408	0.093945734	0.6726	1060	tags=29%, list=9%, signal=32%	pos
GOBP_ENDOPLASMIC_RETICULUM_PLASMA_MEMBRANE_TETHERING	6	0.7247464	1.565305	0.043934587000000004	0.10860589	0.7715	3343	tags=100%, list=28%, signal=138%	pos
GOCC_COPII_COATED_ER_TO_GOLGI_TRANSPORT_VESICLE	73	0.36375165	1.5322628	0.0053516817	0.114661925	0.8399	1992	tags=38%, list=16%, signal=46%	pos
GOCC_TRANSPORT_VESICLE	283	0.3016498	1.5342593999999998	0.0	0.11758726	0.8364	2058	tags=30%, list=17%, signal=35%	pos
HALLMARK_COMPLEMENT	165	0.32245022	1.5372398	0.0	0.119947955	0.8295	2247	tags=28%, list=19%, signal=34%	pos
HALLMARK_IL2_STAT5_SIGNALING	190	0.31758448	1.5408666000000002	0.0	0.12202264	0.8209	1547	tags=21%, list=13%, signal=23%	pos
LUMINAL_BASAL_MARKERS_IN_EMBRYONIC_MULTIPOTENT_PROGENITORS_BLANPAIN	61	0.3726203	1.5113614	0.013958482	0.1261634	0.8759999999999999	1040	tags=31%, list=9%, signal=34%	pos
HALLMARK_KRAS_SIGNALING_UP	175	0.31179395	1.5023135	0.0	0.1286913	0.889	1150	tags=16%, list=9%, signal=17%	pos
GOCC_INTRINSIC_COMPONENT_OF_ENDOPLASMIC_RETICULUM_MEMBRANE	137	0.31900448	1.4872044	0.0021378943	0.13226078	0.9113	2729	tags=38%, list=22%, signal=48%	pos
GARGALOVIC_RESPONSE_TO_OXIDIZED_PHOSPHOLIPIDS_GREY_DN	53	0.37547815	1.4800249	0.022330773999999998	0.13379759	0.9221	1845	tags=30%, list=15%, signal=35%	pos
GOCC_ENDOPLASMIC_RETICULUM_GOLGI_INTERMEDIATE_COMPARTMENT	111	0.3310401	1.4904807	0.0040268456	0.13407964	0.9063	2053	tags=35%, list=17%, signal=42%	pos
GOBP_PROTEIN_LOCALIZATION_TO_ENDOPLASMIC_RETICULUM_EXIT_SITE	6	0.6763461	1.4736263	0.083651096	0.13494863	0.9309999999999999	2312	tags=50%, list=19%, signal=62%	pos
HALLMARK_PROTEIN_SECRETION	91	0.32701406	1.4362198999999998	0.011613439	0.16243593	0.9638	1780	tags=33%, list=15%, signal=38%	pos
GARGALOVIC_RESPONSE_TO_OXIDIZED_PHOSPHOLIPIDS_TAN_DN	11	0.54191685	1.4305756	0.08839635	0.16291432	0.9672	1691	tags=55%, list=14%, signal=63%	pos
GOCC_ER_TO_GOLGI_TRANSPORT_VESICLE_MEMBRANE	45	0.36186004	1.3850992	0.051306874	0.20299122	0.9901	2460	tags=47%, list=20%, signal=58%	pos
GOCC_NUCLEAR_OUTER_MEMBRANE_ENDOPLASMIC_RETICULUM_MEMBRANE_NETWORK	847	0.24475536	1.3556197	0.0	0.22396007	0.9954	2074	tags=24%, list=17%, signal=27%	pos
GARGALOVIC_RESPONSE_TO_OXIDIZED_PHOSPHOLIPIDS_BLUE_UP	120	0.29626697	1.355957	0.022201665	0.22959559	0.9953	2610	tags=33%, list=22%, signal=41%	pos
GOBP_REGULATION_OF_CARDIAC_MUSCLE_CONTRACTION_BY_REGULATION_OF_THE_RELEASE_OF_SEQUESTERED_CALCIUM_ION	7	0.59187376	1.3456999	0.1487805	0.22977372	0.9963	1463	tags=57%, list=12%, signal=65%	pos
GARGALOVIC_RESPONSE_TO_OXIDIZED_PHOSPHOLIPIDS_MAGENTA_UP	23	0.40959418	1.32689	0.10529311	0.24016635	0.9977	3316	tags=61%, list=27%, signal=84%	pos
MIXED_MAMMARY_PROGENITOR_MMPR_SPIKE	196	0.2707696	1.331893	0.0064020487	0.24027105	0.9971	2094	tags=28%, list=17%, signal=33%	pos
name	size	es	nes	p	fdr_q	fwer_p	rank_at_max	leading_edge	direction
HALLMARK_MYC_TARGETS_V1	191	-0.71941674	-3.0190141	0.0	0.0	0.0	1929	tags=70%, list=16%, signal=81%	neg
HALLMARK_OXIDATIVE_PHOSPHORYLATION	187	-0.5970955	-2.5000088	0.0	0.0	0.0	2018	tags=55%, list=17%, signal=64%	neg
KEGG_ALZHEIMERS_DISEASE	130	-0.59685177	-2.399812	0.0	0.0	0.0	1221	tags=46%, list=10%, signal=51%	neg
HALLMARK_E2F_TARGETS	194	-0.5684515	-2.3897180000000002	0.0	0.0	0.0	2959	tags=51%, list=24%, signal=66%	neg
FAN_OVARY_CL0_XBP1_SELK_HIGH_STROMAL_CELL	119	-0.57117546	-2.2639124	0.0	0.0	0.0	2036	tags=52%, list=17%, signal=62%	neg
HALLMARK_MYC_TARGETS_V2	57	-0.6197552	-2.2023492	0.0	0.0	0.0	1903	tags=49%, list=16%, signal=58%	neg
GOBP_COTRANSLATIONAL_PROTEIN_TARGETING_TO_MEMBRANE	87	-0.56759745	-2.1582687000000003	0.0	0.0	0.0	3145	tags=63%, list=26%, signal=85%	neg
HALLMARK_DNA_REPAIR	143	-0.52469546	-2.1386863999999997	0.0	8.928571e-06	0.0001	2433	tags=44%, list=20%, signal=54%	neg
FAN_OVARY_CL1_GPRC5A_TNFRS12A_HIGH_SELECTABLE_FOLLICLE_STROMAL_CELL	348	-0.48207116	-2.1269357	0.0	1.5994185e-05	0.0002	2235	tags=46%, list=18%, signal=55%	neg
MAMMARY_LUMINAL_BALANCER_SPIKE	252	-0.44398000000000004	-1.9121782999999999	0.0	0.0011883415	0.0186	2811	tags=49%, list=23%, signal=62%	neg
MAMMARY_LUMINAL_SPIKE	252	-0.44398000000000004	-1.9151620999999999	0.0	0.0012652882000000001	0.018000000000000002	2811	tags=49%, list=23%, signal=62%	neg
HALLMARK_G2M_CHECKPOINT	185	-0.44976404	-1.879684	0.0	0.0018824309	0.0318	2176	tags=32%, list=18%, signal=39%	neg
MAMMARY_LUMINAL_CELLS_BLANPAIN	15	-0.69859755	-1.8477226000000002	0.001429479	0.0026519198	0.0485	1341	tags=73%, list=11%, signal=82%	neg
LUMINAL_MARKERS_IN_EMBRYONIC_MULTIPOTENT_PROGENITORS_BLANPAIN	16	-0.6647270000000001	-1.7900705000000001	0.002362949	0.005951243	0.1117	2037	tags=69%, list=17%, signal=83%	neg
PELLICCIOTTA_HDAC_IN_ANTIGEN_PRESENTATION_DN	45	-0.48998922	-1.6683415000000001	0.0054100226	0.025610091	0.4234	3058	tags=58%, list=25%, signal=77%	neg
WP_UNFOLDED_PROTEIN_RESPONSE	758	-0.36126545	-1.6616199	0.0	0.025760942999999998	0.4459	3106	tags=39%, list=26%, signal=49%	neg
HALLMARK_UNFOLDED_PROTEIN_RESPONSE	107	-0.39092073	-1.5294325	0.0043341215	0.092858955	0.8975	2241	tags=37%, list=18%, signal=45%	neg
HALLMARK_PI3K_AKT_MTOR_SIGNALING	97	-0.38479862	-1.4863986999999999	0.00766632	0.12826838	0.9620000000000001	2310	tags=34%, list=19%, signal=42%	neg
GOCC_CYTOPLASMIC_SIDE_OF_ROUGH_ENDOPLASMIC_RETICULUM_MEMBRANE	5	-0.7635598000000001	-1.4656862	0.03711902	0.14353104	0.9790000000000001	440	tags=40%, list=4%, signal=41%	neg
GARGALOVIC_RESPONSE_TO_OXIDIZED_PHOSPHOLIPIDS_PURPLE_DN	10	-0.59627616	-1.4086268	0.08003985	0.21455142	0.9979	2607	tags=60%, list=21%, signal=76%	neg
HALLMARK_MTORC1_SIGNALING	194	-0.33127138	-1.3851527	0.0125	0.24304250000000002	0.9992	2692	tags=36%, list=22%, signal=46%	neg

## Sheet: Macrophages GSEA
name	size	es	nes	p	fdr_q	fwer_p	rank_at_max	leading_edge	direction
ONLY IN VITRO ALTERNATIVELY ACTIVATED M.1 DOWN	31	0.7926866	2.2396226	0.0	0.0	0.0	1199	tags=58%, list=10%, signal=64%	pos
MACROPHAGESM2_1	137	0.5420640999999999	1.9659514	0.0	0.0002036211	0.0005	1123	tags=32%, list=9%, signal=35%	pos
ONLY IN VIVO M2(+LPS-) UP	160	0.52256024	1.9319471999999998	0.0	0.00034144203999999996	0.0013	1783	tags=42%, list=15%, signal=48%	pos
ONLY IN VIVO M2(+LPS-).1 DOWN	169	0.49989057	1.8549471999999998	0.0	0.0015934057999999998	0.008	1783	tags=41%, list=15%, signal=47%	pos
MONOCYTES_13	12	0.7878459	1.7901527	0.0021886192000000002	0.0038545951	0.0237	991	tags=58%, list=8%, signal=63%	pos
MACROPHAGES_7	180	0.46802494	1.7506476999999998	0.0	0.0049270913	0.0415	1192	tags=31%, list=10%, signal=34%	pos
HALLMARK_BILE_ACID_METABOLISM	83	0.5188424	1.7567575	0.0	0.0051744096	0.0373	1671	tags=28%, list=14%, signal=32%	pos
MACROPHAGESM1_1	157	0.45671988	1.6794616000000002	0.00018828845000000001	0.009356136999999999	0.0981	1115	tags=29%, list=9%, signal=31%	pos
SHARED IN VIVO M1(=LPS+) AND IN VITRO ALTERNATIVE ACTIVATED M UP	27	0.6086657	1.6693891	0.0068721776	0.009592063	0.1113	900	tags=41%, list=7%, signal=44%	pos
MACROPHAGESM2_7	38	0.5709622	1.6847861000000002	0.006197947	0.00994133	0.0929	1283	tags=42%, list=11%, signal=47%	pos
HALLMARK_HEDGEHOG_SIGNALING	27	0.5992933000000001	1.6501002	0.010454985	0.011001132	0.1385	885	tags=30%, list=7%, signal=32%	pos
MACROPHAGES_9	3	0.988058	1.6253905	0.0	0.013316399	0.1793	17	tags=33%, list=0%, signal=33%	pos
HALLMARK_WNT_BETA_CATENIN_SIGNALING	34	0.5068089	1.4516222	0.045012888	0.062349837000000005	0.6847	2422	tags=29%, list=20%, signal=37%	pos
MACROPHAGES_4	75	0.43737647	1.4535497	0.021612149	0.065651655	0.6782	627	tags=24%, list=5%, signal=25%	pos
MACROPHAGES_6	223	0.38019425	1.4548725	0.0020980355	0.06981772	0.6742	1192	tags=24%, list=10%, signal=26%	pos
MACROPHAGESM2_2	161	0.38417923	1.4185945	0.0063730081999999995	0.07816342	0.792	1589	tags=27%, list=13%, signal=31%	pos
ONLY IN VITRO ALTERNATIVELY ACTIVATED M UP	309	0.3405805	1.3513091999999998	0.0063492064	0.12084033	0.9373	2008	tags=32%, list=17%, signal=38%	pos
MACROPHAGESM1_2	160	0.36726218	1.3584985	0.019343827	0.12113983	0.9253	1115	tags=21%, list=9%, signal=23%	pos
CMP_1	141	0.3673252	1.3405303	0.028049697999999998	0.12455608	0.9499	1624	tags=19%, list=13%, signal=22%	pos
SHARED IN VIVO M1(=LPS+) AND IN VITRO ALTERNATIVE ACTIVATED M.1 DOWN	1	0.9884630999999999	1.3160061	0.019704433	0.13676083	0.9736	140	tags=100%, list=1%, signal=101%	pos
TAM_3	2	0.8864966999999999	1.3203957	0.11906206	0.13874774	0.9702	1075	tags=50%, list=9%, signal=55%	pos
MACROPHAGES_1	25	0.47793385	1.2822753999999998	0.14260632	0.16853574	0.9906	1376	tags=32%, list=11%, signal=36%	pos
HALLMARK_MYC_TARGETS_V2	57	0.40264684	1.2750908	0.0984466	0.17005566	0.9929	2837	tags=42%, list=23%, signal=55%	pos
HALLMARK_ANGIOGENESIS	32	0.4427794	1.2563483	0.14710484	0.17965314	0.9967	449	tags=22%, list=4%, signal=23%	pos
MONOCYTES_12	18	0.5042890999999999	1.2603225	0.17780854	0.18169725	0.9959	361	tags=28%, list=3%, signal=29%	pos
CMP_2	98	0.35772509999999996	1.2345218999999998	0.10340821	0.19382502	0.9989	1624	tags=22%, list=13%, signal=26%	pos
HALLMARK_KRAS_SIGNALING_UP	171	0.33336228	1.2389466	0.0652836	0.19508442	0.9988	1223	tags=16%, list=10%, signal=18%	pos
HALLMARK_MITOTIC_SPINDLE	191	0.31940335	1.2085763999999999	0.07931424	0.22307494	0.9998	1876	tags=23%, list=15%, signal=26%	pos
HALLMARK_P53_PATHWAY	183	0.31900759999999995	1.1991771	0.08681487	0.22954436	0.9999	1363	tags=21%, list=11%, signal=23%	pos
HALLMARK_EPITHELIAL_MESENCHYMAL_TRANSITION	164	0.31703308	1.1726135	0.12504694	0.24820513	0.9999	1443	tags=17%, list=12%, signal=19%	pos
name	size	es	nes	p	fdr_q	fwer_p	rank_at_max	leading_edge	direction
MACROPHAGES_5	88	-0.63370883	-2.1776857000000005	0.0	0.0	0.0	1066	tags=49%, list=9%, signal=53%	neg
MONOCYTES_7	248	-0.52322066	-2.056445	0.0	0.0	0.0	1146	tags=44%, list=9%, signal=47%	neg
MONOCYTES_1	394	-0.50124353	-2.0510224999999997	0.0	0.0	0.0	1364	tags=40%, list=11%, signal=44%	neg
MONOCYTES_6	232	-0.51505363	-2.0090013	0.0	5.5100576e-05	0.0002	1146	tags=43%, list=9%, signal=47%	neg
HALLMARK_INTERFERON_GAMMA_RESPONSE	192	-0.5140308	-1.9661661	0.0	9.734879999999999e-05	0.0005	1868	tags=42%, list=15%, signal=48%	neg
MONOCYTES_3	277	-0.4980458	-1.9758648999999997	0.0	0.000116818555	0.0005	1189	tags=40%, list=10%, signal=44%	neg
MONOCYTES_5	276	-0.49167785	-1.9468558	0.0	0.00011953348	0.0007	1149	tags=40%, list=9%, signal=43%	neg
HALLMARK_MYC_TARGETS_V1	191	-0.50852877	-1.9454664000000002	0.0	0.00012052317	0.0008	1737	tags=31%, list=14%, signal=36%	neg
HALLMARK_INTERFERON_ALPHA_RESPONSE	88	-0.5615324	-1.931372	0.0	0.00018267221000000002	0.0014	1651	tags=41%, list=14%, signal=47%	neg
MONOCYTES_2	245	-0.47944529999999996	-1.8855026000000001	0.0	0.0004885496	0.0042	1189	tags=40%, list=10%, signal=43%	neg
MONOCYTES_4	297	-0.46483377	-1.8540708	0.0	0.0008004327499999999	0.0075	1149	tags=37%, list=9%, signal=40%	neg
M1 (=LPS+) SIGNATURE	1132	-0.41305363	-1.8141441000000003	0.0	0.0013683848	0.0138	2246	tags=33%, list=19%, signal=37%	neg
HALLMARK_OXIDATIVE_PHOSPHORYLATION	187	-0.46989164	-1.7875081999999998	0.0	0.0018510944	0.0201	1925	tags=36%, list=16%, signal=42%	neg
ONLY IN VITRO CLASSICALLY ACTIVATED M UP	376	-0.43528100000000003	-1.7753004000000001	0.0	0.0021332385999999997	0.0246	1850	tags=34%, list=15%, signal=39%	neg
SHARED IN VIVO M1(=LPS+) AND IN VITRO CLASSICALLY ACTIVATED M UP	110	-0.4862767	-1.7285549999999998	0.0	0.0040123668	0.049	1407	tags=35%, list=12%, signal=40%	neg
MPP_2	247	-0.43607712	-1.7109576000000002	0.0	0.0048507936	0.0627	1554	tags=26%, list=13%, signal=29%	neg
HALLMARK_MTORC1_SIGNALING	194	-0.44720504	-1.7044901999999997	0.0	0.004990309	0.0683	1682	tags=32%, list=14%, signal=37%	neg
HALLMARK_REACTIVE_OXYGEN_SPECIES_PATHWAY	49	-0.53878963	-1.6841412	0.0030737706	0.0062006763	0.0892	1161	tags=33%, list=10%, signal=36%	neg
HALLMARK_ALLOGRAFT_REJECTION	187	-0.4365616	-1.6695663	0.0	0.0068937519999999995	0.1037	1947	tags=38%, list=16%, signal=45%	neg
MONOCYTES_10	267	-0.41379017	-1.6386381	0.0	0.009333535	0.1452	1176	tags=26%, list=10%, signal=28%	neg
ONLY IN VIVO M1(=LPS+).1 DOWN	299	-0.40860830000000004	-1.6328573999999998	0.0	0.009573756	0.1555	1858	tags=34%, list=15%, signal=40%	neg
HALLMARK_APOPTOSIS	151	-0.42593795	-1.5777652	0.00043010752000000003	0.016020674	0.2642	2070	tags=38%, list=17%, signal=45%	neg
MPP_1	142	-0.42621532	-1.5702146000000001	0.0010444955	0.016482038	0.281	1528	tags=26%, list=13%, signal=29%	neg
HALLMARK_HYPOXIA	170	-0.41968479999999997	-1.578009	0.00042131872	0.016682826	0.2633	1199	tags=26%, list=10%, signal=29%	neg
HALLMARK_GLYCOLYSIS	174	-0.41461104	-1.5593581	0.0006411626	0.017719882	0.3086	1189	tags=22%, list=10%, signal=24%	neg
ONLY IN VIVO M1(=LPS+) UP	164	-0.407683	-1.5313531999999999	0.002545069	0.02178829	0.3891	1795	tags=34%, list=15%, signal=39%	neg
MONOCYTES_8	122	-0.42627943	-1.5324953000000001	0.0020807325	0.02234144	0.3852	1189	tags=39%, list=10%, signal=42%	neg
MACROPHAGESM1_4	17	-0.6096934	-1.5068423999999998	0.038345713	0.024675008	0.4642	2120	tags=59%, list=17%, signal=71%	neg
MONOCYTES_11	283	-0.37883049999999996	-1.5083545	0.0	0.025215289	0.4596	1168	tags=24%, list=10%, signal=26%	neg
HALLMARK_DNA_REPAIR	143	-0.41030508	-1.5107993999999998	0.0031223979999999998	0.02555062	0.4523	2423	tags=34%, list=20%, signal=42%	neg
HALLMARK_TNFA_SIGNALING_VIA_NFKB	193	-0.38841993	-1.4889901	0.001676446	0.028295058999999997	0.523	1850	tags=37%, list=15%, signal=43%	neg
HALLMARK_PI3K_AKT_MTOR_SIGNALING	96	-0.42442936	-1.4788936000000001	0.010853683999999999	0.030095495	0.5544	1404	tags=27%, list=12%, signal=30%	neg
HALLMARK_IL6_JAK_STAT3_SIGNALING	79	-0.43293062	-1.4616115	0.011946446999999999	0.034298262999999996	0.6121	1850	tags=41%, list=15%, signal=47%	neg
MACROPHAGES_8	5	-0.80702335	-1.4537681	0.044369947	0.03565526	0.6353	2347	tags=100%, list=19%, signal=124%	neg
HALLMARK_FATTY_ACID_METABOLISM	126	-0.3705171	-1.3437121	0.029828953	0.08838584	0.9298	1861	tags=29%, list=15%, signal=34%	neg
SHARED IN VIVO M2(=LPS-) AND IN VITRO CLASSICALLLY ACTIVATED M UP	6	-0.6995256	-1.3326001	0.13734844	0.09405906	0.9439	464	tags=50%, list=4%, signal=52%	neg
HALLMARK_INFLAMMATORY_RESPONSE	178	-0.3408981	-1.2929758999999998	0.029080875	0.12269813	0.9815	2131	tags=39%, list=18%, signal=46%	neg
HALLMARK_TGF_BETA_SIGNALING	50	-0.41500476	-1.2940638999999998	0.09469154	0.12497089	0.9811	1114	tags=26%, list=9%, signal=29%	neg
HALLMARK_CHOLESTEROL_HOMEOSTASIS	66	-0.38817328	-1.2730097	0.09625997	0.1388491	0.9898	1380	tags=29%, list=11%, signal=32%	neg
OSTEOBLAST_2	152	-0.3361461	-1.2488499	0.06235662	0.16111782	0.9965	1612	tags=18%, list=13%, signal=21%	neg
TAM_2	2	-0.84569114	-1.237393	0.19045742	0.17050855	0.9978	1459	tags=50%, list=12%, signal=57%	neg
HALLMARK_APICAL_JUNCTION	161	-0.32516563	-1.2151601	0.08098964	0.1944794	0.9996	1252	tags=18%, list=10%, signal=20%	neg
HALLMARK_UNFOLDED_PROTEIN_RESPONSE	107	-0.33237404	-1.1834729	0.14161491	0.2344879	0.9999	2735	tags=35%, list=23%, signal=44%	neg
HALLMARK_ESTROGEN_RESPONSE_LATE	164	-0.31461295	-1.1753053999999998	0.12201758	0.24162571	0.9999	1904	tags=24%, list=16%, signal=28%	neg
