# Supplementary material for: Non-cell-autonomous cancer progression from chromosomal instability
Source: Nature. 2023 Aug 23;620(7976):1080–8. doi: 10.1038/s41586-023-06464-z (PMC10468402; doi:10.1038/s41586-023-06464-z)
Supplement: Supplementary file 7 — Cell type mappings between CytoSig and ContactTracing cell types in the Validating ligand effects predicted by ContactTracing section, and human and mouse cell types in the Validation within an independent human breast cancer cohort section. [file 41586_2023_6464_MOESM7_ESM.xlsx]

## Sheet: Table of Contents
Sheet	Description	Section
CytoSig to ContactTracing	Mapping between CytoSig cell types and ContactTracing cell types	Validating ligand effects predicted by ContactTracing
Human TNBC to Mouse	Mapping between human TNBC cell subtypes from Wu, Al-Eryani, et. al. and mouse cell subtypes. Cell types specific to the human TNBC are noted with *.	Validation Within an Independent Human Breast Cancer Cohort

## Sheet: CytoSig to ContactTracing
Cytosig Cell Type	ContactTracing Cell Type
A2780	NA
A549 Lung	NA
A549	NA
Activated Macrophage	Macrophage
Activated Naive T Cd4	T cells
Adenocarcinomic Alveolar Basal Epithelial	NA
Adipose-Derived Stromal	NA
Ag01518 Forskin Fibroblast	NA
Airway Smooth Muscle.Asthmatic	NA
Airway Smooth Muscle.Healthy	NA
Amnion Mesenchymal	NA
Aortic Smooth Muscle	NA
Aortic Vascular Smooth Muscle	NA
Aosmcs	NA
Asm_Gfp	NA
Asm_Pki	NA
Basophils	NA
Beas2B Cell Line+ Dex	NA
Beas2B Cell Line No Treatment	NA
Bioprinted Liver Tissues	NA
Bm Msc Early	NA
Bm Msc Late	NA
Bm Msc	NA
B	NA
Bone Marrow Derived Stromal	NA
Breast Cancer	Tumor
Bronchial Airway Smooth Muscle	NA
Bronchial Epithelial Cells+Estrogen	NA
Bronchial Epithelial	NA
Caco2	NA
Calu32B4	NA
Cardiac Fibroblast	NA
Caski	NA
Ccl171 Fibroblast	Fibroblast
Ccl210 Fibroblast	Fibroblast
Ccr7-Cd45Ra+ T Cd8	T cells
Cd14+ Monocyte	Macrophage
Cd34+ Progenitors	NA
Cd4 Effector Memory T	T cells
Cholangiocyte	NA
Chondrocyte	NA
Chordoma	NA
Choriocarcinoma	NA
Circulating Macrophage	Macrophage
Clear Cell Renal Cell Carcinoma	NA
Colon Organoid	NA
Coronary Artery Smooth Muscle	NA
Cultured Macrophage	Macrophage
Cultured Primary Keratinocyte	NA
Dc	NA
Decidualized Endometrial Stromal	NA
Dendritic	cDC
Dermal Fibroblast	NA
Ect1	NA
Endometrial Carcinoma	NA
Endometrial Stromal.T-Hesc	NA
Endothelial Cells	NA
Endothelial	NA
Epidermal Keratinocyte	NA
_Epithelial_A549	NA
Epithelial	Fibroblast
Epithelium Of Bronchus	NA
Female Hipsc	NA
Fetal Cd140A-Defined Opcs	NA
Fetal Rpe-Donor D	NA
Fibroblast.Female	Fibroblast
Fibroblast	Fibroblast
Fibroblast.Imr90	Fibroblast
Fibroblast.Male	Fibroblast
Fibroblasts From Healthy Control	NA
Fibroblasts From Morphological Normal Mucosa	NA
Fibroblasts Isolated From Skin Biopsy	NA
Foreskin Fibroblasts_Without Pcm	NA
Foreskin Fibroblasts_With Pcm	NA
Fs Fibroblast	NA
Gfap-Negative Lamina Cribrosa	NA
Gingival Fibroblast	NA
Glioma	NA
Gmcsf	NA
H1975	NA
H1 Hesc	NA
H358 Lung	NA
H9 Hescs	NA
H9	NA
Hacat	NA
Haec	NA
Havics	NA
Hbe	NA
Hcasmc	NA
Hcc827	NA
Hct116	NA
Heart Valve Endothelial	NA
Heart Valve Interstitial	NA
Hek293 Delta-Raf1:Er	NA
Hela Kyoto	NA
Hela	NA
Hepatic Stellate	NA
Hepatocellular Carcinoma	NA
Hepg2	NA
Hesc Line H1	NA
Hesc	NA
Hescs	NA
Hfl1 Fibroblast	Fibroblast
Hipsc-Derived Astrocyte	NA
Hk2	NA
Hmsc	NA
Hmscs	NA
Hpaecs_Bet762	NA
Hpaecs_Control	NA
Hps19I Prostate Stroma	NA
Ht29	NA
Htert-Hma/B Myometrial	NA
Hucct1	NA
Huh28	NA
Huh7.5	NA
Huh7	NA
Huvec Dha Pretreated	NA
Huvec	NA
Il1Ri- Th17	T cells
Il1Ri+ Th17	T cells
Ilc2	NA
Ilc2S	NA
Imr90 Fetal Lung Mesenchymal	NA
Induced Pluripotent Cell-Derived Cardiac Progenitors	NA
Intestinal Epithelial	NA
Intestinal Intraepithelial Cytotoxic T	NA
Iose	NA
Ipf769_Act	NA
Ipf769	NA
Ips+Rock+8Br-Camp	NA
Ips+Rock+Bmp4	NA
Ips+Rock	NA
Keratinocyte	NA
Lncap	NA
Lncap Prostate Cancer Cells And Hps19I	NA
Lung Epithelial	NA
Lung_Fibroblast_Ipf	NA
Lung Fibroblast	NA
Lung_Fibroblast_Normal	NA
Lymphatic Endothelial	NA
M1 Mdm_Cf	NA
M1 Mdm_Noncf	NA
Mac	Macrophage
Macrophage.Ccr5-Using Hiv1 Inoculated	Macrophage
Macrophage.Ccr5-Using Hiv1 Non Replicating Inoculated	Macrophage
Macrophage Il4 Dex	Macrophage
Macrophage Il4	Macrophage
Macrophage	Macrophage
Macrophage.Uninfected	Macrophage
Mammary Epithelial Cells	Tumor
Mammary Fibroblast.Caf2	Fibroblast
M-Be	NA
Mcf10A1	Tumor
Mcf10At1K.Cl2	Tumor
Mcf10A	Tumor
Mcf10Ca1A.Cl1	Tumor
Mcf10Ca1H	Tumor
Mcf7	Fibroblast
Mcsf Macrophage	Macrophage
Mda-Mb231	Tumor
Mesenchymal Stem	Fibroblast
Mesenchymal Stromal	Fibroblast
Mh7A	NA
Mia Paca2	NA
Microglia	NA
Monocyte Isolation From Buffy Coats	Macrophage
Monocyte	Macrophage
Monocyte.Thp1	Macrophage
Mono	Macrophage
Mrc5	NA
Myofibroblast	Fibroblast
Nb1Rgb Cells_No Cnp Treatment	NA
Nb1Rgb Cells_With Cnp Treatment	NA
Nci-H358	NA
Neural Progenitor	NA
Neutrophil	PMNs
Newborn Foreskin Fibroblasts Immortalized With Htert	NA
Nhbe	NA
Nhek	NA
Nk Cells.Il15	NK
Nk Cells-Peripheral Blood	NK
Nk	NK
Nontransformed Primary Fetal Intestinal Epithelial	NA
Normal Colon	NA
Normal Fibroblast	Fibroblast
Normal Keratinocyte	NA
Normal Lung Fibroblast	NA
Normal Ovarian Fibroblast	NA
Normal Primary Thyroid	NA
Oa Synovial Tissue	NA
Oe-E6/E7	NA
Organoid Culture Of Tubular Adenoma	NA
Oscc	NA
Osteoblast	NA
Pacreatic Islets	NA
Panc1	NA
Panc1 Pancreatic Cancer	NA
Pancreatic Beta Cell.Endoc-Bh1	NA
Pbmc.Healthy	NA
Pbmc.Hoil Deficiency	NA
Pbmc+Mec=10:1	NA
Pbmc+Mec=1:1	NA
Pbmc.Myd88 Deficiency	NA
Pbmc	NA
Penis	NA
Pmn	PMNs
Polymorphonuclear	NA
Primary Airway Epithelial	NA
Primary Alveolar Cells Type2	NA
Primary Alveolar Cells Type2+Sb431542	NA
Primary Cd16+ Monocyte	Macrophage
Primary Chondrocyte	NA
Primary Fibroblasts From Neonatal Foreskin	NA
Primary Gingival Fibroblast	NA
Primary Hepatic Stellate	NA
Primary Hepatocyte	NA
Primary Keratinocyte	NA
Primary Lung Fibroblasts_Azd8055 Treatment	NA
Primary Lung Fibroblasts_No Treatment	NA
Primary Lung Fibroblasts_Rapamycin Treatment	NA
Primary Normal Colon Mucosa-Derived Fibroblast	NA
Primary Skin Fibroblasts_With Lpa	NA
Primary Skin Fibroblasts_Without Lpa	NA
Primary Sorted Memory T Cd4 Cell Subsets Derived From Pbmcs.Cm	T cells
Primary Sorted Memory T Cd4 Cell Subsets Derived From Pbmcs.Em	T cells
Primary Sorted Memory T Cd4 Cell Subsets Derived From Pbmcs.Tm	T cells
Prostate Fibroblast	NA
Pulmonary Artery Smooth Muscle	NA
Ra Synovial Tissue	NA
Reconstructed Epidermis	NA
Rlt-Psc, Pancreatic Stellate Cell (Psc) Lineage	NA
Rptec	NA
Sez4	NA
Sh-Sy5Y	NA
Skin Tissue	NA
Sle Keratinocyte	NA
Smooth Muscle Cells	NA
Smooth Muscle	NA
Squamous Cell Lung Carcinoma	NA
Su-Dhl2	NA
Swan71 Trophoblast	NA
Synovial Fibroblast	NA
T84	NA
T Cd4 Cell_Activated Via Cd3Cd28	T cells
T Cd4helper	T cells
T Cd4	T cells
T Cd8	T cells
Term Decidual	NA
Tf1A Aml	NA
Th1	T cells
Th2	T cells
Thp1	T cells
Trabecular Meshwork	NA
Tumor Fibroblast	Fibroblast
Umbilical Cord Blood Cd34+	NA
Umbilical Vein Endothelial	NA
Vascular Endothelial	NA
Whole Blood.Healthy Adult	NA
Whole Blood	NA
Wm35	NA
Xenografted Leukemia	NA

## Sheet: Human TNBC to Mouse 
Human TNBC	Mouse Mapping	Human Specific
Myeloid_c1_LAM1_FABP5	LAM1-like Macrophages FABP5+	*
Myeloid_c2_LAM2_APOE	LAM2-like Macrophages APOE+	*
Myeloid_c5_Macrophage_3_SIGLEC1	M2-like Macrophages
Myeloid_c7_Monocyte_3_FCGR3A	Monocytes	*
Myeloid_c8_Monocyte_2_S100A9	Monocytic MDSCs	*
Myeloid_c9_Macrophage_2_CXCL10	M1-like Macrophages
Myeloid_c10_Macrophage_1_EGR1	M2-like Macrophages
Myeloid_c12_Monocyte_1_IL1B	Monocytes	*
Cycling_Myeloid	M2-like Macrophages
Myeloid_c4_DCs_pDC_IRF7	pDC
Myeloid_c11_cDC2_CD1C	cDC2
Myeloid_c3_cDC1_CLEC9A	cDC1
Myeloid_c0_DC_LAMP3	Activated DCs
T_cells_c0_CD4+_CCR7	CD4+ Central Memory T cells	*
T_cells_c2_CD4+_T-regs_FOXP3	Tregs
T_cells_c8_CD8+_LAG3	CD8+ Exhausted T cells
T_cells_c1_CD4+_IL7R	CD4+ Memory T cells	*
T_cells_c4_CD8+_ZFP36	CD8+ Early-Activation T cells
T_cells_c11_MKI67	Cycling T cells	*
T_cells_c7_CD8+_IFNG	CD8+ Effector-Memory T cells
T_cells_c3_CD4+_Tfh_CXCL13	CD4+ Helper T cells
T_cells_c9_NK_cells_AREG	NK cells
T_cells_c6_IFIT1	IFIT1+ T cells	*
T_cells_c10_NKT_cells_FCGR3A	NK cells
T_cells_c5_CD8+_GZMK	CD8+ Effector-Memory T cells
