# Supplementary material for: Non-cell-autonomous cancer progression from chromosomal instability
Source: Nature. 2023 Aug 23;620(7976):1080–8. doi: 10.1038/s41586-023-06464-z (PMC10468402; doi:10.1038/s41586-023-06464-z)
Supplement: Supplementary file 8 — Source Data Fig. 1 [file 41586_2023_6464_MOESM8_ESM.xlsx]

## Sheet: Fig. 1a
BALBC			NSG
CINhigh	CINlow		CINhigh	CINlow
18	3		130	165
9	1		126	119
5	3		139	123
23	0		160	146
0	4		144	114
0	0		154	132
4	0		157	99
17	6		146	127
4	7		141	115
80	14		178	127
14	2
3	5
46	1
3	0
18	0
17	0
0	1
8	1
15	5
15
11
21
5

## Sheet: Fig. 1b
BALBC
Days	Control											Cgas KO
0	1	1	1	1	1	1	1	1	1	1		1	1	1	1	1	1	1	1	1	1
3	11.7	11.5	15.3	10.2	17.2	5.4	3.97	5.34	9.08	4.48		0.512	0.344	0.397	0.538	0.168	0.187	0.107	0.17	0.247	0.0773
5	117	143	151	105	106	39.9	29.1	59	61.7	27.5		4.15	2.62	3.36	2.75	1.48	1.03	1.54	1.33	1.57	0.716
7	537	662	853	374	833	211	219	350	219	149		27.8	20.7	20.5	13.3	8.73	9.65	7.84	11.1	13.2	3.21
10	3110	3330	3020	2300	2220	1020	1360	1780	925	635		159	58	98.4	12.5	67	39.9	74.1	63.5	94.9	18.5
12												245	63.2	133	18.2	73.4	81.3	135	133	203	40.5
14												779	22.9	216	3.97	72.3	105	470	410	681	65.6
17												2160	25.9	367	51.8	57.5	315	2070	616	1610	63.8
19												46	448	56.1	75.2		295	3450	2270	1350	36.7
24															1720	119	773			3010	46.9
NSG
Days	Control											Cgas KO
0	1	1	1	1	1	1	1	1	1	1		1	1	1	1	1	1	1	1	1	1
3	7.9	23.2	4.61	7.84	7.27	10	4.76	7.64	7.43	6.97		2.99	2.95	3.78	3.53	5.01	3.51	3.38	3.83	2.84	3.03
6	201	288	148	306	123	176	128	123	188	205		80.6	54.3	81.5	128	103	117	85.2	101	78.7	111
8	1330	3590	1450	2400	1770	1310	1150	1310	1050	1780		1260	953	1380	1290	1160	1310	929	1110	839	1280
10	3840	7180	3980	6270	3840	4440	4900	4580	3950	4870		4980	3030	3420	3620	4170	4090	3180	3420	3110	2850
13	15900	7500			9690	9520	7000					13300	7820	11500				15300	12900	8340	9050

## Sheet: Fig. 1c
BALBC				NSG
Control	Cgas KO	Sting1 KO		Control	Cgas KO	Sting1 KO
15	1	1		223	213	195
15	2	1		187	205	205
6	1	4		232	256	214
15	1	4		211	192	223
8	3	1		208	243	199
8	3	1		197	222	189
3	1	0		224	235	193
7	2	1		206	211	194
6	3	1		224	201	199
10	3	0		201	224	201
10	1	8
14	3	2
12	1	2
15	6	4
9		1

## Sheet: Fig. 1d
C57BL/6				NSG
Control	Cgas KO	Sting1 KO		Control	Cgas KO	Sting1 KO
72	66	29		229	270	194
85	42	17		235	246	220
53	40	50		240	236	227
77	61	50		223	193	210
97	45	38		252	218	189
77	51	56		207	208	208
85	33	43		221	213	230
83	46	30		219	234	233
57	32	34		173	225	208
123	59	41		220	244	215

## Sheet: Fig. 1e
C57BL/6				NSG
Control	Cgas KO	Sting1 KO		Control	Cgas KO	Sting1 KO
13	11	0		117	146	136
32	0	2		139	150	135
23	5	2		122	136	105
13	1	10		147	125	122
18	6	0		143	135
16	4	2		141	141	148
21	11	6		144		126
39	8	5		142	114	115
32	1	3		138	137	116
15	7	2		125	125
10	2	2
10	1	0
22	1	1
23	3	2
13	3	0
12		7
13		4
12		2
26		7
19		8
18		10
27		12
22		5
22		8
13		3
23		14
13		11
14		3
		1

## Sheet: Fig. 1g
Control	Sting1 KD
181.925	120.9
233.307	135.759
133.719	75.8129
97.9285	196.069
99.8317	113.195
191.356	191.1
49.92	104.957
53.2022	163.072
	223.918
	130.458
	119.858
	92.3021
	158.663
	179.712
	53.988
	78.8414

## Sheet: Fig. 1h
Control	Sting1 KD
0	0
8	8
15	6
1.2	0
15	1
11	3
21	1
5	3
	12
	0
	10
	2
	8
	3
	5
	2

## Sheet: Fig. 1j
4T1 wt	4T1 STING ko vector control	4T1 STING ko + STING-High	4T1 STING ko + STING-Mid	4T1 STING ko + STING-Low
56	9	61	44	41
35	20	92	26	43
41	13	85	49	29
33	16	60	57	48
50	13	84	33	32
56	14	65	40	26
37	17	79	57	16
20	15	64	66	39
22	13	78	55	43
23	34	73	96	35
