# Supplementary material for: Non-cell-autonomous cancer progression from chromosomal instability
Source: Nature. 2023 Aug 23;620(7976):1080–8. doi: 10.1038/s41586-023-06464-z (PMC10468402; doi:10.1038/s41586-023-06464-z)
Supplement: Supplementary file 9 — Source Data Fig. 5 [file 41586_2023_6464_MOESM9_ESM.xlsx]

## Sheet: Fig. 5b
BALBC					NSG
Control	Ern1 KO	Atf6 KO	Eif2ak3 KO		Control	Ern1 KO	Atf6 KO	Eif2ak3 KO
35	13	26	5		129	74	107	135
42	4	8	12		121	107	124	157
34	9	8	8		103	97	135	114
34	9	38	10		95	133	115	139
53	0	11	5		147	107	133	132
68	9	3	13		125	104	159	144
51	1	25	11		111	110	145	133
44	11	27	12		136	124	129	126
31	13	13	2		115	127	127	132
54	9	3	5		113	115	150	121
56	13	16	4
80	9	9	8
93			13
74			11
96			11
103			12
78			9
96			8
83			8
85			14
95			14
108			16
94			13
99			15

## Sheet: Fig. 5c
Time	WT - Vehicle	WT - C-176	STING KO - Vehicle	STING KO - C-176
24	1
24	1
29	1
30	1
30	1
30	1
31	1
32	1
32	1
33	1
33	1
36	1
37	1
37	1
48	1
24		0
26		0
31		1
33		1
35		1
37		1
37		1
38		1
39		1
41		0
41		1
52		1
90		0
98		0
98		0
30			0
30			1
32			1
37			1
48			1
48			1
57			1
57			1
66			1
79			1
91			1
98			0
98			0
98			0
98			0
16				0
31				1
32				1
35				1
37				1
39				1
43				1
51				1
54				1
57				1
65				1
78				1
98				0
98				0
98				0
