# Supplementary material for: Non-cell-autonomous cancer progression from chromosomal instability
Source: Nature. 2023 Aug 23;620(7976):1080–8. doi: 10.1038/s41586-023-06464-z (PMC10468402; doi:10.1038/s41586-023-06464-z)
Supplement: Supplementary file 10 — Source Data Extended Data Fig. 1 [file 41586_2023_6464_MOESM10_ESM.xlsx]

## Sheet: ED Fig. 1b
B16F0	B16F1	B16F10	E0771.LMB	4T1	CT26
4	5.88235	31.3725	33	36	44
10	4	35.2941	25	40	42
12	6	34	43	36	36

## Sheet: ED Fig. 1c
B16F0	B16F1	B16F10	E0771.LMB	CT26	4T1
2.41796	1.38889	5.43478	3.84615	9.5406	10.5263
1.11607	2.12766	5.23256	8.33333	10.7362	9.23077
2.73504	1.875	14.2857	6.89655	8.8028	6.0241
2.22635	3.28947	8.92857	8	6.5	10.1449
2.10158	1.6129	10.8108	10	9.8592	8.69565
	2.77778	10.8696	3.77358	8.9888	8.40336
	2.7027	6.97674	6.66667	5.6604	13.2075
	4.16667	4.03226	4.7619		3.84615
	2.5	4.74138	7.40741		17.0732
	5.64516	4.16667	11.7647		7.8125
	0.3788	3.2877			7.3171
	1.7167	3.5354			5
	1.2704	4.1995			10.0746
	1.2727	4.0431			10.6195
	1.2797	3.5191			10.6195
	0.9693	5.4711			8.8968
	1.232	3.1941			9.2233

## Sheet: ED Fig. 1d
	Ctrl																																				B16F0
B16F0	0.451238	0.361398	0.469405	0.532109	0.90037	0.529297
B16F10	0.972083	1.15431	1.50167	0.883862	0.741285	3.47062
CT26	4.63601	3.70541	3.83546	1.61334	0.876438	0.961205	6.9177	3.3164	15.2276	6.45534	4.71755	6.20628
E0771.LMB	967.181	784.957	1087.24	939.004	1011.69
4T1	29.7502	42.8273	40.0263	21.5938	32.0577	31.1214
THP1	1.72567	1.90133	2.12501	5.49389	2.72945	2.14283	2.06298	1.84194	1.79034
	cGAS KO
B16F0
B16F10	0.56568	0.690575	0.522366	2.22935	0.345364	0.415551
CT26	2.93167	2.53029	2.93335	0.961865	0.567051	1.72442	5.90508	6.47192	5.18853	5.17854	0.0127745	0.113758
E0771.LMB	283.814	62.3629	200.212	135.644	151.757
4T1	3.17481	2.68804	2.29477	3.68294	3.20048	1.61208
THP1
	dsDNA
B16F0
B16F10
CT26
E0771.LMB
4T1
THP1	628.725	147.134	838.187	4.37258	8.65617	11.4273	4.62579	5.60824	4.15098

## Sheet: ED Fig. 1g
Kif2b	MCAK	WT	Kif2a	dnMCAK
22	16	48	46	58
24	20	50	48	62
20	19.2308	48	54	58

## Sheet: ED Fig. 1i
BALBC				NSG
Control	Cgas KO	Sting1 KO		Control	Cgas KO	Sting1 KO
79	13	9		14	28	40
10	15	4		30	31	31
10	8	2		17	32	31
6	58	13		14	27	18
63	8	7		16	27	17
6	6	4		7	19	21
29	12	0		22	59	21
4	16	4		6	35	22
17	11	3		38	26	23
77	17	4		20	12	10
18	10	0
12	7	7
64	22	13
16	3	2
13	15
29
25
30
25
38
34
11
6
37
15

## Sheet: ED Fig. 1j
Control	Cgas KO	Sting1 KO
121.278	91	185.303
84.5645	183.203	99.3262
117.202	130.329	178.252
172.208	91.9714	149.394
146.016	48.5222	112.208
112.225	68.2651	82.9587
113.612	84.3648	112.225
135.388	124.199	148.599
217.436	94.77	157.248
120.7	77.4082	119.548
103.058	72.657	144.835
187.895	93.6	113.936
64.3261	83.187	82.551
92.951	27.378	115.394
139.942	26.0915
