# Supplementary material for: Non-cell-autonomous cancer progression from chromosomal instability
Source: Nature. 2023 Aug 23;620(7976):1080–8. doi: 10.1038/s41586-023-06464-z (PMC10468402; doi:10.1038/s41586-023-06464-z)
Supplement: Supplementary file 11 — Source Data Extended Data Fig. 2 [file 41586_2023_6464_MOESM11_ESM.xlsx]

## Sheet: ED Fig. 2a
CIN low	CIN high
2.79	4.16
4.8	10.9
1.98	4.93
3.16	4.84
0.8	4.61

## Sheet: ED Fig. 2b
CIN low	CIN high
4.93	23.1
7.04	20.8
9.53	24.7
19	23.3
2.8	43.5
