# Supplementary material for: Non-cell-autonomous cancer progression from chromosomal instability
Source: Nature. 2023 Aug 23;620(7976):1080–8. doi: 10.1038/s41586-023-06464-z (PMC10468402; doi:10.1038/s41586-023-06464-z)
Supplement: Supplementary file 12 — Source Data Extended Data Fig. 8 [file 41586_2023_6464_MOESM12_ESM.xlsx]

## Sheet: ED Fig. 8f
	Control				Sting1 KO
Ccl2	0.89426	1.11824	1.19786	0.834821	0.227795	0.223893	0.274766	0.307423
Cxcl1	0.976779	1.02377	1.17245	0.852912	0.397542	0.514356	0.734328	0.579717
Il11	0.994798	1.00523	1.04833	0.953901	0.687952	0.886464	0.529496	0.534114

## Sheet: ED Fig. 8g
WT
Control	Cxcl1 KO	Ccl2 KO	Il11 KO			Control	Cxcl1 OE	Ccl2 OE	Il11 OE
9	8	15	19			7	14	24	12
10	10	2	20			6	10	1	25
14	7	1	16			2	6	27	12
13	2	1	5			1	13	7	0
5	1	4	4			1	9	9	0
12	17	6	6			3	21	10	13
11	4	1	7			1	19	7	3
17	19	6	7			1	4	4	0
2	22	0	6			0	1	9	7
0	8	8	0			0	13	11	1
