# Supplementary material for: Non-cell-autonomous cancer progression from chromosomal instability
Source: Nature. 2023 Aug 23;620(7976):1080–8. doi: 10.1038/s41586-023-06464-z (PMC10468402; doi:10.1038/s41586-023-06464-z)
Supplement: Supplementary file 13 — Source Data Extended Data Fig. 9 [file 41586_2023_6464_MOESM13_ESM.xlsx]

## Sheet: ED Fig. 9a
DMSO	AMG-44
37.4	3.37
46	4.87
24.5	4.54
15.5	2.42
	11.6
	9.13
	13.4

## Sheet: ED Fig. 9b
DMSO	AMG-44
2.16	4.29
1.17	3.97
1.72	6.05
1.66	4.29
	3.97
	4.81
	2.62

## Sheet: ED Fig. 9c
DMSO	AMG-44
5.49	7.99
6.29	9.14
6.1	13.6
4.89	8.8
	7.25
	10.2
	5.44

## Sheet: ED Fig. 9d
DMSO	AMG-44
22.7	39.4
12.1	28.5
23.8	31.4
35.2	29.8
	25.7
	32
	27.7

## Sheet: ED Fig. 9f
Vehcle	H-151
1.01311	0.813017
1.03175	0.781004
1.07351	0.796911
1.00512	0.763048
1.05255	0.737352
0.854231	0.759551
0.964958	0.717087
1.00478	0.761811

## Sheet: ED Fig. 9i
Vehicle	C-176
13	22
39	34
20	21
35	15
33	14
31	19
35	15
55	17
47	42
37	18
23	15
43	44
	15

## Sheet: ED Fig. 9h
CT26-C-176				4T1-C-176				CT26-H151
Time	Vehicle	C176		Time	Vehicle	C-176		Time	Vehicle	H151
72	0			18	1			72	0
32	0			19	1			54	1
72	0			20	1			61	1
38	1			20	1			72	0
72	0			20	1			62	1
38	1			21	1			52	1
45	1			21	1			72	0
46	1			22	1			32	0
45	1			22	1			58	1
72	0			23	1			38	1
52	1			23	1			46	1
61	1			23	1			39	1
52	1			23	1			12	1
72	0			23	1			48	1
64	1			26	1			12	1
32		0		18		0		45		1
72		0		21		1		72		0
72		0		22		1		54		0
72		0		23		1		52		1
72		0		23		1		45		1
72		0		24		1		54		1
72		0		24		1		72		0
66		1		24		1		72		0
46		1		25		1		32		0
53		0		27		1		45		0
52		1		28		1		72		0
72		0		28		1		72		0
72		0		29		1		61		1
72		0		30		1		72		0
72		0		30		1		72		0
