# Supplementary material for: Non-cell-autonomous cancer progression from chromosomal instability
Source: Nature. 2023 Aug 23;620(7976):1080–8. doi: 10.1038/s41586-023-06464-z (PMC10468402; doi:10.1038/s41586-023-06464-z)
Supplement: Supplementary file 14 — Source Data Extended Data Fig. 11 [file 41586_2023_6464_MOESM14_ESM.xlsx]

## Sheet: ED Fig. 11b
	Control			Cgas KO			Sting1 KO
4T1	1	1	1	5.63856	5.79282	4.64619	-0.0970381	0.0222255	-0.180248
CT26	1	1	1	1.9347	1.6004	2.68932	-0.00362766	0.0314101	0.15553
B16F10	1	1	1	2.09819	1.91444	1.61094	0.00572719	0.0035382	-0.0335593
E0771.LMB	1	1	1	1.0338	1.2384	1.2074	0.0316566	0.0319724	0.0308166

## Sheet: ED Fig. 11e
	cGAS low	cGAS high
STING low	17	99
STING high	42	21
